# Supplementary material for: Rho-associated kinase (ROCK) function is essential for cell cycle progression, senescence and tumorigenesis
Source: eLife. 2016 Jan 14;5:e12203. doi: 10.7554/eLife.12203 (PMC4798951; doi:10.7554/eLife.12203)
Supplement: Supplementary file 1. — DOI: http://dx.doi.org/10.7554/eLife.12203.019 [file elife-12203-supp1.xlsx]

## Sheet: Sandra paper_Table S1
Ratio H/L Normalized (Ctrl/H1152) 20MIN	Ratio H/L Normalized (H1152/Ctrl) 20MIN	Ratio H/L Normalized (Ctrl/H1152) O/N	Ratio H/L Normalized (H1152/Ctrl) O/N	Motifs	Ratio H/L Normalized (Ctrl/H1152) 20MIN_B significant	Ratio H/L Normalized (H1152/Ctrl) 20MIN_B significant	Ratio H/L Normalized (Ctrl/H1152) O/N_B significant	Ratio H/L Normalized (H1152/Ctrl) O/N_B significant	20MIN Significant in both	O/N Significant in both	Position	Ratio H/L Normalized (Ctrl/H1152) 20MIN_Significance B	Ratio H/L Normalized (H1152/Ctrl) 20MIN_Significance B	Ratio H/L Normalized (Ctrl/H1152) O/N_Significance B	Ratio H/L Normalized (H1152/Ctrl) O/N_Significance B	Intensity (Ctrl/H1152) 20MIN	Intensity (H1152/Ctrl)20MIN	Intensity (Ctrl/H1152) O/N	Intensity (H1152/Ctrl) O/N	Score Diff	Localization Prob	Protein Names	Gene Names	Uniprot	Sequence Window	Unique identifier
0.198117	0.351855	0.403922	-0.512967	CK1;ERK/MAPK;Proline-directed;WW GroupIV							104	0.484178	0.0849517	0.43272	0.180479	4127200	335730	996080	846350	13.3407	0.956295	Heterogeneous nuclear ribonucleoprotein H1;Putative uncharacterized protein;Heterogeneous nuclear ribonucleoprotein H';Heterogeneous nuclear ribonucleoprotein H2;Heterogeneous nuclear ribonucleoprotein H2, isoform CRA_a;Putative uncharacterized protein;Heterogeneous nuclear ribonucleoprotein H;Heterogeneous nuclear ribonucleoprotein H, N-terminally processed;Putative uncharacterized protein;Heter…	Hnrnph1;Hnrph1;RP23-121P11.1-006;Hnrnph2;Hnrph2;mCG_115062;RP23-26D22.4-001;Hnrnph1;Hnrph;Hnrph1;mCG_67961;RP23-121P11.1-005	Q8C2Q7;P70333;A2BDV8;Q3UR26;O35737;Q3TNG9;Q811L7	KHTGPNSPDTAND	UID1
NaN	-0.364013	NaN	NaN	CK2;GSK3							668	1	0.308224	1	1	0	236800	0	0	12.1001	0.941923	DNA polymerase alpha holoenzyme-associated protein P1;DNA replication licensing factor MCM3;P1-MCM3;Putative uncharacterized protein	Mcm3;Mcmd;Mcmd3	P25206;Q3UI57;Q3ULD6;Q3UZH2	KKRKKASEDESDL	UID5
NaN	-0.125762	-0.319496	0.294665	CDK1;CK1;Proline-directed							533	1	0.786165	0.420395	0.309834	0	161950	618120	567140	54.5061	0.999996	Transformation related protein 53 binding protein 1;Putative uncharacterized protein;Tumor suppressor p53-binding protein 1;Transformation related protein 53 binding protein 1;Tumor suppressor p53-binding protein 1;Transformation related protein 53 binding protein 1;Putative uncharacterized protein	RP23-437L13.2-001;Trp53bp1;Tp53bp1;Trp53bp1;RP23-437L13.2-002;Trp53bp1;Tp53bp1;Trp53bp1;RP23-437L13.2-003;Trp53bp1	A2AU91;Q3V1P7;Q8BZ87;P70399-1;P70399;A2AU89;P70399-3;A2AU90;Q3UG49;Q8BLA0	KMESLGSPRTEED	UID6
NaN	NaN	0.067914	0.258459	PKA							267	1	1	0.961005	0.361995	0	0	0	0	0	0.499125	Transformation related protein 53 binding protein 1;Putative uncharacterized protein;Tumor suppressor p53-binding protein 1;Transformation related protein 53 binding protein 1;Tumor suppressor p53-binding protein 1;Transformation related protein 53 binding protein 1;Putative uncharacterized protein	RP23-437L13.2-001;Trp53bp1;Tp53bp1;Trp53bp1;RP23-437L13.2-002;Trp53bp1;Tp53bp1;Trp53bp1;RP23-437L13.2-003;Trp53bp1	A2AU91;Q3V1P7;Q8BZ87;P70399-1;P70399;A2AU89;P70399-3;A2AU90;Q3UG49;Q8BLA0	RSEDRPSSPQVSV	UID7
NaN	NaN	0.067914	0.258459	CAMK2;ERK/MAPK;GSK3;Polo box;Proline-directed;WW GroupIV							268	1	1	0.961005	0.361995	0	0	0	0	0	0.499125	Transformation related protein 53 binding protein 1;Putative uncharacterized protein;Tumor suppressor p53-binding protein 1;Transformation related protein 53 binding protein 1;Tumor suppressor p53-binding protein 1;Transformation related protein 53 binding protein 1;Putative uncharacterized protein	RP23-437L13.2-001;Trp53bp1;Tp53bp1;Trp53bp1;RP23-437L13.2-002;Trp53bp1;Tp53bp1;Trp53bp1;RP23-437L13.2-003;Trp53bp1	A2AU91;Q3V1P7;Q8BZ87;P70399-1;P70399;A2AU89;P70399-3;A2AU90;Q3UG49;Q8BLA0	SEDRPSSPQVSVA	UID8
NaN	NaN	NaN	0.523562	CK1;ERK/MAPK;Proline-directed;WW GroupIV							552	1	1	1	0.0943156	0	0	0	717280	19.2587	0.987286	Transformation related protein 53 binding protein 1;Putative uncharacterized protein;Tumor suppressor p53-binding protein 1;Transformation related protein 53 binding protein 1;Tumor suppressor p53-binding protein 1;Transformation related protein 53 binding protein 1;Putative uncharacterized protein	RP23-437L13.2-001;Trp53bp1;Tp53bp1;Trp53bp1;RP23-437L13.2-002;Trp53bp1;Tp53bp1;Trp53bp1;RP23-437L13.2-003;Trp53bp1	A2AU91;Q3V1P7;Q8BZ87;P70399-1;P70399;A2AU89;P70399-3;A2AU90;Q3UG49;Q8BLA0	DDTEPLSPVSNSK	UID9
-0.218598	NaN	NaN	NaN	CAMK2;PKA							235	0.189776	1	1	1	5162400	3390800	14001000	15319000	37.3263	0.998948	40S ribosomal protein S6;Phosphoprotein NP33;Putative uncharacterized protein;MCG6542, isoform CRA_f;Ribosomal protein S6;Doublecortin domain containing 5;DNA polymerase eta;RAD30 homolog A;Xeroderma pigmentosum variant type protein homolog	Rps6;mCG_6542;RP24-468M3.2-001;Dcdc5;RP23-50K11.1-002;Polh;Rad30a;Xpv	P62754;Q3TL53;Q5BLK1;Q8BT09;A2BHQ4;Q9JJN0	AKRRRLSSLRAST	UID10
-0.218598	NaN	NaN	NaN	CAMK2;GSK3;PKA/AKT;PKC							236	0.189776	1	1	1	8708300	4065300	36273000	33461000	29.577	0.996313	40S ribosomal protein S6;Phosphoprotein NP33;Putative uncharacterized protein;MCG6542, isoform CRA_f;Ribosomal protein S6;Doublecortin domain containing 5;DNA polymerase eta;RAD30 homolog A;Xeroderma pigmentosum variant type protein homolog	Rps6;mCG_6542;RP24-468M3.2-001;Dcdc5;RP23-50K11.1-002;Polh;Rad30a;Xpv	P62754;Q3TL53;Q5BLK1;Q8BT09;A2BHQ4;Q9JJN0	KRRRLSSLRASTS	UID11
NaN	NaN	NaN	0.201006	CAMK2;CHK1;PKA;PKD;Proline-directed							269	1	1	1	0.455339	0	0	0	285850	37.7108	0.99983	FAS-associated factor 1;Fas-associated factor 1	Faf1;Faf1;mCG_141641;RP23-113G7.1-001	P54731;Q6P1F8	TVGRRTSPVQTRE	UID13
NaN	NaN	0.0831112	-0.165062	CAMK2;CK2							46	1	1	0.934516	0.832022	0	0	0	373000	54.9754	0.999997	65 kDa Yes-associated protein;Yorkie homolog;65 kDa Yes-associated protein;Yorkie homolog;Putative uncharacterized protein;Putative uncharacterized protein	Yap;Yap1;Yap65;Yap;Yap1;Yap65;Yap1	Q91WL1;P46938;Q3TUW1;Q3U046	VHVRGDSETDLEA	UID14
NaN	0.444455	0.562084	0.0719	CAMK2;CK1							94	1	0.0175428	0.176495	0.998754	0	1333300	3474400	4589200	13.6293	0.958443	65 kDa Yes-associated protein;Yorkie homolog;65 kDa Yes-associated protein;Yorkie homolog;Putative uncharacterized protein;Putative uncharacterized protein	Yap;Yap1;Yap65;Yap;Yap1;Yap65;Yap1	Q91WL1;P46938;Q3TUW1;Q3U046	SHSRQASTDAGTA	UID15
-0.329305	0.353436	NaN	0.0441843	CK2;NEK6;PKA							148	0.239085	0.0563035	1	0.767166	0	0	0	0	0	0.5	65 kDa Yes-associated protein;Yorkie homolog;65 kDa Yes-associated protein;Yorkie homolog;Putative uncharacterized protein;Putative uncharacterized protein	Yap;Yap1;Yap65;Yap;Yap1;Yap65;Yap1	Q91WL1;P46938;Q3TUW1;Q3U046	AQHLRQSSFEIPD	UID16
-0.329305	0.353436	NaN	0.0441843	CAMK2							149	0.239085	0.0563035	1	0.767166	0	0	0	0	0	0.5	65 kDa Yes-associated protein;Yorkie homolog;65 kDa Yes-associated protein;Yorkie homolog;Putative uncharacterized protein;Putative uncharacterized protein	Yap;Yap1;Yap65;Yap;Yap1;Yap65;Yap1	Q91WL1;P46938;Q3TUW1;Q3U046	QHLRQSSFEIPDD	UID17
0.090447	0.0319598	-0.303347	0.138945	CHK1;CK1;CK2;PKD							235	0.720233	0.729072	0.237559	0.569846	262070	240490	1351800	648000	13.7874	0.95987	Protein FAM54B	Fam54b	Q9CWE0-1;Q9CWE0	SLSKASSFADMMG	UID18
NaN	0.0343565	-0.133923	0.204141	CAMK2;CHK1							100	1	0.920867	0.529091	0.444413	0	460890	2130000	2150400	155.011	1	Protein FAM54B	Fam54b	Q9CWE0-1;Q9CWE0	VMQRNASVPNLRG	UID19
0.473008	-0.702304	0.62068	-0.471409	CAMK2							20	0.0328339	0.00491675	0.129033	0.121679	1388800	670660	41980000	54781000	105.436	1	Myosin regulatory light chain 2, smooth muscle isoform;Myosin regulatory light chain 9;Myosin regulatory light polypeptide 9;MCG5232;Myosin light polypeptide 9, regulatory;Putative uncharacterized protein;Putative uncharacterized protein;Myosin regulatory light chain 12B;Myosin regulatory light chain 20 kDa;Myosin regulatory light chain 2-B, smooth muscle isoform;Myosin regulatory light chain MRL…	Myl9;Myrl2;mCG_5232;RP24-482A24.1-001;2900073G15Rik;2900073G15Rik;Mrlc2;Myl12b;Mylc2b;2900073G15Rik;mCG_5400	Q9CQ19;A2AVY6;Q9CXD2;Q9D6E6;Q3THE2;Q6ZWQ9;Q922W7	RPQRATSNVFAMF	UID20
-0.0876108	-0.24214	-0.272193	0.237808	CK2							15	0.481691	0.313443	0.193138	0.453678	974060	512230	3314400	3268100	177.54	1	Syntaxin-4	Stx4;Stx4a	P70452	RQGDNISDDEDEV	UID23
-0.336683	-1.01786	-0.0335253	-0.281018	CDK1;PKA;Proline-directed							429	0.228903	0.00213496	0.861399	0.657207	114680	52320	264270	287260	76.6551	1	RNA polymerase II-associated protein 3	D15Ertd682e;Rpap3	Q9D706	DNPPRGSPKALKK	UID24
NaN	NaN	0.688583	NaN								445	1	1	0.159196	1	0	0	336060	0	13.1148	0.95346	ADP-ribosylation factor GTPase-activating protein 2;GTPase-activating protein ZNF289;Zinc finger protein 289;ADP-ribosylation factor GTPase-activating protein 2;GTPase-activating protein ZNF289;Zinc finger protein 289;Putative uncharacterized protein	Arfgap2;Zfp289;Znf289;Arfgap2;Zfp289;Znf289	Q99K28-2;Q99K28;Q99K28-1;Q3UR67	AGAKAISSDMFFG	UID25
NaN	-0.329432	0.630965	-0.368104	AURORA;AURORA;AURORA-1;AURORA-1;AURORA-A;AURORA-A;CHK1;CHK1;PKA;PKA;PKD;PKD							146	1	0.362594	0.199972	0.536735	0	175720	1076300	660090	152.813	1	Cell division protein kinase 16;CRK5;PCTAIRE-motif protein kinase 1;Serine/threonine-protein kinase PCTAIRE-1;Putative uncharacterized protein;Cell division protein kinase 16;CRK5;PCTAIRE-motif protein kinase 1;Serine/threonine-protein kinase PCTAIRE-1;Putative uncharacterized protein;Cell division protein kinase 17;PCTAIRE-motif protein kinase 2;Serine/threonine-protein kinase PCTAIRE-2;Pctaire2…	Cdk16;Crk5;Pctk1;mCG_126520;RP23-394F6.3-001;Cdk16;Crk5;Pctk1;RP23-394F6.3-002;Cdk17;Pctk2;Cdk17;Pctk2	Q04735-1;Q04735;Q3UPI3;Q543G3;Q91WP4;Q04735-2;Q3TM24;Q8K0D0-1;Q8K0D0;C7C6B5;Q8C5H7;Q8K0D0-2	DINKRLSLPADIR;DLNKRLSLPADIR	UID26
NaN	-0.510375	NaN	NaN	AURORA;AURORA-1;AURORA-A;CAMK2;CK2;PKA;PKA/AKT							153	1	0.13934	1	1	0	93817	0	0	25.9596	0.997471	Cell division protein kinase 16;CRK5;PCTAIRE-motif protein kinase 1;Serine/threonine-protein kinase PCTAIRE-1;Putative uncharacterized protein;Cell division protein kinase 16;CRK5;PCTAIRE-motif protein kinase 1;Serine/threonine-protein kinase PCTAIRE-1;Putative uncharacterized protein	Cdk16;Crk5;Pctk1;mCG_126520;RP23-394F6.3-001;Cdk16;Crk5;Pctk1;RP23-394F6.3-002	Q04735-1;Q04735;Q3UPI3;Q543G3;Q91WP4;Q04735-2;Q3TM24	RRLRRVSLSEIGF	UID27
NaN	0.213503	0.265317	0.0690147	CK2							270	1	0.309971	0.624782	0.779256	0	337760	2378900	1471000	44.6235	0.999965	Cell division cycle 2-like protein kinase 1;Cell division protein kinase 11;Galactosyltransferase-associated protein kinase p58/GTA;PITSLRE serine/threonine-protein kinase CDC2L1;Cell division cycle 2-like 1;Cell division cycle 2-like 1, isoform CRA_d;Putative uncharacterized protein;Cell division cycle 2-like protein kinase 1;Cell division protein kinase 11;Galactosyltransferase-associated prote…	Cdc2l1;Cdk11;mCG_132264;RP23-183D11.4-001;Cdk11b;Cdc2l1;Cdk11;RP23-183D11.4-003;Cdk11b	P24788-1;P24788;A2A9P5;Q3UXP3;Q9CVG6;P24788-2;A2A9P6;Q8R190	SDLQDISDSERKT	UID29
0.0764222	NaN	-0.193915	0.256407	CDK1;CDK2;Proline-directed							234	0.765142	1	0.409512	0.341018	546600	0	1608700	1455800	101.988	1	Cell division cycle 2-like protein kinase 1;Cell division protein kinase 11;Galactosyltransferase-associated protein kinase p58/GTA;PITSLRE serine/threonine-protein kinase CDC2L1;Cell division cycle 2-like 1;Cell division cycle 2-like 1, isoform CRA_d;Putative uncharacterized protein;Cell division cycle 2-like protein kinase 1;Cell division protein kinase 11;Galactosyltransferase-associated prote…	Cdc2l1;Cdk11;mCG_132264;RP23-183D11.4-001;Cdk11b;Cdc2l1;Cdk11;RP23-183D11.4-003;Cdk11b	P24788-1;P24788;A2A9P5;Q3UXP3;Q9CVG6;P24788-2;A2A9P6;Q8R190	VGHWSRSPLRPPR	UID30
NaN	0.431676	NaN	NaN	CAMK2;CHK1;PKD							543	1	0.0220844	1	1	0	152820	0	0	30.546	0.999119	Imidazoline receptor 1;Imidazoline receptor I-1-like protein;Imidazoline-1 receptor;Nischarin;Nisch protein;Putative uncharacterized protein;Imidazoline receptor 1;Imidazoline receptor I-1-like protein;Imidazoline-1 receptor;Nischarin;Imidazoline receptor 1;Imidazoline receptor I-1-like protein;Imidazoline-1 receptor;Nischarin	Kiaa0975;Nisch;Kiaa0975;Nisch;Kiaa0975;Nisch	Q80TM9-1;Q80TM9;B7ZN33;Q8CF63;Q80TM9-2;Q80TM9-3	PIARACSDSLESI	UID31
0.125783	0.277628	0.0201999	0.211884	CAMK2;GSK3;PKA/AKT;Proline-directed							493	0.747356	0.179226	0.89854	0.428054	893770	833420	1176100	1651100	40.7994	0.999928	FIP1-like 1 protein;Pre-mRNA 3'-end-processing factor FIP1;FIP1-like 1 protein;Pre-mRNA 3'-end-processing factor FIP1;FIP1-like 1 protein;Pre-mRNA 3'-end-processing factor FIP1	Fip1l1;Fip1l1;Fip1l1	Q9D824-1;Q9D824;Q9D824-2;Q9D824-3	ERERDHSPTPSVF	UID32
-0.174719	-0.0134508	0.292546	0.0214797	CK1;CK2							437	0.525847	0.911398	0.579754	0.884669	473280	334790	2630200	3007000	165.818	1	Cytosolic phospholipase A2;Lysophospholipase;Phosphatidylcholine 2-acylhydrolase;Phospholipase A2;Phospholipase A2 group IVA;Phospholipase A2, group IVA (Cytosolic, calcium-dependent);Putative uncharacterized protein;Putative uncharacterized protein	Cpla2;Pla2g4;Pla2g4a;mCG_125138;Pla2g4a	P47713;Q3UMQ1;Q9DBX5	SNDSSDSDDEAQG	UID37
NaN	-0.140587	0.365916	-0.495634	CK1;CK2;PKA							142	1	0.750623	0.483093	0.382912	0	145080	592000	779760	37.4094	0.999818	Syntaxin-12;Syntaxin 12;Putative uncharacterized protein	Stx12;mCG_118857;RP23-464L12.3-001	Q9ER00;A2ADS0;Q3TDG9;Q3TIL5	RAGSRLSAEDRQR	UID38
-0.34639	-0.384339	NaN	NaN	CAMK2;CK1;CK2							24	0.215983	0.278924	1	1	357760	221420	0	0	12.5244	0.947043	UPF0414 transmembrane protein C20orf30 homolog;MCG15179;Orthologue of H. sapiens chromosome 20 open reading frame 30 (C20orf30)	5730494N06Rik;mCG_15179;RP23-74B12.3;RP23-74B12.3-001	Q8CIB6;A2AMQ1	KYSRLASTDDGYI	UID39
-0.0400815	0.0549179	0.16954	-0.227912	Proline-directed							30	0.871699	0.647001	0.793592	0.560896	396850	98168	1663000	1371100	37.4882	0.999822	Phosphatase 2A inhibitor I2PP2A;Protein SET;Template-activating factor I;Putative uncharacterized protein;SET translocation;cDNA sequence BC085271;SET translocation;SET translocation;Set protein;Putative uncharacterized protein;Phosphatase 2A inhibitor I2PP2A;Protein SET;Template-activating factor I	Set;RP23-261D24.1-001;BC085271;Set;RP23-261D24.1-004;Set;RP23-261D24.1-003;Set;Set	Q9EQU5-1;Q9EQU5;Q3T9S3;Q5U445;A2BE93;A2BE92;Q921H2;Q9CRT3;Q9EQU5-3	LEDKSASPGLPKG	UID40
0.394734	NaN	NaN	NaN	CK1;PKA;Proline-directed							483	0.0995223	1	1	1	285750	0	0	0	52.0678	0.999994	ELKL motif kinase 1;MAP/microtubule affinity-regulating kinase 2;Serine/threonine-protein kinase MARK2;Putative uncharacterized protein;MKIAA4207 protein;ELKL motif kinase 1;MAP/microtubule affinity-regulating kinase 2;Serine/threonine-protein kinase MARK2;Putative uncharacterized protein;ELKL motif kinase 1;MAP/microtubule affinity-regulating kinase 2;Serine/threonine-protein kinase MARK2;ELKL m…	Emk;Mark2;mKIAA4207;Emk;Mark2;Mark2;Emk;Mark2;Emk;Mark2	Q05512-1;Q05512;Q3U3A1;Q571J8;Q05512-2;Q3T9A3;Q05512-4;Q05512-3	TNRSRNSPLLDRA	UID44
NaN	NaN	-0.142019	NaN	ERK/MAPK;Proline-directed;WW GroupIV							453	1	1	0.678844	1	0	0	321490	0	152.621	1	ELKL motif kinase 1;MAP/microtubule affinity-regulating kinase 2;Serine/threonine-protein kinase MARK2;Putative uncharacterized protein;MKIAA4207 protein;ELKL motif kinase 1;MAP/microtubule affinity-regulating kinase 2;Serine/threonine-protein kinase MARK2;Putative uncharacterized protein;ELKL motif kinase 1;MAP/microtubule affinity-regulating kinase 2;Serine/threonine-protein kinase MARK2;ELKL m…	Emk;Mark2;mKIAA4207;Emk;Mark2;Mark2;Emk;Mark2;Emk;Mark2	Q05512-1;Q05512;Q3U3A1;Q571J8;Q05512-2;Q3T9A3;Q05512-4;Q05512-3	TAKVPASPLPGLD	UID45
0.162468	NaN	0.412619	-0.206662	CDK1;CK2;PKA;Proline-directed							562	0.607557	1	0.353699	0.427008	1731100	0	3827300	4287000	146.353	1	CTP synthase 1;CTP synthetase 1;UTP--ammonia ligase 1;Cytidine 5'-triphosphate synthase;Cytidine 5'-triphosphate synthase, isoform CRA_a;Putative uncharacterized protein	Ctps;mCG_122871;RP23-106K5.3-001	P70698;B1AS53;Q3TPP2	QKGCRLSPRDTYS	UID49
0.14991	0.0536674	0.231432	-0.077041	CAMK2;CK1;CK2;Proline-directed							181	0.541832	0.651373	0.684083	0.856802	289560	180040	1065400	856660	37.8478	0.999836	Pumilio homolog 2;Putative uncharacterized protein;Pumilio homolog 2;Putative uncharacterized protein;Pumilio homolog 2	Kiaa0235;Pum2;Pum2;Kiaa0235;Pum2;Kiaa0235;Pum2	Q80U58-1;Q80U58;Q3TTH9;Q3UR91;Q80U58-2;Q3TQ29;Q80U58-3	PGSRQASPTEVVE	UID50
0.160017	0.29007	0.749577	-0.278934	CK1;ERK/MAPK;Proline-directed;WW GroupIV							488	0.616531	0.158603	0.0595995	0.317311	5329900	5169300	5432800	10385000	44.5043	0.999965	Epithelial protein lost in neoplasm;LIM domain and actin-binding protein 1;Putative uncharacterized protein;LIM domain and actin binding 1;Lima1 protein;Epithelial protein lost in neoplasm;LIM domain and actin-binding protein 1;Putative uncharacterized protein	D15Ertd366e;Eplin;Lima1;mCG_20141;D15Ertd366e;Eplin;Lima1;D15Ertd366e;Lima1	Q9ERG0-2;Q9ERG0;Q8BT15;Q8C3R7;Q8C7S2;Q8K2H0;Q9ERG0-1;Q8CD09	AGESPHSPGVEDA	UID51
-0.00511617	0.485633	0.720541	-0.486732	ERK/MAPK;Proline-directed;WW GroupIV							360	0.748295	0.00847323	0.0716495	0.111526	3329900	1882100	4664700	3149400	149.099	1	Epithelial protein lost in neoplasm;LIM domain and actin-binding protein 1;Putative uncharacterized protein;LIM domain and actin binding 1;Lima1 protein;Epithelial protein lost in neoplasm;LIM domain and actin-binding protein 1;Putative uncharacterized protein	D15Ertd366e;Eplin;Lima1;mCG_20141;D15Ertd366e;Eplin;Lima1;D15Ertd366e;Lima1	Q9ERG0-2;Q9ERG0;Q8BT15;Q8C3R7;Q8C7S2;Q8K2H0;Q9ERG0-1;Q8CD09	MHPKPLSPDARTS	UID52
NaN	0.184217	0.488206	NaN	CAMK2;CHK1;CHK1/2;CK1;PKD							105	1	0.277345	0.332507	1	0	272810	555910	0	27.4838	0.998218	Ubiquitin conjugation factor E4 B;Ubiquitin fusion degradation protein 2;Ufd2a;Ubiquitination factor E4B, UFD2 homolog (S. cerevisiae);MKIAA0684 protein;Ubiquitination factor E4B, UFD2 homolog (S. cerevisiae);Ubiquitination factor E4B, UFD2 homolog (S. cerevisiae);Putative uncharacterized protein;Ubiquitination factor E4B, UFD2 homolog (S. cerevisiae)	Ube4b;Ufd2;RP23-173D8.1-001;mKIAA0684;RP23-173D8.1-001;Ube4b;RP23-173D8.1-003;Ube4b;RP23-173D8.1-003;Ube4b	Q9ES00;B2KFK2;Q6NWW1;Q80TU3;Q6DID4;B2KFK1;Q3V426	SLSRSQSMDIDGV	UID54
-0.0344115	-0.685477	NaN	NaN	AURORA;AURORA-1;CK1;PKA		+					655	0.647821	1.07185e-05	1	1	1809800	2807600	4220500	8575000	0	0.480577	102 kDa cadherin-associated protein;Alpha E-catenin;CAP102;Catenin alpha-1;Putative uncharacterized protein;Catenin (Cadherin associated protein), alpha 1;Catenin (Cadherin associated protein), alpha 1, isoform CRA_a;Alpha N-catenin;Catenin alpha-2;Alpha N-catenin;Catenin alpha-2;Alpha N-catenin;Catenin alpha-2;Catenin (Cadherin associated protein), alpha 2, isoform CRA_c;Putative uncharacterized…	Catna1;Ctnna1;mCG_123912;Catna2;Ctnna2;Catna2;Ctnna2;Catna2;Ctnna2;mCG_141614	P26231;Q3TGQ3;Q545R0;Q6NV50;Q61301-1;Q61301;Q61301-3;Q61301-2;Q8BS72	DVRSRTSVQTEDD	UID56
0.294077	-0.123953	-0.302849	0.289244	Proline-directed							128	0.222174	0.790534	0.441896	0.317311	261050	262290	873600	476360	59.8625	0.999999	Proteasome (Prosome, macropain) 26S subunit, non-ATPase, 9;Putative uncharacterized protein;Putative uncharacterized protein;26S proteasome non-ATPase regulatory subunit 9;26S proteasome regulatory subunit p27	mCG_11113;Psmd9;Psmd9;Psmd9	Q3THC1;Q9CZZ4;Q3ULI3;Q9CR00	RRLASNSPVLPQA	UID57
NaN	0.158078	0.0954519	-0.152131	NIMA							237	1	0.33742	0.913057	0.852229	0	149550	0	589560	12.76	0.949697	Coiled-coil-forming protein 1;LaXp180;RB1-inducible coiled-coil protein 1;RB1-inducible coiled-coil 1;MKIAA0203 protein;Rb1cc1 protein	Cc1;Kiaa0203;Rb1cc1;mKIAA0203;Rb1cc1;Rb1cc1	Q9ESK9;B2RX00;Q8CHH8;Q6NZG0	KAEMKRSTELVLS	UID58
0.128821	0.0576928	0.236095	-0.0455952	CK1;CK2							104	0.735378	0.967632	0.669778	0.736915	72782000	2359300	7422200	9722700	191.987	1	60S acidic ribosomal protein P1;MCG10168;Putative uncharacterized protein;Ribosomal protein, large, P1;Rplp1 protein	Rplp1;mCG_10168	P47955;Q58E35	KEESEESEDDMGF	UID60
NaN	NaN	0.127105	NaN	CK1;CK2							581	1	1	0.872187	1	1222500	913580	2945800	369960	20.7646	0.98728	Protein FAM129A;Protein Niban	Fam129a;Niban	Q3UW53	PSESVSSLTDLKT	UID62
-0.32292	0.0399806	-0.0319757	NaN	CK2							755	0.0726221	0.898073	0.864088	1	982820	659030	601270	0	134.233	1	Protein FAM129A;Protein Niban	Fam129a;Niban	Q3UW53	AAIQQDSCEEREV	UID63
0.209391	-0.0966069	0.419215	-0.0256028	CAMK2;PKA							601	0.448192	0.344076	0.344067	0.78021	2002400	1814000	6085400	4281200	108.287	1	Protein FAM129A;Protein Niban	Fam129a;Niban	Q3UW53	SPARRVSAILPGA	UID64
NaN	NaN	NaN	-0.379939	CAMK2;GSK3;Proline-directed							563	1	1	1	0.521261	0	0	0	318350	70.0144	1	Eukaryotic translation initiation factor 4E nuclear import factor 1;Eukaryotic translation initiation factor 4E transporter;Putative uncharacterized protein;Eukaryotic translation initiation factor 4E nuclear import factor 1, isoform CRA_b;Eukaryotic translation initiation factor 4E nuclear import factor 1;Eukaryotic translation initiation factor 4E transporter;Eukaryotic translation initiation f…	Clast4;Eif4enif1;mCG_14708;RP23-191E3.3-003;Clast4;Eif4enif1;Eif4enif1;mCG_14708;RP23-191E3.3-001;Eif4enif1;RP23-191E3.3-012	Q9EST3-2;Q9EST3;Q8BTX7;Q8BY82;Q8CFW0;Q9EST3-1;Q5NBZ5;A8Y5K6	LSQRAPSPPMSQV	UID66
NaN	NaN	NaN	-1.42651	CAMK2							2475	1	1	1	0.00628943	0	0	0	583590	172.458	1	Anastellin;Fibronectin;Putative uncharacterized protein;Fn1 protein;Putative uncharacterized protein;Fibronectin;Fn1 protein;Putative uncharacterized protein;Fibronectin	Fn1;Fn1;Fn1	P11276;Q3UGY5;Q3UHR1;Q3UZF9;B9EHT6;Q3UH17;Q3UHL6;Q8R3F3;Q9Z1Z8;B7ZNJ1;Q3TBB4;Q3TCF1;Q3TCL7;Q99KD0;Q9Z1Z7	QADRDDSRE____	UID67
NaN	-0.25546	NaN	0.0543624	CK1;CK2							481	1	0.49758	1	0.744939	0	81693	0	437390	32.7489	0.999404	Dyskerin;H/ACA ribonucleoprotein complex subunit 4;Nopp140-associated protein of 57 kDa;Nucleolar protein family A member 4;Nucleolar protein NAP57;snoRNP protein DKC1;Putative uncharacterized protein;Dyskeratosis congenita 1, dyskerin homolog (Human);Dkc1 protein	Dkc1;BC068171;Dkc1;RP23-62O13.1-001	Q9ESX5;Q3TI79;Q3TM67;Q3UWE5;Q499D4	PKTVLESGGETGD	UID71
-0.209962	0.215368	0.032524	0.0342158								508	0.44837	0.305448	0.977008	0.789123	491480	330630	614600	592390	230.46	1	Dyskerin;H/ACA ribonucleoprotein complex subunit 4;Nopp140-associated protein of 57 kDa;Nucleolar protein family A member 4;Nucleolar protein NAP57;snoRNP protein DKC1;Putative uncharacterized protein;Dyskeratosis congenita 1, dyskerin homolog (Human);Dkc1 protein	Dkc1;BC068171;Dkc1;RP23-62O13.1-001	Q9ESX5;Q3TI79;Q3TM67;Q3UWE5;Q499D4	KVVEEMSE_____	UID72
0.325732	0.0839282	NaN	0.280125	Proline-directed							121	0.172079	0.724244	1	0.346681	1695500	336050	0	4537400	12.2874	0.938798	Synaptosomal-associated protein;Synaptosomal-associated protein 23;Syndet;Vesicle-membrane fusion protein SNAP-23;Synaptosomal-associated protein;Synaptosomal-associated protein	RP23-158L6.2-002;Snap23;Snap23;Sndt;mCG_11986;RP23-158L6.2-001;SNAP-23;RP23-158L6.2-005;Snap23	Q9D3L3;O09044;A2AKH4;B0R030	GDGGDNSPSNVVS	UID77
-0.111227	0.280244	0.16221	-0.263127	GSK3;NEK6;Proline-directed							383	0.6808	0.174934	0.807043	0.683253	651970	333930	1731300	408350	34.2177	0.999551	Lamin-B2;Lamin-B1;Putative uncharacterized protein;Lamin-B2;Putative uncharacterized protein	Lmnb2;Lmnb1;Lmnb2	P21619-1;P21619;P14733;Q8C553;P21619-2;Q3V159	EERLKLSPSPSSR	UID78
0.281669	0.297602	0.178109	0.260989	CK2							393	0.25612	0.145149	0.793409	0.332753	1629900	1335400	5305500	2432900	92.8332	1	Histone deacetylase 1;Hdac1 protein	Hdac1;RP23-209C6.7-001	O09106;Q58E49	DAIPEESGDEDEE	UID82
NaN	NaN	NaN	-0.361991	Proline-directed							296	1	1	1	0.544817	0	0	0	0	1.31569	0.575163	Amphiphysin II;Amphiphysin-like protein;Bridging integrator 1;Myc box-dependent-interacting protein 1;SH3 domain-containing protein 9;Bin1 protein;Amphiphysin II;Amphiphysin-like protein;Bridging integrator 1;Myc box-dependent-interacting protein 1;SH3 domain-containing protein 9;Putative uncharacterized protein	Amphl;Bin1;Sh3p9;Bin1;Amphl;Bin1;Sh3p9	O08539-1;O08539;Q6P1B9;O08539-2;Q8C5M9	PEKGNKSPSPPPD	UID84
NaN	NaN	-0.704818	0.299596								137	1	1	0.0976915	0.268292	0	0	952690	1175400	78.8605	1	ER-Golgi SNARE of 24 kDa;SEC22 vesicle-trafficking protein homolog B;SEC22 vesicle-trafficking protein-like 1;Vesicle-trafficking protein SEC22b;Putative uncharacterized protein	Sec22b;Sec22l1	O08547;Q3UZ06	ARRNLGSINTELQ	UID85
NaN	NaN	-0.0207648	-0.324907	CK1;Proline-directed							8	1	1	0.883582	0.595103	0	0	368740	317270	111.911	1	THUMP domain-containing protein 1	Thumpd1	Q99J36	ATTAQQSPQPVAG	UID87
0.161694	0.111833	0.178109	0.0976109	CK2							218	0.610383	0.767769	0.793409	0.909224	42095000	24243000	71963000	51183000	110.07	1	Neural precursor cell expressed developmentally down-regulated protein 5;Septin-2	Nedd5;Nedd-5;Sept2	P42208	HLPDAESDEDEDF	UID90
NaN	0.0308304	0.267596	0.172744	CK1;CK2							106	1	0.7332	0.620956	0.514277	0	137370	1924200	1378500	27.9919	0.998415	Lens epithelium-derived growth factor;PC4 and SFRS1-interacting protein;Lens epithelium-derived growth factor;PC4 and SFRS1-interacting protein;PC4 and SFRS1 interacting protein 1;Psip1 protein	Ledgf;Psip1;Ledgf;Psip1;Psip1;RP23-311B24.4-003	Q99JF8-1;Q99JF8;Q99JF8-2;A2BI12;Q05CD2	KQSNASSDVEVEE	UID92
NaN	-0.129197	NaN	-0.647671	CK1;Polo box;Proline-directed							593	1	0.777886	1	0.239478	0	131140	0	551640	22.2354	0.993934	Treacher Collins syndrome protein homolog;Treacle protein;Tcof1 protein;Tcof1 protein	Tcof1;Tcof1;Tcof1	O08784;Q05BH6;Q05CS0;Q6PFZ6;Q7TPZ2	SSASLSSPALAKG	UID94
0.627327	-0.330393	1.46242	-0.914167	CAMK2;PKA							1191	0.00847614	0.17571	0.00192212	0.0161368	778000	400260	941920	831620	190.3	1	Treacher Collins syndrome protein homolog;Treacle protein;Tcof1 protein;Tcof1 protein	Tcof1;Tcof1;Tcof1	O08784;Q05BH6;Q05CS0;Q6PFZ6;Q7TPZ2	SQKRKLSGDLEAG	UID96
0.452068	-0.0439582	NaN	-0.756233	CDK1;CDK2;CK1;GSK3;Proline-directed							154	0.0587504	0.988363	1	0.163564	411610	196420	0	457290	35.4058	0.999712	Treacher Collins syndrome protein homolog;Treacle protein;Tcof1 protein;Tcof1 protein	Tcof1;Tcof1;Tcof1	O08784;Q05BH6;Q05CS0;Q6PFZ6;Q7TPZ2	HLLSGKSPKKSAE	UID98
0.13711	-0.0156659	-0.0625652	0.00100953	CK2							198	0.703029	0.637562	0.589613	0.838893	3331700	1842600	5517700	5321500	197.86	1	Programmed cell death protein 5;TF-1 cell apoptosis-related protein 19;MCG128907;Programmed cell death 5;Putative uncharacterized protein	Pdcd5;Tfar19;mCG_128907	P56812;Q564F6	RRKVMDSDEDDAD	UID102
0.0768327	0.0363276	0.152638	0.0893625	CK2							2	0.946837	0.868182	0.849625	0.938909	15851000	3281700	35265000	19438000	120.18	1	Eukaryotic translation initiation factor 2 subunit 2;Eukaryotic translation initiation factor 2 subunit beta;Eif2s2 protein;Eukaryotic translation initiation factor 2 subunit 2 (Beta);Eukaryotic translation initiation factor 2, subunit 2 (Beta);Putative uncharacterized protein	Eif2s2;mCG_3686;RP23-480H10.3-001	Q99L45;Q3ULL5;Q9CS47	_____MSGDEMIF	UID105
-0.180904	0.0996318	0.187008	-0.531928	CAMK2;CK1;PKA/AKT							307	0.511772	0.664955	0.756839	0.344632	546790	715810	770920	740290	22.4984	0.991888	Alpha-SGT;Small glutamine-rich tetratricopeptide repeat-containing protein alpha;Alpha-SGT;Small glutamine-rich tetratricopeptide repeat-containing protein alpha;Putative uncharacterized protein;Small glutamine-rich tetratricopeptide repeat (TPR)-containing, alpha, isoform CRA_b	Sgt;Sgta;Sgt;Sgta;mCG_12152	Q8BJU0-1;Q8BJU0;Q8BJU0-2;Q3TN35	VRSRTPSASHEEQ	UID107
0.0856966	-0.110776	0.252052	NaN	CAMK2;CK1;GSK3;PKA;PKA/AKT							459	0.910082	0.622076	0.651238	1	1442800	832410	551080	0	11.7531	0.937394	Hepatoma-derived growth factor-related protein 2;Hepatoma-derived growth factor-related protein 2;Hepatoma-derived growth factor-related protein 2	Hdgfrp2;Hdgfrp2;Hdgfrp2	Q3UMU9-3;Q3UMU9;Q3UMU9-1;Q3UMU9-2	ERTRKRSEGLSLE	UID110
0.0447438	-0.0363188	NaN	0.245617	AURORA;AURORA-1;AURORA-A;CAMK2;CK1;PKA							97	0.928616	0.553637	1	0.43264	1499900	1474900	0	4600700	21.2049	0.99248	cAMP-dependent protein kinase type II-alpha regulatory chain;Protein kinase, cAMP dependent regulatory, type II alpha;Protein kinase, cAMP dependent regulatory, type II alpha, isoform CRA_b;Putative uncharacterized protein;cAMP-dependent protein kinase type II-alpha regulatory subunit	mCG_16488;Prkar2a;Prkar2a	Q8K1M3;P12367	KFTRRVSVCAETF	UID113
-0.413922	0.0617071	-0.293624	0.123534	AURORA;AURORA-1;AURORA-A;CAMK2;PKA							748	0.0265985	0.810966	0.250372	0.634246	837480	742100	1408700	1104700	127.655	1	Sec23ip protein;Putative uncharacterized protein;Sec23 interacting protein;SEC23-interacting protein	Sec23ip;Sec23ip	A0AUN0;Q3UY74;Q4G0C0;Q6NZC7	ESKRKLSVGAYVS	UID114
0.0918014	-0.0952809	0.316725	-0.266784	CK2							691	0.884874	0.665632	0.512284	0.49344	843920	664860	3464700	1278400	114.661	1	CF-1 77 kDa subunit;Cleavage stimulation factor 77 kDa subunit;Cleavage stimulation factor subunit 3;Cleavage stimulation factor, 3' pre-RNA, subunit 3;Cleavage stimulation factor, 3' pre-RNA, subunit 3, isoform CRA_a;Putative uncharacterized protein	Cstf3;mCG_130694;RP24-334I20.1-001	Q99LI7;A2AQH9;Q3TV86;Q3TXN6	KRPNEDSDEDEEK	UID115
NaN	NaN	0.0775164	0.364797	CAMK2							74	1	1	0.944261	0.223597	0	0	382620	346750	103.918	1	Etoposide-induced protein 2.4;p53-induced gene 8 protein;Etoposide induced 2.4 protein;Putative uncharacterized protein	Ei24;Pig8	Q61070;C3VDI2;Q8C5G8	AQRRPQSVERKQE	UID116
NaN	NaN	-0.0738032	0.0186342	CAMK2;CK1;PKA/AKT							133	1	1	0.56175	0.878279	2751500	1728900	7498500	6777600	26.9294	0.997961	FUS-interacting serine-arginine-rich protein 1;Neural-salient serine/arginine-rich protein;Neural-specific SR protein;Splicing factor, arginine/serine-rich 13A;TLS-associated protein with Ser-Arg repeats;TLS-associated serine-arginine protein;Putative uncharacterized protein;FUS-interacting serine-arginine-rich protein 1;Neural-salient serine/arginine-rich protein;Neural-specific SR protein;Splic…	Fusip1;Nssr;Sfrs13a;Fusip1;Nssr;Sfrs13a;Fusip1;Nssr;Sfrs13a;RP23-161N17.2-002;Fusip1;RP23-161N17.2-004;Sfrs13a	Q9R0U0-1;Q9R0U0;Q3UXS8;Q3UYX6;Q9R0U0-2;Q9R0U0-3;Q3UA07;Q3UDH7;Q3TFP0	RRSRSRSFDYNYR	UID117
0.0792927	-0.0623995	1.20702	-0.581454	PLK1							491	0.936621	0.45604	0.00146268	0.0627523	1498400	1148400	5825900	3750800	67.1153	1	Latent-transforming growth factor beta-binding protein 2;Ltbp2 protein	Ltbp2;Ltbp2	O08999;Q0VD84	PVLEDNSVETRAS	UID119
-0.429304	0.304745	NaN	NaN	GSK3;Proline-directed							186	0.126393	0.0945151	1	1	0	0	0	0	9.00874	0.736721	Growth arrest-specific protein 2;Putative uncharacterized protein	Gas2;Gas-2	P11862;Q9D699	LSAPSPSPSPSSK	UID120
-0.110122	NaN	NaN	NaN	CK2							412	0.68365	1	1	1	228320	0	0	0	27.871	0.998361	Putative uncharacterized protein;Slc4a1ap protein;Kanadaptin;Putative uncharacterized protein;Solute carrier family 4 (Anion exchanger), member 1, adaptor protein;Solute carrier family 4 (Anion exchanger), member 1, adaptor protein, isoform CRA_e;Slc4a1ap protein	Slc4a1ap;Slc4a1ap;Slc4a1ap;mCG_23471	Q3UUI2;Q6GQW1;O54716;Q3UHY0;Q5BKS1;Q7TNP8	DEDFYDSDDDTFL	UID123
0.16092	-0.0113844	0.0384361	0.176578	AURORA;AURORA-1;GSK3							169	0.511382	0.892046	0.987416	0.498803	722400	0	953660	679750	0	0.499999	Cavin-1;Polymerase I and transcript release factor	Ptrf	O54724	KLPAKLSVSKSLK	UID129
NaN	-0.0113844	NaN	NaN	NEK6							171	1	0.892046	1	1	0	0	0	0	0	0.499999	Cavin-1;Polymerase I and transcript release factor	Ptrf	O54724	PAKLSVSKSLKES	UID130
0.1153	NaN	NaN	NaN								20	0.643057	1	1	1	0	0	0	0	0	0.499772	Cavin-1;Polymerase I and transcript release factor;Putative uncharacterized protein;Putative uncharacterized protein	Ptrf;Ptrf;Ptrf	O54724;Q3U4N4;Q3TER0	SGFPDASSEGPEP	UID131
0.1153	NaN	-0.184293	NaN								21	0.643057	1	0.326171	1	0	0	3456200	0	0	0.499772	Cavin-1;Polymerase I and transcript release factor;Putative uncharacterized protein;Putative uncharacterized protein	Ptrf;Ptrf;Ptrf	O54724;Q3U4N4;Q3TER0	GFPDASSEGPEPT	UID132
NaN	NaN	0.62938	-0.377669	AURORA;NEK6;NIMA;PKA							302	1	1	0.175863	0.327276	0	0	1660100	1178900	15.7567	0.974121	Cavin-1;Polymerase I and transcript release factor	Ptrf	O54724	RDKLRKSFTPDHV	UID133
-0.30203	-0.000952496	-0.478507	0.38648	CK2							760	0.0894532	0.700415	0.0402412	0.154743	3235400	2340500	6849300	6872400	185.982	1	Adapter-related protein complex 3 subunit delta-1;AP-3 complex subunit delta;AP-3 complex subunit delta-1;Delta-adaptin;Ap3d1 protein;Putative uncharacterized protein;Adaptor-related protein complex AP-3 delta subunit;Truncated adaptor-related protein complex AP-3 delta subunit	Ap3d;Ap3d1	O54774;Q05CQ3;Q3U1P6;Q3U237;Q3UR54;Q80T04;Q80UA6;Q8CGH7	SSLPTESDEDIAP	UID138
-0.0387916	0.151469	0.0209111	0.359521	CK2							784	0.633283	0.587036	0.813451	0.193321	2693300	2006300	7970400	5198000	86.6614	1	Adapter-related protein complex 3 subunit delta-1;AP-3 complex subunit delta;AP-3 complex subunit delta-1;Delta-adaptin;Ap3d1 protein;Putative uncharacterized protein;Adaptor-related protein complex AP-3 delta subunit;Truncated adaptor-related protein complex AP-3 delta subunit	Ap3d;Ap3d1	O54774;Q05CQ3;Q3U1P6;Q3U237;Q3UR54;Q80T04;Q80UA6;Q8CGH7	PENALPSDEDDKD	UID142
-0.611954	-0.158913	0.491802	-0.0690735								2	0.0300097	0.49545	0.304465	0.873459	756270	532950	2325100	1175200	31.6473	0.99923	Caveolin-1	Cav;Cav1	P49817-1;P49817	_____MSGGKYVD	UID143
-0.490497	NaN	0.0129261	0.0792927								768	0.0812646	1	0.942543	0.691419	204940	0	609740	486720	46.3118	0.999977	Protein bicaudal C homolog 1;Protein bicaudal C homolog 1	Bicc1;Bicc1	Q99MQ1-1;Q99MQ1;Q99MQ1-2	GLGFSKSMPAETI	UID144
NaN	0.123931	NaN	NaN								26	1	0.577309	1	1	0	299490	0	0	11.9463	0.883308	Proto-oncogene c-RAF;RAF proto-oncogene serine/threonine-protein kinase;Raf-1;Proto-oncogene c-RAF;RAF proto-oncogene serine/threonine-protein kinase;Raf-1;CRAF protein;Protein kinase raf 1;Putative uncharacterized protein	Craf;Raf1;Craf;Raf1;cRAF	Q99N57-2;Q99N57;Q99N57-1;Q8VI85;Q99N73;Q9CU36	AVFDGSSCISPTI	UID145
NaN	NaN	0.114767	0.249506	14-3-3 binding;CAMK2;CHK1;PKD							641	1	1	0.895315	0.353712	0	0	1905200	1734400	37.2617	0.999624	Proto-oncogene c-RAF;RAF proto-oncogene serine/threonine-protein kinase;Raf-1;Proto-oncogene c-RAF;RAF proto-oncogene serine/threonine-protein kinase;Raf-1;CRAF protein;Protein kinase raf 1;Putative uncharacterized protein;Proto-oncogene A-Raf;Serine/threonine-protein kinase A-Raf;V-raf murine sarcoma 3611 viral oncogene homolog	Craf;Raf1;Craf;Raf1;cRAF;Araf;A-raf;Araf1;Araf;RP23-132C19.1-009	Q99N57-2;Q99N57;Q99N57-1;Q8VI85;Q99N73;Q9CU36;P04627;B1AUP0	KINRSASEPSLHR	UID146
0.218347	NaN	NaN	NaN	CAMK2;CK2;PKA;PKA/AKT							1652	0.368141	1	1	1	422700	0	0	0	0	0.48412	Myosin Va;Dilute myosin heavy chain, non-muscle;Myosin-Va;Myosin Va	Myo5a;RP24-189I2.1-001;Dilute;Myo5a;Myo5a;RP24-189I2.1-003	B8JK03;Q99104;B8JK04	LRKRTSSIADEGT	UID148
-1.23009	0.0615688	-0.108005	0.134747	CK2	+						30	1.4189e-05	0.811514	0.481082	0.605882	653430	428740	3149600	1513300	379.423	1	Vesicle-associated membrane protein 4;Putative uncharacterized protein;Vesicle-associated membrane protein 4;Vesicle-associated membrane protein 4, isoform CRA_c	Vamp4;mCG_22688;Vamp4	O70480;Q8BSN6	NLLEDDSDEEEDF	UID152
NaN	-0.0420111	0.470094	0.170181	CK2							97	1	0.823328	0.275468	0.52022	0	327190	3390600	1104500	143.627	1	Bystin;Putative uncharacterized protein	Bysl	O54825;Q543N4	GLPQDGSDEEDEE	UID153
NaN	NaN	-0.18595	-0.142242	CK2							686	1	1	0.609353	0.86775	0	0	691510	661800	196.715	1	Double-strand break repair protein MRE11A;Meiotic recombination 11 homolog 1;Meiotic recombination 11 homolog A;Putative uncharacterized protein;Meiotic recombination 11 homolog A (S. cerevisiae);Meiotic recombination 11 homolog A (S. cerevisiae), isoform CRA_c;Double-strand break repair protein MRE11A;Meiotic recombination 11 homolog 1;Meiotic recombination 11 homolog A;Meiotic recombination 11 …	Mre11;Mre11a;mCG_22656;RP23-149D5.3-001;Mre11;Mre11a;mCG_22656;RP23-149D5.3-002	Q61216-1;Q61216;Q3UJN6;Q3URU4;Q8BRV3;Q61216-2;B2KF78;Q3TU24	KGVDFESDEDDDD	UID154
0.0861043	0.0237522	0.510658	-0.398532	CDK1;CDK2;CK1;Proline-directed							512	0.908395	0.964009	0.227941	0.180127	1684700	831970	6822800	5369400	115.362	1	Elongation factor 1-delta;Elongation factor 1-delta;Putative uncharacterized protein;Eef1d protein;MCG22130, isoform CRA_b;Elongation factor 1-delta	Eef1d;Eef1d;Eef1d;Eef1d;mCG_22130;Eef1d	P57776-3;P57776;P57776-1;Q80T06;Q91VK2;P57776-2	PQTQHVSPMRQVE	UID155
0.105142	0.190931	0.156397	-0.00392947	CK2;NEK6							541	0.830228	0.429596	0.841273	0.827924	26260000	16758000	55905000	44940000	155.375	1	Elongation factor 1-delta;Elongation factor 1-delta;Putative uncharacterized protein;Eef1d protein;MCG22130, isoform CRA_b;Elongation factor 1-delta	Eef1d;Eef1d;Eef1d;Eef1d;mCG_22130;Eef1d	P57776-3;P57776;P57776-1;Q80T06;Q91VK2;P57776-2	DIDLFGSDEEEED	UID156
-0.0559512	NaN	0.0432045	0.57056	ERK/MAPK;Proline-directed;WW GroupIV							75	0.577722	1	0.958056	0.0376628	1175200	489150	1167400	998230	54.9316	0.999997	Sntb2 protein;59 kDa dystrophin-associated protein A1 basic component 2;Beta-2-syntrophin;Syntrophin-3;Syntrophin-like;Putative uncharacterized protein;Syntrophin, basic 2	Sntb2;Snt2b2;Sntb2	B7ZNU9;Q61235;Q3V2N5;Q542S9	RGLGPPSPPAPPR	UID157
-0.219152	-0.220295	-0.00482668	0.255924								88	0.429287	0.0945143	0.911414	0.341897	710560	1079700	1013700	1389200	13.9854	0.96159	Sntb2 protein;59 kDa dystrophin-associated protein A1 basic component 2;Beta-2-syntrophin;Syntrophin-3;Syntrophin-like;Putative uncharacterized protein;Syntrophin, basic 2	Sntb2;Snt2b2;Sntb2	B7ZNU9;Q61235;Q3V2N5;Q542S9	GPAGEASASPPVR	UID158
0.0840642	-0.298247	1.47363	-1.60406	CK2;PLK;PLK1							160	0.740562	0.219435	0.00176866	0.00202175	397610	374800	741540	382580	38.4543	0.999856	Alpha-actinin-4;F-actin cross-linking protein;Non-muscle alpha-actinin 4;Putative uncharacterized protein;Actinin alpha 4;Alpha-actinin;Alpha-actinin skeletal muscle isoform 3;Alpha-actinin-3;F-actin cross-linking protein;Putative uncharacterized protein;Actinin alpha 2;Putative uncharacterized protein;Alpha-actinin skeletal muscle isoform 2;Alpha-actinin-2;F-actin cross-linking protein;Alpha-act…	Actn4;mCG_2999;FR-17;Actn3;Actn2;Actn2;Actn1;Actn1a;Actn4;FR-17	P57780;Q1A602;Q3UDJ7;Q3ULT2;Q61064;Q8BP35;O88990;Q3UYE4;Q5FW75;Q8K3Q4;Q9CTH3;Q9JI91;Q7TPR4;A1BN54;Q99LJ3;Q61063	FAIQDISVEETSA	UID159
-0.119902	0.195852	-3.24866	0.237197	CK2;GSK3			+				13	0.658607	0.253103	3.58275e-13	0.395049	600230	0	0	592770	0.963916	0.555107	FUN14 domain-containing protein 1;FUN14 domain containing 1;FUN14 domain containing 1, isoform CRA_a	Fundc1;mCG_10983;RP23-344C21.1-001	Q9DB70;A2BEA3	PPQDYESDDESYE	UID160
-0.0839821	-0.13443	NaN	NaN	CAMK2;CK2;PKA/AKT							71	0.752243	0.765326	1	1	317620	230140	0	0	79.1241	1	Tropomodulin-3;Ubiquitous tropomodulin;Putative uncharacterized protein	Tmod3	Q9JHJ0;Q3TFA9;Q8C3Z3	DRERLLSYLEKQA	UID161
0.0745054	0.126709	0.239398	-0.00229573	Proline-directed							212	0.956509	0.697786	0.662962	0.831549	3697000	2480700	8628600	6736600	101.756	1	Putative uncharacterized protein;Putative uncharacterized protein;cAMP-dependent protein kinase type I-alpha regulatory subunit;Protein kinase, cAMP dependent regulatory, type I, alpha;Protein kinase, cAMP dependent regulatory, type I, alpha, isoform CRA_a;Putative uncharacterized protein;Protein kinase, cAMP dependent regulatory, type I, alpha	Prkar1a;Prkar1a;Prkar1a;mCG_19628;RP23-80J21.2-001;Prkar1a;RP23-80J21.2-004	Q3TYK4;Q8C3Z4;Q9DBC7;A2AI68;Q3UBA7;Q9CS50;A2AI69	SREDEISPPPPNP	UID162
0.103128	0.0608775	-0.0647817	-0.0243552	CDK1;NEK6;Proline-directed							582	0.83843	0.982538	0.584067	0.782936	29304000	20702000	90855000	80832000	61.3533	1	Calnexin;Putative uncharacterized protein;Calnexin, isoform CRA_a	Canx;mCG_125213;RP23-237P10.2-001	P35564;Q3TXE5;Q5SUC3	DEILNRSPRNRKP	UID163
NaN	-0.0227127	0.170951	-0.0640726	CK2							553	1	0.608324	0.809114	0.697626	2417400	2508700	8722000	10003000	69.8236	1	Calnexin;Putative uncharacterized protein;Calnexin, isoform CRA_a	Canx;mCG_125213;RP23-237P10.2-001	P35564;Q3TXE5;Q5SUC3	LEEKQKSDAEEDG	UID164
-0.290868	-0.565268	-1.61074	0.444031	CK2;Proline-directed			+				3	0.29728	0.0229008	5.37231e-08	0.104194	560130	367510	1319400	1000200	46.6111	0.999978	Insulin receptor substrate 1;Insulin receptor substrate 1;Putative uncharacterized protein	Irs1;Irs-1;Irs1;mCG_20326	P35569;Q543V3	____MASPPDTDG	UID165
-0.625778	-0.487763	NaN	NaN	CDK1;ERK/MAPK;Proline-directed;WW GroupIV							632	0.0265197	0.15934	1	1	269420	134000	0	0	121.513	1	Insulin receptor substrate 1;Insulin receptor substrate 1;Putative uncharacterized protein	Irs1;Irs-1;Irs1;mCG_20326	P35569;Q543V3	GDYMPMSPKSVSA	UID166
NaN	0.0167816	NaN	NaN	CK1							310	1	0.778955	1	1	0	941320	0	0	11.1566	0.833392	Doublecortin-like and CAM kinase-like 1;Doublecortin-like kinase 1;Serine/threonine-protein kinase DCLK1;Dclk1 protein;Putative uncharacterized protein;MKIAA0369 protein;Double cortin and calcium/calmodulin-dependent protein kinase-like 1, isoform CRA_c;Doublecortin-like protein;Putative uncharacterized protein;Dclk1 protein;Double cortin and calcium/calmodulin-dependent protein kinase-like 1, is…	Dcamkl1;Dclk;Dclk1;mKIAA0369;Dcamkl1;Dcl;Dclk1;mCG_126612;Dcamkl1;Dclk1;mCG_126612	Q9JLM8-1;Q9JLM8;A3KN70;Q8CCN4;Q8CHG1;Q9JLM7;Q3UGP0;Q80VB6;Q8BRN4;Q8VDT3	RSKSPASTSSVNG	UID175
0.273098	NaN	0.170053	-0.15938	CAMK2;CK1							561	0.257677	1	0.785226	0.840889	295050	0	706550	755390	10.8349	0.858354	RalBP1-associated Eps domain-containing protein 1;RalBP1-interacting protein 1;RalBP1-associated Eps domain-containing protein 1;RalBP1-interacting protein 1;RalBP1-associated Eps domain-containing protein 1;RalBP1-interacting protein 1	Reps1;Reps1;Reps1	O54916-1;O54916;O54916-3;O54916-4	SHSRSSSLDMNRT	UID178
0.242084	-0.336719	1.03752	-0.765057	CAMK2;CK2							984	0.352868	0.167929	0.0201902	0.0444924	1217400	693740	1848000	1007500	58.5864	0.999999	A kinase (PRKA) anchor protein 2;MKIAA0920 protein;AKAP expressed in kidney and lung;A-kinase anchor protein 2;Protein kinase A-anchoring protein 2;AKAP expressed in kidney and lung;A-kinase anchor protein 2;Protein kinase A-anchoring protein 2;Putative uncharacterized protein;AKAP expressed in kidney and lung;A-kinase anchor protein 2;Protein kinase A-anchoring protein 2;AKAP expressed in kidney…	Akap2;Palm2;RP23-334A5.1-005;mKIAA0920;Akap2;Akap2;Akap2;Akap2;Akap2;mCG_2708;Palm2;RP23-334A5.1-004	A2API8;Q69ZV5;O54931-1;O54931;O54931-2;Q8C9L6;O54931-4;O54931-5;O54931-3;A2APJ2;Q99L95	RKQRTLSMIEEEI	UID179
NaN	0.0427844	-0.362881	NaN	ERK/MAPK;Proline-directed;WW GroupIV							1043	1	0.886739	0.169139	1	0	696660	2513600	0	7.78464	0.769954	A kinase (PRKA) anchor protein 2;MKIAA0920 protein;AKAP expressed in kidney and lung;A-kinase anchor protein 2;Protein kinase A-anchoring protein 2;AKAP expressed in kidney and lung;A-kinase anchor protein 2;Protein kinase A-anchoring protein 2;Putative uncharacterized protein;AKAP expressed in kidney and lung;A-kinase anchor protein 2;Protein kinase A-anchoring protein 2;AKAP expressed in kidney…	Akap2;Palm2;RP23-334A5.1-005;mKIAA0920;Akap2;Akap2;Akap2;Akap2	A2API8;Q69ZV5;O54931-1;O54931;O54931-2;Q8C9L6;O54931-4;O54931-5	KVKPPPSPTTEGP	UID180
0.337197	0.0216219	0.733875	-0.461382	CAMK2;CK2;PKA/AKT							4366	0.154046	0.800829	0.0658886	0.128704	3604200	2636800	6443200	4957000	13.5762	0.919179	Cytoplasmic dynein 1 heavy chain 1;Cytoplasmic dynein heavy chain 1;Dynein heavy chain, cytosolic;Cytoplasmic dynein heavy chain;Putative uncharacterized protein;MKIAA0325 protein;Dync1h1 protein	Dhc1;Dnch1;Dnchc1;Dyhc;Dync1h1;mKIAA0325	Q9JHU4;O08821;O70182;Q3TAZ3;Q3UA73;Q80U36;Q8C6T5;Q923F5	KKARTDSTSDGRP	UID181
0.0227584	NaN	NaN	NaN	AURORA;AURORA-1;AURORA-A;CAMK2;CHK1;CK2;PKA;PKD							114	0.943076	1	1	1	323570	0	0	0	54.0889	0.999996	Putative uncharacterized protein;BCL2/adenovirus E1B 19 kDa protein-interacting protein 2;Putative uncharacterized protein;BCL2/adenovirus E1B 19 kDa-interacting protein 2 beta;BCL2/adenovirus E1B interacting protein 1, NIP2, isoform CRA_b;NIP21;BCL2/adenovirus E1B 19 kDa-interacting protein 2 alpha;BCL2/adenovirus E1B interacting protein 1, NIP2, isoform CRA_a;Bnip2 protein;Putative uncharacteri…	Bnip2;Bnip2;Nip2l;Bnip2;BNIP2beta;mCG_2934;Nip21;Bnip2;BNIP2alpha;mCG_2934	Q9D632;O54940;Q3TTX3;Q3TWC8;Q8K4H0;Q91VL0	EVIRKGSITEYTA	UID182
-0.322433	-0.0140188	0.45133	0.0786098	AURORA;AURORA-1;AURORA-A;CAMK2;PKA;PKA/AKT							101	0.248852	0.909632	0.351958	0.752997	529810	396020	2626300	1012200	16.4609	0.977909	Sphingosine-1-phosphatase 1;Sphingosine-1-phosphate phosphatase 1;Putative uncharacterized protein;Sphingosine-1-phosphate phosphatase 1, isoform CRA_a	Sgpp1;Spp1;Spph1;mCG_10048	Q9JI99;Q3UDY2	GSQRRNSLTGEEG	UID185
NaN	-0.531114	NaN	NaN	CAMK2;CHK1;PKA							590	1	0.122749	1	1	0	194340	0	0	77.1562	1	Kinesin light chain 4;Kinesin-like protein 8	Klc4;Knsl8	Q9DBS5	SMKRAASLNYLNQ	UID186
NaN	NaN	-0.649525	0.597984	CAMK2;PKA							188	1	1	0.125	0.0294933	0	0	1085300	1089700	28.6653	0.998642	Fibroglycan;Heparan sulfate proteoglycan core protein;Syndecan-2;Syndecan	Hspg1;Sdc2;Synd2	P43407;Q99L05	LGERKPSSAAYQK	UID187
0.017922	-0.0320641	0.42825	-0.139538	CK1;CK2							118	0.830536	0.570477	0.381035	0.728904	1643000	1651100	1812800	1363000	35.3063	0.999637	DEAD box protein 21;Gu-alpha;Nucleolar RNA helicase 2;Nucleolar RNA helicase Gu;Nucleolar RNA helicase II;RH II/Gu;DEAD (Asp-Glu-Ala-Asp) box polypeptide 21;DEAD (Asp-Glu-Ala-Asp) box polypeptide 21, isoform CRA_b;Putative uncharacterized protein;Ddx21 protein	Ddx21;Ddx21;mCG_11315	Q9JIK5;Q3TVJ3;Q3ULC7;Q6PCP0;Q8K2L4;Q9CSR3;Q9CWZ5	IITEEPSEEEADM	UID190
NaN	0.151729	0.558562	-0.24255	CK2							243	1	0.484274	0.235846	0.37001	0	837870	1983600	7600800	22.6764	0.984059	DEAD box protein 21;Gu-alpha;Nucleolar RNA helicase 2;Nucleolar RNA helicase Gu;Nucleolar RNA helicase II;RH II/Gu;DEAD (Asp-Glu-Ala-Asp) box polypeptide 21;DEAD (Asp-Glu-Ala-Asp) box polypeptide 21, isoform CRA_b;Putative uncharacterized protein;Ddx21 protein	Ddx21;Ddx21;mCG_11315	Q9JIK5;Q3TVJ3;Q3ULC7;Q6PCP0;Q8K2L4;Q9CSR3;Q9CWZ5	DAPGEESSSETEK	UID191
NaN	NaN	NaN	0.0597706								166	1	1	1	0.971218	0	0	0	3615000	0	0.480955	CCAAT-binding transcription factor I subunit A;DNA-binding protein B;Enhancer factor I subunit A;Nuclease-sensitive element-binding protein 1;Y-box transcription factor;Y-box-binding protein 1;Putative uncharacterized protein;Y box protein 1;MYB-1a;MYB-1b;Y box transcription factor;Y box protein 1	Msy1;Msy-1;Nsep1;Yb1;Ybx1;RP24-363D14.2-001;RP24-363D14.2-004;Ybx1	P62960;Q3UBT1;Q60950;Q60951;Q71V06;Q810K5;Q8BRJ5;A2BGG7	QQNYQNSESGEKN	UID193
0.123401	0.0244615	0.482022	-0.360953	CAMK2;CHK1;CK2;PKD							116	0.756791	0.813737	0.26084	0.217419	3429600	2578900	6243500	5076000	115.609	1	15 kDa phosphoprotein enriched in astrocytes;Astrocytic phosphoprotein PEA-15;15 kDa phosphoprotein enriched in astrocytes;Astrocytic phosphoprotein PEA-15	Pea15;Pea15a;Pea15;Pea15a	Q62048-1;Q62048;Q62048-2	DIIRQPSEEEIIK	UID194
NaN	NaN	NaN	-0.170248	AURORA;AURORA-1;AURORA-A;CAMK2;CK2;PKA							439	1	1	1	0.66849	0	0	0	1233700	97.7186	1	Putative uncharacterized protein;Map3k7 protein;Mitogen activated protein kinase kinase kinase 7;Mitogen activated protein kinase kinase kinase 7, isoform CRA_b;Mitogen-activated protein kinase kinase kinase 7;Transforming growth factor-beta-activated kinase 1;Mitogen activated protein kinase kinase kinase 7;Mitogen activated protein kinase kinase kinase 7, isoform CRA_a;Putative uncharacterized …	Map3k7;mCG_121930;RP23-447J12.1-001;Map3k7;Tak1;mCG_121930;RP23-447J12.1-002;Map3k7;RP23-447J12.1-004;Map3k7;RP23-447J12.1-003	Q3TXG1;Q923A8;Q62073;Q543B5;A2AP92;A2AP93	GQPRRRSIQDLTV	UID195
NaN	NaN	-1.03162	0.337311	CAMK2;CHK1;CHK1/2;PKD;Proline-directed							479	1	1	0.0174345	0.255092	0	0	700370	714750	0	0.499987	Apoptotic chromatin condensation inducer 1;Apoptotic chromatin condensation inducer in the nucleus;Apoptotic chromatin condensation inducer 1;MKIAA0670 protein;Apoptotic chromatin condensation inducer in the nucleus;Apoptotic chromatin condensation inducer 1	Acin1;RP23-94B13.1-001;Acin1;Acinus;Acin1;RP23-94B13.1-002;mKIAA0670;Acin1;Acinus;RP23-94B13.1-003	B8JJ87;Q9JIX8-1;Q9JIX8;B8JJ88;Q80TU6;Q9JIX8-4;B8JJ86	QLLRSLSPLSGTT	UID202
-0.161685	-0.0384952	-0.542879	0.292664	CDK1;CDK2;ERK/MAPK;Proline-directed							1003	0.294997	0.834073	0.0498647	0.279186	1255700	515510	2206600	1782300	86.8958	1	Apoptotic chromatin condensation inducer 1;Apoptotic chromatin condensation inducer in the nucleus;Apoptotic chromatin condensation inducer 1;MKIAA0670 protein;Apoptotic chromatin condensation inducer in the nucleus;Apoptotic chromatin condensation inducer 1;Apoptotic chromatin condensation inducer in the nucleus;Apoptotic chromatin condensation inducer 1;Apoptotic chromatin condensation inducer …	Acin1;RP23-94B13.1-001;Acin1;Acinus;Acin1;RP23-94B13.1-002;mKIAA0670;Acin1;Acinus;RP23-94B13.1-003;Acin1;Acinus;RP23-94B13.1-006;Acin1;Acinus;RP23-94B13.1-009;Acin1;RP23-94B13.1-008;Acin1;RP23-94B13.1-010;Acin1;RP23-94B13.1-004;Acin1	B8JJ87;Q9JIX8-1;Q9JIX8;B8JJ88;Q80TU6;Q9JIX8-4;B8JJ86;Q9JIX8-2;B8JJ91;Q7TSL7;Q9JIX8-3;B8JJ93;B8JJ92;B8JJ95;Q3UXT9;Q52KR6;Q05D19	RTAQVPSPPRGKI	UID206
NaN	NaN	-0.110106	0.265557	CDK1;CK2;NEK6;Polo box;Proline-directed							135	1	1	0.731141	0.351357	0	0	295450	238570	15.5899	0.973135	Ribosome receptor protein;Ribosome-binding protein 1;Ribosome binding protein 1;MKIAA1398 protein;Putative uncharacterized protein;Ribosome receptor protein;Ribosome-binding protein 1;Ribosome receptor protein;Ribosome-binding protein 1;Ribosome receptor protein;Ribosome-binding protein 1;Putative uncharacterized protein;Ribosome receptor protein;Ribosome-binding protein 1;Putative uncharacterize…	Rrbp1;RP23-77A2.2-002;Rrbp1;mKIAA1398;Rrbp1;Rrbp1;Rrbp1;Rrbp1;Rrbp1;Rrbp1;Rrbp1;Rrbp1;Rrbp1;Rrbp1;Rrbp1	Q99PL5-1;Q99PL5;A2AVJ7;Q6ZPS0;Q8C7E8;Q99PL5-2;Q99PL5-3;Q99PL5-4;Q3ULC0;Q99PL5-5;Q8CAB9;Q99PL5-6;Q99PL5-7;Q99PL5-8;Q99PL5-9;Q99PL5-10;Q99PL5-11;Q99PL5-12	QEKLASSPKDRKK	UID207
NaN	NaN	NaN	0.198494	CK1;Proline-directed							36	1	1	1	0.459708	0	0	0	329540	96.8898	1	UBX domain-containing protein 1;UBX domain-containing protein 6	Ubxd1;Ubxdc2;Ubxn6	Q99PL6-1;Q99PL6	KTTKGKSPQLALR	UID208
0.0760118	0.277985	0.340277	0.140909	CK2							245	0.950248	0.178636	0.470215	0.756396	1172100	756700	3165900	3699600	61.0528	0.999999	Thioredoxin domain-containing protein 1;Thioredoxin-related transmembrane protein 1	Tmx1;Txndc;Txndc1	Q8VBT0	ADEEDVSEEEAED	UID211
NaN	0.156914	NaN	NaN	Proline-directed							279	1	0.340277	1	1	0	0	0	0	5.5548	0.58415	Alveolar soft part sarcoma chromosomal region candidate gene 1 protein homolog;Tether containing UBX domain for GLUT4;Alveolar soft part sarcoma chromosomal region candidate gene 1 protein homolog;Tether containing UBX domain for GLUT4;Alveolar soft part sarcoma chromosomal region candidate gene 1 protein homolog;Tether containing UBX domain for GLUT4;Alveolar soft part sarcoma chromosome region,…	Aspscr1;Tug;Aspscr1;Tug;Aspscr1;Tug;RP23-84C12.15-011	Q8VBT9-1;Q8VBT9;Q8VBT9-2;Q8VBT9-3;A2AC05	SLRPLTSPSANSS	UID212
0.193204	NaN	NaN	0.112233	Proline-directed							313	0.427516	1	1	0.623039	577490	0	0	575530	89.9275	1	Cell death protein RIP;Receptor-interacting protein 1;Receptor-interacting serine/threonine-protein kinase 1;Serine/threonine-protein kinase RIP	Rinp;Rip;Ripk1	Q60855	KEYPDQSPVLQRM	UID213
0.0994973	0.122474	0.338453	-0.292793	CK1;Proline-directed							111	0.853265	0.582409	0.473404	0.298599	1396700	816200	4211200	3611600	77.4308	1	Transcription elongation factor A protein 1;Transcription elongation factor S-II protein 1;Transcription elongation factor TFIIS.o;Putative uncharacterized protein;Transcription elongation factor S-II;Transcription elongation factor A protein 1;Transcription elongation factor S-II protein 1;Transcription elongation factor TFIIS.o	Tcea1;Tceat;Tcea1;Tceat	P10711-1;P10711;Q3UPE0;Q3UWX7;Q9JMB4;P10711-2	AISSQNSPEAREE	UID214
0.0192037	-0.136728	0.103665	-0.468032	CK2							338	0.955067	0.552062	0.916201	0.222529	718450	566950	1500300	1740400	25.7741	0.997361	GPN-loop GTPase 1;MBD2-interacting protein;XPA-binding protein 1;Putative uncharacterized protein;XPA binding protein 1	Gpn1;Mbdin;Xab1;mCG_141152	Q8VCE2;Q4VAB2	EDEEADSDTDDID	UID215
-0.391399	-0.0212333	NaN	NaN	AURORA;AURORA-1;CK1;NIMA;PKA							748	0.162909	0.887244	1	1	611310	368010	0	0	85.7414	1	nPKC-D1;nPKC-mu;Protein kinase C mu type;Protein kinase D;Serine/threonine-protein kinase D1;Protein kinase D3;nPKC-nu;Protein kinase C nu type;Serine/threonine-protein kinase D3	Pkcm;Pkd;Prkcm;Prkd1;Prkcn;Prkd3;Prkcn;Prkd3	Q62101;Q5FWX6;Q8K1Y2	EKSFRRSVVGTPA	UID216
NaN	0.242572	NaN	NaN	CAMK2;CHK1;CHK1/2;PKD							340	1	0.170719	1	1	0	188640	0	0	11.1796	0.867732	Ras and Rab interactor 1;Ras interaction/interference protein 1	Rin1	Q921Q7	PLLRSMSSAFCSL	UID217
0.68446	0.80892	NaN	0.869792	Proline-directed		+					87	0.00404644	4.91684e-05	1	0.00162513	785250	481620	0	914800	120.303	1	Alpha-crystallin C chain;Heat shock protein beta-8;Small stress protein-like protein HSP22	Cryac;Hsp22;Hspb8	Q9JK92	VPAEGRSPPPFPG	UID218
0.0751904	NaN	0.942608	-0.772801								256	0.769127	1	0.049537	0.0423558	140260	0	659120	1505900	4.89832	0.755447	Putative uncharacterized protein;Caldesmon 1;H-caldesmon	Cald1;Cald1	Q3TUS1;Q3UGC3;Q8VCQ8;Q8VD79	ENAFSPSRSGGRA	UID219
-0.0265136	0.112633	NaN	-0.266472	CK1;CK2;NEK6;PKA							75	0.909357	0.617387	1	0.678353	458190	349720	0	786450	19.9008	0.988892	Kinectin;Kinectin;Kinectin;Kinectin;Kinectin;Kinectin;Kinectin;Kinectin;Kinectin;Kinectin;Kinectin;Kinectin;Kinectin;Kinectin;Kinectin;Kinectin	Ktn1;Ktn1;Ktn1;Ktn1;Ktn1;Ktn1;Ktn1;Ktn1;Ktn1;Ktn1;Ktn1;Ktn1;Ktn1;Ktn1;Ktn1;Ktn1	Q61595-1;Q61595;Q61595-11;Q61595-7;Q61595-15;Q61595-5;Q61595-10;Q61595-13;Q61595-8;Q61595-9;Q61595-6;Q61595-4;Q61595-14;Q61595-3;Q61595-16;Q61595-12;Q61595-2	NGTLRESDSEHVP	UID220
0.0545011	0.115033	0.209516	0.0517201	CK2							617	0.964648	0.608772	0.725574	0.952959	848160	826310	5529200	2574700	447.308	1	SAPS domain family member 3;Serine/threonine-protein phosphatase 6 regulatory subunit 3;SAPS domain family member 3;Serine/threonine-protein phosphatase 6 regulatory subunit 3;SAPS domain family member 3;Serine/threonine-protein phosphatase 6 regulatory subunit 3	D19Ertd703e;Kiaa1558;Pp6r3;Saps3;D19Ertd703e;Kiaa1558;Pp6r3;Saps3;D19Ertd703e;Kiaa1558;Pp6r3;Saps3	Q922D4-3;Q922D4;Q922D4-1;Q922D4-2	QFDDGGSDEEDIW	UID222
0.273456	0.0732718	0.444773	-0.18843	CK1;CK2							1943	0.274502	0.956792	0.308349	0.457823	20104000	47165000	122480000	118820000	201.871	1	Cellular myosin heavy chain, type A;Myosin heavy chain 9;Myosin heavy chain, non-muscle IIa;Myosin-9;Non-muscle myosin heavy chain A;Non-muscle myosin heavy chain IIa;Nonmuscle myosin heavy chain-A;Putative uncharacterized protein;Myh9 protein	Myh9	Q8VDD5;O89055;Q3UFT0;Q7TQJ6;Q811J9;Q99JJ3	KGTGDCSDEEVDG	UID223
-0.0402892	0.016211	1.11197	-1.00932	CDK1;CHK1;ERK/MAPK;PKD;Proline-directed;WW GroupIV							90	0.871124	0.776388	0.0124344	0.0575886	683550	1727500	1885900	636900	99.1069	1	Androgen receptor-associated protein of 55 kDa;Hydrogen peroxide-inducible clone 5 protein;TGF beta-stimulated clone 5;Transforming growth factor beta-1-induced transcript 1 protein;Androgen receptor-associated protein of 55 kDa;Hydrogen peroxide-inducible clone 5 protein;TGF beta-stimulated clone 5;Transforming growth factor beta-1-induced transcript 1 protein;Androgen receptor-associated protei…	Ara55;Tgfb1i1;Ara55;Tgfb1i1;Ara55;Tgfb1i1	Q62219-3;Q62219;Q62219-1;Q62219-2	TVCKPRSPKPVAP	UID224
-0.789312	0.202261	1.16195	-0.773541	CDK1;CDK2;Proline-directed	+						208	7.53235e-05	0.389387	0.00225746	0.0160576	5153600	4633300	8889800	8417700	9.26455	0.898086	Androgen receptor-associated protein of 55 kDa;Hydrogen peroxide-inducible clone 5 protein;TGF beta-stimulated clone 5;Transforming growth factor beta-1-induced transcript 1 protein;Androgen receptor-associated protein of 55 kDa;Hydrogen peroxide-inducible clone 5 protein;TGF beta-stimulated clone 5;Transforming growth factor beta-1-induced transcript 1 protein;Androgen receptor-associated protei…	Ara55;Tgfb1i1;Ara55;Tgfb1i1;Ara55;Tgfb1i1;Ara55;Tgfb1i1;Ara55;Tgfb1i1;Ara55;Tgfb1i1;Ara55;Tgfb1i1;Ara55;Tgfb1i1;Ara55;Tgfb1i1;Ara55;Tgfb1i1	Q62219-3;Q62219;Q62219-1;Q62219-2;Q62219-4;Q62219-5;Q62219-9;Q62219-6;Q62219-8;Q62219-10;Q62219-7	PQPPAASPTREGC	UID225
NaN	0.292311	-0.183523	-0.00400182	CK2							31	1	0.107045	0.613108	0.874715	0	121600	800160	783660	92.9228	1	High density lipoprotein-binding protein;Vigilin;Hdlbp protein;High density lipoprotein (HDL) binding protein, isoform CRA_d;Putative uncharacterized protein;Putative uncharacterized protein	Hdlbp;mCG_16583;Hdlbp	Q8VDJ3;A0PJE9;Q3U4Z7;Q3V1M8;Q8BX68	KVATLNSEEENDP	UID227
NaN	-0.420414	-0.746204	-0.241134	CAMK2;CHK1;PKD							31	1	0.231717	0.0805522	0.715791	0	0	0	0	0	0.5	Serine/threonine-protein kinase 11;Serine/threonine-protein kinase LKB1;Serine/threonine-protein kinase 11;Serine/threonine-protein kinase LKB1;LKB1 short isoform	Lkb1;Stk11;Lkb1;Stk11	Q9WTK7-1;Q9WTK7;Q9WTK7-2;B3VBP0	FIHRIDSTEVIYQ	UID228
-0.0415211	0.0762854	0.135798	-0.269756	CK1							598	0.867719	0.941787	0.855957	0.488469	279990	930940	3055600	1604100	51.1252	0.999992	A-kinase anchor protein 12;Germ cell lineage protein gercelin;Src-suppressed C kinase substrate;A kinase (PRKA) anchor protein (Gravin) 12;A kinase (PRKA) anchor protein (Gravin) 12, isoform CRA_b;A-kinase anchor protein 12;Germ cell lineage protein gercelin;Src-suppressed C kinase substrate;Akap12 protein	Akap12;Gag12;Ssecks;mCG_140773;Akap12;Gag12;Ssecks;Akap12	Q9WTQ5-1;Q9WTQ5;B2RRE0;Q9WTQ5-2;Q6IR43	GITPWASFKKMVT	UID232
0.168	-1.30561	0.287472	-0.361731	CK2		+					584	0.492284	7.07368e-05	0.596396	0.545162	0	0	0	0	0	0.5	A-kinase anchor protein 12;Germ cell lineage protein gercelin;Src-suppressed C kinase substrate;A kinase (PRKA) anchor protein (Gravin) 12;A kinase (PRKA) anchor protein (Gravin) 12, isoform CRA_b;A-kinase anchor protein 12;Germ cell lineage protein gercelin;Src-suppressed C kinase substrate;Akap12 protein	Akap12;Gag12;Ssecks;mCG_140773;Akap12;Gag12;Ssecks;Akap12	Q9WTQ5-1;Q9WTQ5;B2RRE0;Q9WTQ5-2;Q6IR43	AEEGATSDGEKKR	UID233
0.037593	0.302524	0.0579701	NaN								489	0.893208	0.0966626	0.978363	1	243450	148990	877330	0	18.7932	0.986969	A-kinase anchor protein 12;Germ cell lineage protein gercelin;Src-suppressed C kinase substrate;A kinase (PRKA) anchor protein (Gravin) 12;A kinase (PRKA) anchor protein (Gravin) 12, isoform CRA_b;A-kinase anchor protein 12;Germ cell lineage protein gercelin;Src-suppressed C kinase substrate;Akap12 protein	Akap12;Gag12;Ssecks;mCG_140773;Akap12;Gag12;Ssecks;Akap12	Q9WTQ5-1;Q9WTQ5;B2RRE0;Q9WTQ5-2;Q6IR43	EVEMLSSQERIKV	UID234
NaN	NaN	-0.0363779	-0.512205	PKA							350	1	1	0.65689	0.096139	0	0	4862500	2769600	55.1398	0.999997	A-kinase anchor protein 12;Germ cell lineage protein gercelin;Src-suppressed C kinase substrate;A kinase (PRKA) anchor protein (Gravin) 12;A kinase (PRKA) anchor protein (Gravin) 12, isoform CRA_b;A-kinase anchor protein 12;Germ cell lineage protein gercelin;Src-suppressed C kinase substrate;Akap12 protein	Akap12;Gag12;Ssecks;mCG_140773;Akap12;Gag12;Ssecks;Akap12	Q9WTQ5-1;Q9WTQ5;B2RRE0;Q9WTQ5-2;Q6IR43	TDQARLSADYEKV	UID235
0.390888	0.160404	1.08909	0.00949053	AURORA;AURORA-A;CAMK2;GSK3;PKA							93	0.0880886	0.549171	0.0144751	0.857802	3434300	2157800	2154100	3752500	0	0.486058	Chromobox protein homolog 5;Heterochromatin protein 1 homolog alpha	Cbx5;Hp1a	Q61686	GNKRKSSFSNSAD	UID239
-0.0532691	NaN	NaN	NaN	CHK1;CK2;PKA;PKD;Proline-directed							11	0.835372	1	1	1	220920	0	0	0	99.6529	1	Putative uncharacterized protein;Rcc1 protein;Regulator of chromosome condensation 1;Chromosome condensation protein 1;Regulator of chromosome condensation;Regulator of chromosome condensation 1;Regulator of chromosome condensation 1, isoform CRA_d;Regulator of chromosome condensation 1	Rcc1;Chc1;WI1-2643G14.3-002;Chc1;Rcc1;mCG_16268;WI1-2643G14.3-001;Rcc1;WI1-2643G14.3-004	Q3U6D2;Q6PFB2;Q8VE37;A2CER1;A2CER2	RIAKRRSPPEDAI	UID240
0.0268709	0.000576886	-0.0865533	0.24062	CDK1;Proline-directed							810	0.863045	0.707078	0.530929	0.446039	3472500	1394400	5616600	4881600	83.0052	1	42 degrees C-HSP;Heat shock 110 kDa protein;Heat shock protein 105 kDa;Heat shock-related 100 kDa protein E7I;Putative uncharacterized protein;42 degrees C-HSP;Heat shock 110 kDa protein;Heat shock protein 105 kDa;Heat shock-related 100 kDa protein E7I	Hsp105;Hsp110;Hsph1;Kiaa0201;Hsp105;Hsp110;Hsph1;Hsp105;Hsp110;Hsph1;Kiaa0201	Q61699-1;Q61699;Q8C6H1;Q61699-2	PKPKIESPKLERT	UID241
0.0844725	0.170181	0.224781	0.0869197	CK2							100	0.915148	0.509164	0.693327	0.947718	1912000	1673400	5932000	4471900	38.9785	0.999874	Chloride channel regulator;Chloride channel, nucleotide-sensitive, 1A;Chloride channel, nucleotide-sensitive, 1A, isoform CRA_b;Putative uncharacterized protein	Clns1a;Icln;mCG_7058	P97506;Q923F1	ESKEPLSDEDEED	UID245
-0.278829	-0.187609	NaN	NaN	CK2							1219	0.317311	0.641662	1	1	0	0	0	0	0	0.5	Rho GTPase activating protein 5;Putative uncharacterized protein;p190-B;Rho GTPase-activating protein 5;Rho-type GTPase-activating protein 5	Arhgap5;mCG_14971;Arhgap5;Rhogap5	B9EKC3;Q3TQ76;P97393	DNPAITSDQEVDD	UID246
NaN	NaN	NaN	0.44668	PKA							366	1	1	1	0.14644	0	0	0	0	3.03136	0.640923	Brain-specific angiogenesis inhibitor 1-associated protein 2;Insulin receptor substrate protein of 53 kDa;Insulin receptor tyrosine kinase 53 kDa substrate;Brain-specific angiogenesis inhibitor 1-associated protein 2, isoform CRA_b;Brain-specific angiogenesis inhibitor 1-associated protein 2;Insulin receptor substrate protein of 53 kDa;Insulin receptor tyrosine kinase 53 kDa substrate;Putative un…	Baiap2;mCG_15032;RP23-390H16.1-001;Baiap2;RP23-390H16.1-003;Baiap2;mCG_15032;RP23-390H16.1-005;Baiap2;mCG_15032;RP23-390H16.1-002;Baiap2;RP23-390H16.1-004	Q8BKX1-1;Q8BKX1;B1AZ47;Q8BKX1-2;Q3UKP6;B1AZ46;Q8BKX1-3;B1AZ43;Q8BKX1-4;B1AZ45;Q3TV50	KTLPRSSSMAAGL	UID249
-0.447348	0.10017	NaN	NaN	CAMK2;CK1							139	0.111418	0.497866	1	1	290480	152520	0	0	55.1612	0.999997	SHC-transforming protein 1;SHC-transforming protein A;Src homology 2 domain-containing-transforming protein C1;SHC-transforming protein 1;SHC-transforming protein A;Src homology 2 domain-containing-transforming protein C1	Shc;Shc1;ShcA;Shc;Shc1;ShcA	P98083-1;P98083;P98083-2	EWTRHGSFVNKPT	UID250
-0.121706	-0.200167	-0.406656	-0.446836	CAMK2;CK2;GSK3;PKA/AKT							9	0.654028	0.398986	0.129134	0.244633	525320	535050	1520000	1359400	11.2235	0.868886	Glycogen synthase kinase-3 beta;Putative uncharacterized protein;Glycogen synthase kinase 3 beta;Glycogen synthase kinase 3 beta/tau protein kinase I	Gsk3b;mCG_129094	Q9WV60;Q3TB31;Q5KU03	GRPRTTSFAESCK	UID251
NaN	-0.015345	NaN	NaN	GSK3							294	1	0.907282	1	1	0	0	0	0	2.02829	0.565833	Myosin phosphatase Rho-interacting protein;p116Rip;Rho-interacting protein 3;Myosin phosphatase Rho-interacting protein;p116Rip;Rho-interacting protein 3;Myosin phosphatase Rho-interacting protein;p116Rip;Rho-interacting protein 3;Myosin phosphatase Rho interacting protein;Putative uncharacterized protein;MKIAA0864 protein;Myosin phosphatase Rho-interacting protein;p116Rip;Rho-interacting protein…	Kiaa0864;Mprip;Mrip;Rhoip3;Kiaa0864;Mprip;Mrip;Rhoip3;Kiaa0864;Mprip;Mrip;Rhoip3;AA536749;Mprip;RP23-180B18.4-002;mKIAA0864;Kiaa0864;Mprip;Mrip;Rhoip3;Kiaa0864;Mprip;Mrip;Rhoip3	P97434-5;P97434;P97434-1;P97434-4;Q5SWZ5;Q8C8T6;Q8CHC7;P97434-2;P97434-3	LSPPSPSTPHSRR	UID252
-0.232091	0.104337	-1.51965	NaN	Proline-directed			+				622	0.403237	0.647572	0.0005513	1	508480	439110	770290	0	134.826	1	Myosin phosphatase Rho-interacting protein;p116Rip;Rho-interacting protein 3;Myosin phosphatase Rho-interacting protein;p116Rip;Rho-interacting protein 3;Myosin phosphatase Rho-interacting protein;p116Rip;Rho-interacting protein 3;Myosin phosphatase Rho interacting protein;Putative uncharacterized protein;MKIAA0864 protein;Myosin phosphatase Rho-interacting protein;p116Rip;Rho-interacting protein…	Kiaa0864;Mprip;Mrip;Rhoip3;Kiaa0864;Mprip;Mrip;Rhoip3;Kiaa0864;Mprip;Mrip;Rhoip3;AA536749;Mprip;RP23-180B18.4-002;mKIAA0864;Kiaa0864;Mprip;Mrip;Rhoip3;Kiaa0864;Mprip;Mrip;Rhoip3;Mprip;RP23-180B18.4-004;AA536749	P97434-5;P97434;P97434-1;P97434-4;Q5SWZ5;Q8C8T6;Q8CHC7;P97434-2;P97434-3;Q5SWZ6;Q8CBS0	RMDIDRSPGLLGT	UID256
0.0672257	-0.114332	0.467905	-0.314876	CHK1;CK2;PKD							997	0.795036	0.293641	0.278212	0.416395	544120	1343700	3153500	2323600	25.8851	0.997427	Myosin phosphatase Rho-interacting protein;p116Rip;Rho-interacting protein 3;Myosin phosphatase Rho-interacting protein;p116Rip;Rho-interacting protein 3;Myosin phosphatase Rho-interacting protein;p116Rip;Rho-interacting protein 3;Myosin phosphatase Rho interacting protein;Putative uncharacterized protein;MKIAA0864 protein;Myosin phosphatase Rho-interacting protein;p116Rip;Rho-interacting protein…	Kiaa0864;Mprip;Mrip;Rhoip3;Kiaa0864;Mprip;Mrip;Rhoip3;Kiaa0864;Mprip;Mrip;Rhoip3;AA536749;Mprip;RP23-180B18.4-002;mKIAA0864;Kiaa0864;Mprip;Mrip;Rhoip3;Kiaa0864;Mprip;Mrip;Rhoip3;AA536749;Mprip;RP23-180B18.4-005	P97434-5;P97434;P97434-1;P97434-4;Q5SWZ5;Q8C8T6;Q8CHC7;P97434-2;P97434-3;Q5SWZ8	DIMKSKSNPDFLK	UID257
NaN	NaN	0.565402	-0.420356	CAMK2;CK2							1020	1	1	0.229488	0.274353	0	0	2361000	2360100	28.583	0.998616	Myosin phosphatase Rho-interacting protein;p116Rip;Rho-interacting protein 3;Myosin phosphatase Rho-interacting protein;p116Rip;Rho-interacting protein 3;Myosin phosphatase Rho-interacting protein;p116Rip;Rho-interacting protein 3;Myosin phosphatase Rho interacting protein	Kiaa0864;Mprip;Mrip;Rhoip3;Kiaa0864;Mprip;Mrip;Rhoip3;Kiaa0864;Mprip;Mrip;Rhoip3;AA536749;Mprip;RP23-180B18.4-005	P97434-5;P97434;P97434-1;P97434-4;Q5SWZ8	RNIRSKSVIEQVS	UID258
0.260628	0.291368	NaN	NaN	CAMK2;CHK1;PKD							269	0.280556	0.15754	1	1	638850	393110	0	0	28.9921	0.998587	Docking protein 1;Downstream of tyrosine kinase 1;p62(dok);Putative uncharacterized protein	Dok;Dok1	P97465;Q3UWF9	DILRTDSHDGETE	UID266
NaN	-0.365593	NaN	NaN	PKA							530	1	0.305877	1	1	0	0	0	0	0	0.5	nPKC-delta;Protein kinase C delta type;Putative uncharacterized protein;nPKC-delta;Protein kinase C delta type;Protein kinase C delta;Prkcd protein;Protein kinase C, delta V;Protein kinase C, delta VII;Protein kinase C, delta IV;Putative uncharacterized protein;Protein kinase C, delta VI	Pkcd;Prkcd;Pkcd;Prkcd;Prkcd;Prkcd;Prkcd;Prkcd	P28867-2;P28867;Q3TGE4;Q3UNG2;P28867-1;Q53YN4;Q80UN7;Q1MX42;Q1MX40;Q1MX43;Q3TT74;Q1MX41	FGEGRASTFCGTP	UID271
-0.0553514	0.159371	-0.418736	-0.0271898	AURORA;AURORA-A;CAMK2;PKA							552	0.829666	0.460201	0.0666531	0.961776	467620	819430	3679600	948080	0	0.499997	Beta-catenin;Catenin beta-1;Ctnnb1 protein;Putative uncharacterized protein	Catnb;Ctnnb1;Ctnnb1	Q02248;Q80VE7;Q3UZT7	DTQRRTSMGGTQQ	UID272
-0.165192	-0.137426	-0.0274691	-0.111477	CDK1;Proline-directed							365	0.287561	0.550233	0.777379	0.785631	1112700	489070	1828300	1093800	43.3831	0.999952	Translocating chain-associated membrane protein 1;Putative uncharacterized protein;Tram1 protein;Translocating chain-associating membrane protein 1, isoform CRA_b	Tram1;mCG_19492	Q91V04;Q3TPI4;Q3UAT2;Q3ULV0;Q3UQ93;Q4FK14;Q9CVJ6	TSNGADSPRNRKE	UID273
0.200881	0.118227	1.85212	-1.21103	CHK1;PKD;Proline-directed			+				100	0.408821	0.597392	7.64659e-05	0.0213463	706380	433480	545570	416800	179.888	1	Transcription factor jun-D;Jund protein;Activator protein 1;AH119;Proto-oncogene c-Jun;Transcription factor AP-1;V-jun avian sarcoma virus 17 oncogene homolog;Putative uncharacterized protein;Jun oncogene;Jun protein	Jund;Jun-d;Jund1;Jund;Jund1;Jun;RP23-135A21.5-001	P15066;Q52L49;P05627;Q3US19;Q3V255;Q52L79;Q6TDG5	GLLKLASPELERL	UID278
0.101112	0.225152	NaN	0.157432	CAMK2;CK1;CK2;GSK3;PKA/AKT							455	0.686707	0.315446	1	0.53435	0	2269300	0	609800	0	0.323715	Putative uncharacterized protein;ATP citrate lyase;ATP-citrate (pro-S-)-lyase;ATP-citrate synthase;Citrate cleavage enzyme;ATP citrate lyase;ATP citrate lyase, isoform CRA_b;Putative uncharacterized protein;Acly protein;ATP citrate lyase;Putative uncharacterized protein	Acly;RP23-392I3.9-005;Acly;mCG_20527;RP23-392I3.9-001;Acly;RP23-392I3.9-006	Q3TED3;Q3UEA1;Q3V117;Q91V92;A2A4H2;Q3UVY4;Q6P063;Q8VDM8;Q99K05;Q3TS02	APSRTASFSESRA	UID279
-0.0958666	0.026021	-0.303864	0.417056	CAMK2;CHK1;CK2;PKD							130	0.458157	0.820847	0.236892	0.126478	1339500	1103900	2931500	2444200	56.6812	0.999998	Zinc finger protein 265;Zinc finger Ran-binding domain-containing protein 2;Zinc finger, splicing;Zinc finger, RAN-binding domain containing 2;Zinc finger, RAN-binding domain containing 2, isoform CRA_a;Zinc finger protein 265;Zinc finger Ran-binding domain-containing protein 2;Zinc finger, splicing	Zfp265;Zis;Znf265;Zranb2;mCG_2591;Zfp265;Zis;Znf265;Zranb2	Q9R020-1;Q9R020;B2RRT9;Q9R020-2	YIEREESDGEYDE	UID283
-0.455712	-0.0345149	-0.15335	0.377179	CK2							163	0.0158989	0.846276	0.384638	0.167331	1131200	760900	3122900	3527200	232.878	1	Zinc finger protein 265;Zinc finger Ran-binding domain-containing protein 2;Zinc finger, splicing;Zinc finger, RAN-binding domain containing 2;Zinc finger, RAN-binding domain containing 2, isoform CRA_a;Zinc finger protein 265;Zinc finger Ran-binding domain-containing protein 2;Zinc finger, splicing	Zfp265;Zis;Znf265;Zranb2;mCG_2591;Zfp265;Zis;Znf265;Zranb2	Q9R020-1;Q9R020;B2RRT9;Q9R020-2	EVEDKESEGEEED	UID284
-0.00507277	NaN	-0.189697	NaN	CK1;PKA							303	0.969251	1	0.603575	1	0	92777	457290	0	14.9879	0.973675	Zinc finger protein 265;Zinc finger Ran-binding domain-containing protein 2;Zinc finger, splicing;Zinc finger, RAN-binding domain containing 2;Zinc finger, RAN-binding domain containing 2, isoform CRA_a;Zinc finger protein 265;Zinc finger Ran-binding domain-containing protein 2;Zinc finger, splicing	Zfp265;Zis;Znf265;Zranb2;mCG_2591;Zfp265;Zis;Znf265;Zranb2	Q9R020-1;Q9R020;B2RRT9;Q9R020-2	RSRSRPSSPAVRK	UID286
NaN	NaN	NaN	-0.414903	CAMK2;Proline-directed							697	1	1	1	0.476926	0	0	0	649980	10.7613	0.922574	AT-rich interactive domain-containing protein 1A;BRG1-associated factor 250;BRG1-associated factor 250a;Osa homolog 1;SWI/SNF complex protein p270;SWI/SNF-related, matrix-associated, actin-dependent regulator of chromatin subfamily F member 1;SWI-like protein;AT rich interactive domain 1A (Swi1 like);AT-rich interactive domain-containing protein 1A;BRG1-associated factor 250;BRG1-associated facto…	Arid1a;Baf250;Baf250a;Osa1;Smarcf1;Arid1a;RP23-463N9.3-002;Baf250;Baf250a;Osa1;Smarcf1;Arid1a;RP23-463N9.3-003;Arid1a;RP23-463N9.3-005	A2BH40;A2BH41;Q640Q1;Q925Q1;A2BH37;Q8C846;Q8R024;A2BH38	PGIRGPSPSPVGS	UID290
NaN	-0.278199	NaN	NaN	CK1;Proline-directed							863	1	0.45346	1	1	0	121000	0	0	62.7208	0.999999	FERM domain including RhoGEF;FERM, RhoGEF and pleckstrin domain-containing protein 2	Farp2;Kiaa0793	Q91VS8	AKTIGDSPPVLLG	UID291
NaN	NaN	0.135535	0.108223	CK1;CK2;NEK6							501	1	1	0.843874	0.631205	0	0	991950	711680	27.1865	0.997931	Kinesin light chain 3	Klc3	Q91W40	PRTLSISTQDLSP	UID292
NaN	-0.0561612	-0.00313409	0.0104934	CK2							125	1	0.478466	0.838751	0.94382	0	2016700	2299600	2183500	16.9205	0.960945	Nucleolar phosphoprotein B23;Nucleolar protein NO38;Nucleophosmin;Numatrin;Putative uncharacterized protein;MCG68069;Nucleophosmin 1;Npm1 protein;Nucleophosmin 1;Putative uncharacterized protein;Nucleophosmin 1;Nucleophosmin 1	Npm1;mCG_68069;RP23-323L8.2-001;Npm1;RP23-323L8.2-003;Npm1;RP23-323L8.2-002;Npm1;RP23-323L8.2-006	Q61937;Q3U536;Q5SQB7;Q5U438;Q5BL09;Q5SQB5;Q3UDA7;Q8BSZ3;Q9DAY9;Q5SQB0	VEEDAESEDEDEE	UID293
-0.22011	0.341986	0.941407	NaN	GSK3;NEK6							216	0.427326	0.0638778	0.0498429	1	0	166720	0	0	10.5456	0.918954	Nucleolar phosphoprotein B23;Nucleolar protein NO38;Nucleophosmin;Numatrin;Putative uncharacterized protein;MCG68069;Nucleophosmin 1;Npm1 protein;Nucleophosmin 1;Putative uncharacterized protein;Nucleophosmin 1	Npm1;mCG_68069;RP23-323L8.2-001;Npm1;RP23-323L8.2-003;Npm1;RP23-323L8.2-002	Q61937;Q3U536;Q5SQB7;Q5U438;Q5BL09;Q5SQB5;Q3UDA7;Q8BSZ3;Q9DAY9	GKDLKPSTPRSKG	UID294
0.97695	0.551688	1.10131	0.0374524	PLK1	+						4	3.89582e-05	0.00606282	0.00395168	0.920665	571840	732670	4430400	4213600	20.4624	0.990523	Nucleolar phosphoprotein B23;Nucleolar protein NO38;Nucleophosmin;Numatrin;Putative uncharacterized protein;MCG68069;Nucleophosmin 1;Npm1 protein;Nucleophosmin 1;Putative uncharacterized protein;Nucleophosmin 1;Nucleophosmin 1	Npm1;mCG_68069;RP23-323L8.2-001;Npm1;RP23-323L8.2-003;Npm1;RP23-323L8.2-002;Npm1;RP23-323L8.2-006	Q61937;Q3U536;Q5SQB7;Q5U438;Q5BL09;Q5SQB5;Q3UDA7;Q8BSZ3;Q9DAY9;Q5SQB0	___MEDSMDMDMS	UID295
-0.354151	NaN	NaN	NaN	NEK6;PKA							80	0.206037	1	1	1	431780	0	0	0	14.385	0.932082	Protein SLC7A6OS;Solute carrier family 7 member 6 opposite strand transcript homolog	Slc7a6os	Q7TPE5	RAALRPSRSSQLR	UID297
NaN	NaN	-0.00831944	NaN	Polo box;Proline-directed							185	1	1	0.825577	1	0	0	2399700	0	0	0.470599	Alpha-CP2;CTBP;Poly(rC)-binding protein 2;Putative heterogeneous nuclear ribonucleoprotein X;Poly(RC) binding protein 2;Putative uncharacterized protein;Alpha-CP2;CTBP;Poly(rC)-binding protein 2;Putative heterogeneous nuclear ribonucleoprotein X	Cbp;Hnrnpx;Hnrpx;Pcbp2;Cbp;Hnrnpx;Hnrpx;Pcbp2	Q61990-1;Q61990;B2M1R7;Q3TF69;Q61990-3	RPKPSSSPVIFAG	UID299
-0.211999	-0.576863	-0.0826217	0.106482	CDK1;CDK2;Proline-directed		+					136	0.200324	0.000166748	0.54034	0.877439	4690700	3225900	13960000	9099300	30.3663	0.999082	Coactivator of activating protein 1 and estrogen receptors;RNA-binding motif protein 39;RNA-binding protein 39;RNA-binding region-containing protein 2;Transcription coactivator CAPER;Putative uncharacterized protein;RNA binding motif protein 39;RNA binding motif protein 39, isoform CRA_b;Coactivator of activating protein 1 and estrogen receptors;RNA-binding motif protein 39;RNA-binding protein 39…	Caper;Rbm39;Rnpc2;mCG_5242;RP23-107C23.3-001;Caper;Rbm39;Rnpc2;Caper;Rbm39;Rnpc2;RP23-107C23.3-003;Rbm39;RP23-107C23.3-020;Rbm39;RP23-107C23.3-021	Q8VH51-2;Q8VH51;Q5RJI0;Q8VH51-1;Q8VH51-3;Q0VGU9;Q3U313;Q3UXT6;Q3UZ51;B7ZD61;B7ZD63	PFRKDKSPVREPI	UID300
-0.0254707	-0.5098	-0.295978	-0.166729	CAMK2;PKA/AKT;Proline-directed							97	0.912261	0.0396303	0.247226	0.675313	684800	426180	1598800	1385700	36.3578	0.999764	Coactivator of activating protein 1 and estrogen receptors;RNA-binding motif protein 39;RNA-binding protein 39;RNA-binding region-containing protein 2;Transcription coactivator CAPER;Putative uncharacterized protein;RNA binding motif protein 39;RNA binding motif protein 39, isoform CRA_b;Coactivator of activating protein 1 and estrogen receptors;RNA-binding motif protein 39;RNA-binding protein 39…	Caper;Rbm39;Rnpc2;mCG_5242;RP23-107C23.3-001;Caper;Rbm39;Rnpc2;Caper;Rbm39;Rnpc2;RP23-107C23.3-003;Rbm39;RP23-107C23.3-020	Q8VH51-2;Q8VH51;Q5RJI0;Q8VH51-1;Q8VH51-3;Q0VGU9;Q3U313;Q3UXT6;Q3UZ51;B7ZD61	FRGRYRSPYSGPK	UID301
0.191057	-0.031312	0.0261627	0.198243								15	0.432832	0.968993	0.965813	0.460147	0	0	0	0	0	0.5	Sid 2057;Small acidic protein	Sid2057;Smap	Q9R0P4	PHGVKRSASPDDD	UID302
-0.0287636	0.134747	0.0261627	0.212632	CAMK2;CHK1;CK2;PKA;PKD;Proline-directed							17	0.666766	0.660971	0.965813	0.525289	1133200	1239900	0	3819400	0	0.5	Sid 2057;Small acidic protein	Sid2057;Smap	Q9R0P4	GVKRSASPDDDLG	UID303
1.27077	-1.08006	0.520347	-0.324383		+	+			+		3	3.03068e-10	1.84382e-11	0.21751	0.258753	33199000	26130000	91300000	6048200	256.176	1	Actin-depolymerizing factor;Destrin;Sid 23;Destrin, isoform CRA_a;Dstn protein	Dsn;Dstn;Sid23;mCG_11495;RP23-77A2.1-001	Q9R0P5;Q4FK36	____MASGVQVAD	UID304
0.217975	0.184725	0.128029	-0.028852	CK2							113	0.421843	0.385314	0.904676	0.773123	9012500	495550	44555000	40131000	190.678	1	Cytosolic prostaglandin E2 synthase;Hsp90 co-chaperone;Progesterone receptor complex p23;Prostaglandin E synthase 3;Sid 3177;Telomerase-binding protein p23;Putative uncharacterized protein	Ptges3;Sid3177;Tebp	Q9R0Q7;Q3TJG6;Q9CRH1	KDWEDDSDEDMSN	UID307
-0.334189	NaN	-0.097363	0.588421	ERK/MAPK;Proline-directed							989	0.23231	1	0.609814	0.0629759	495530	0	1250400	718680	137.589	1	BH-protocadherin-a;BH-Pcdh-c;Protocadherin 7 isoform 3;Protocadherin 7 isoform 4;Putative uncharacterized protein;Protocadherin 7, isoform CRA_b;Protocadherin 7;Protocadherin 7 isoform 2	Pcdh7;mCG_9825;Pcdh7	O88185;O88274;Q2TJI5;Q2TJI6;Q3TVS7;Q3USI1;Q8CA35;A2RS43;Q2TJI4	VNGGPGSPDLARH	UID310
0.00949053	-0.0121262	-0.152596	0.0805212								940	0.80017	0.652468	0.386138	0.970821	2365100	883870	5803700	5341700	123.794	1	General vesicular transport factor p115;Protein USO1 homolog;Transcytosis-associated protein;Vesicle-docking protein;General vesicular transport factor p115;Protein USO1 homolog;Transcytosis-associated protein;Vesicle-docking protein;General vesicular transport factor p115;Protein USO1 homolog;Transcytosis-associated protein;Vesicle-docking protein	Uso1;Vdp;Uso1;Vdp;Uso1;Vdp	Q9Z1Z0-1;Q9Z1Z0;Q9Z1Z0-2;Q9Z1Z0-4	VEEEDESGDQEDD	UID311
0.344374	NaN	0.463727	0.367259	ERK/MAPK;NEK6;Proline-directed;WW GroupIV							470	0.151618	1	0.359939	0.220918	232520	0	677530	444560	72.2227	1	RRP9 homolog;U3 small nucleolar ribonucleoprotein-associated 55 kDa protein;U3 small nucleolar RNA-interacting protein 2	Rnu3ip2;Rrp9;U3-55k	Q91WM3	LRRLPVSPVAGS_	UID315
0.172359	NaN	1.00971	-0.300591	CAMK2;CHK1;CHK1/2;GSK3;PKD							86	0.571949	1	0.00874146	0.288402	5305000	0	5272200	4467300	13.2804	0.955018	Growth-related 25 kDa protein;Heat shock 25 kDa protein;Heat shock 27 kDa protein;Heat shock protein beta-1;p25;Hspb1 protein;MCG123238;Putative uncharacterized protein;Growth-related 25 kDa protein;Heat shock 25 kDa protein;Heat shock 27 kDa protein;Heat shock protein beta-1;p25;Growth-related 25 kDa protein;Heat shock 25 kDa protein;Heat shock 27 kDa protein;Heat shock protein beta-1;p25	Hsp25;Hsp27;Hspb1;mCG_123238;Hsp25;Hsp27;Hspb1;Hsp25;Hsp27;Hspb1	P14602-1;P14602;Q545F4;P14602-2;P14602-3	ALNRQLSSGVSEI	UID316
0.15782	-0.141335	0.904735	-0.693248	CK1;NEK6;Proline-directed							13	0.519865	0.748844	0.0446996	0.205031	0	134580	1934600	0	10.3705	0.9159	Growth-related 25 kDa protein;Heat shock 25 kDa protein;Heat shock 27 kDa protein;Heat shock protein beta-1;p25;Hspb1 protein;MCG123238;Putative uncharacterized protein;Growth-related 25 kDa protein;Heat shock 25 kDa protein;Heat shock 27 kDa protein;Heat shock protein beta-1;p25;Growth-related 25 kDa protein;Heat shock 25 kDa protein;Heat shock 27 kDa protein;Heat shock protein beta-1;p25	Hsp25;Hsp27;Hspb1;mCG_123238;Hsp25;Hsp27;Hspb1;Hsp25;Hsp27;Hspb1	P14602-1;P14602;Q545F4;P14602-2;P14602-3	PFSLLRSPSWEPF	UID317
-0.0694367	0.0271541	0.374956	-0.493967	ERK/MAPK;Proline-directed;WW GroupIV							83	0.791319	0.950151	0.470831	0.384731	595420	536790	535500	562050	57.3576	0.999998	Paxillin;Paxillin beta;Paxillin;Putative uncharacterized protein;Pxn protein	Pxn;paxillin;Pxn	Q8VI36-1;Q8VI36;O88294;Q8VI36-2;Q3UG90;Q99LE7	AHQQPPSPLPVYS	UID322
-0.0678935	0.0564447	-0.00158784	0.0761487	CK2							316	0.795497	0.831893	0.842688	0.759706	660080	499380	1305700	1211000	131.738	1	Purine-rich element-binding protein B;Transcriptional activator protein Pur-beta;Vascular actin single-stranded DNA-binding factor 2 p44 component;Putative uncharacterized protein	Purb	O35295;Q3UTJ8;Q8BQK8	SGGGDESEGEEVD	UID325
NaN	0.343465	NaN	NaN								171	1	0.0628545	1	1	0	216790	0	0	24.8426	0.99673	Alpha-CP1;Heterogeneous nuclear ribonucleoprotein E1;Poly(rC)-binding protein 1	Pcbp1	P60335	VMLETLSQSPQGR	UID326
NaN	-0.0980422	NaN	NaN	Polo box;Proline-directed							190	1	0.657781	1	1	0	725410	0	0	9.17854	0.892188	Alpha-CP1;Heterogeneous nuclear ribonucleoprotein E1;Poly(rC)-binding protein 1	Pcbp1	P60335	QPMPASSPVICAG	UID327
-0.290356	NaN	-0.173694	0.0867838								213	0.298114	1	0.44791	0.730849	239630	0	1150300	1109900	191.086	1	Golgi membrane protein 1;Golgi membrane protein GP73;Golgi phosphoprotein 2;Putative uncharacterized protein	Golm1;Golph2	Q91XA2;Q3TIZ8;Q3UZG0;Q4KMM5	LQEEVPSEEQMPQ	UID328
NaN	NaN	1.19768	NaN	NEK6							56	1	1	0.0116562	1	0	0	632380	0	12.8231	0.950387	Cysteine knot superfamily 1, BMP antagonist 2;Gremlin-2;Protein related to DAN and cerberus;Gremlin 2 homolog, cysteine knot superfamily (Xenopus laevis);Putative uncharacterized protein	Cktsf1b2;Grem2;Prdc;mCG_52523	O88273;Q3TST1	KEVLASSQEALVV	UID329
0.143002	-0.0296028	-0.0120825	NaN								49	0.680354	0.580329	0.721914	1	2228500	1718000	4540100	0	15.6127	0.920219	Death-associated protein 1;Death-associated protein;Putative uncharacterized protein	Dap;mCG_4150	Q91XC8;Q3U706	DDQEWESTSPPKP	UID330
-0.493033	0.163756	-0.322451	0.140779	CK2							335	0.079722	0.323707	0.416643	0.590862	231260	238150	924760	851530	23.9973	0.996032	EH and SH3 domains protein 1;Intersectin-1;Intersectin 1 long isoform;Putative uncharacterized protein;EH and SH3 domains protein 1;Intersectin-1;Putative uncharacterized protein;Intersectin isoform 5;Intersectin isoform 4;Intersectin short form 2 variant 2;ITSN;Putative uncharacterized protein;Intersectin 1 isoform 13;Itsn1 protein	Ese1;Itsn;Itsn1;Ese1;Itsn;Itsn1;Itsn1;Itsn;Itsn;Itsn1;Itsn1;Itsn	Q9Z0R4-1;Q9Z0R4;Q6J1F0;Q8C4B5;Q9Z0R4-2;Q3TUF4;Q8CGU5;Q8CJ43;Q8CJ54;Q9EPX6;Q3U2A1;Q6IZF3;Q6NZJ5	LPEEPSSEDEQQP	UID341
-2.30814	-0.501525	NaN	NaN	CHK1;PKD	+						976	4.39611e-16	0.0428537	1	1	479540	302610	0	0	0	0.333333	EH and SH3 domains protein 1;Intersectin-1;Intersectin 1 long isoform;Putative uncharacterized protein;EH and SH3 domains protein 1;Intersectin-1;Putative uncharacterized protein;Intersectin isoform 5;Intersectin isoform 4;Intersectin short form 2 variant 2;ITSN;Intersectin short form 2 variant 1	Ese1;Itsn;Itsn1;Ese1;Itsn;Itsn1;Itsn1;Itsn;Itsn;Itsn1;Itsn;Itsn1	Q9Z0R4-1;Q9Z0R4;Q6J1F0;Q8C4B5;Q9Z0R4-2;Q3TUF4;Q8CGU5;Q8CJ43;Q8CJ54;Q9EPX6;Q8CJ55	PVRKSTSIDTGPT	UID343
0.344374	-0.395929	NaN	-0.899318	AURORA;AURORA-1;AURORA-A;CK1;CK2;GSK3;PKA							93	0.151618	0.263094	1	0.093143	226100	107020	0	760240	0	0.5	Chromobox protein homolog 3;Heterochromatin protein 1 homolog gamma;M32;Modifier 2 protein;Chromobox homolog 3 (Drosophila HP1 gamma);Cbx3 protein;MCG119115, isoform CRA_a;Putative uncharacterized protein	Cbx3;Cbx3;mCG_119115	P23198;Q32P00;Q9DCC5	DGTKRKSLSDSES	UID344
0.542902	NaN	0.262433	0.533962	CK2;GSK3							95	0.0229151	1	0.634951	0.0515002	0	0	1114100	904950	0	0.5	Chromobox protein homolog 3;Heterochromatin protein 1 homolog gamma;M32;Modifier 2 protein;Chromobox homolog 3 (Drosophila HP1 gamma);Cbx3 protein;MCG119115, isoform CRA_a;Putative uncharacterized protein	Cbx3;Cbx3;mCG_119115	P23198;Q32P00;Q9DCC5	TKRKSLSDSESDD	UID345
NaN	0.419215	-0.301319	-0.225734								289	1	0.0258569	0.443902	0.738891	0	0	0	0	0	0.5	ATP-binding cassette sub-family C member 1;Leukotriene C(4) transporter;Multidrug resistance-associated protein 1;ATP-binding cassette, sub-family C (CFTR/MRP), member 1;Putative uncharacterized protein;Putative uncharacterized protein	Abcc1;Abcc1a;Abcc1b;Mdrap;Mrp;mCG_129803;Abcc1	O35379;A5D6P3;Q8BRD0;Q8C7V6;Q3UDM1	PSKPKGSSQLDVN	UID346
0.214125	0.419215	-0.301319	-0.225734	CK2							290	0.377737	0.0258569	0.443902	0.738891	317880	0	0	0	0	0.5	ATP-binding cassette sub-family C member 1;Leukotriene C(4) transporter;Multidrug resistance-associated protein 1;ATP-binding cassette, sub-family C (CFTR/MRP), member 1;Putative uncharacterized protein;Putative uncharacterized protein	Abcc1;Abcc1a;Abcc1b;Mdrap;Mrp;mCG_129803;Abcc1	O35379;A5D6P3;Q8BRD0;Q8C7V6;Q3UDM1	SKPKGSSQLDVNE	UID347
NaN	-0.0647515	NaN	NaN	CK1;GSK3;Proline-directed							676	1	0.936367	1	1	0	174440	0	0	22.1482	0.987629	Map4k4 protein;MKIAA0687 protein;HPK/GCK-like kinase HGK;MAPK/ERK kinase kinase kinase 4;Mitogen-activated protein kinase kinase kinase kinase 4;Nck-interacting kinase;Map4k4 protein;Putative uncharacterized protein;Map4k4 protein	Map4k4;Map4k4;mKIAA0687;Map4k4;Nik;Map4k4	B7ZNR8;Q6ZQ68;P97820;B7ZNR9;Q3UTY9;B2RUE8	VRTTSRSPVLSRR	UID349
0.256045	NaN	0.368601	NaN	CHK1;PKD;Proline-directed							231	0.316396	1	0.422257	1	15910000	0	43155000	0	0	0.333333	ATP-dependent DNA helicase VIII;GAP SH3 domain-binding protein 1;HDH-VIII;Ras GTPase-activating protein-binding protein 1;MKIAA4115 protein;MCG11503;Ras-GTPase-activating protein SH3-domain binding protein 1;Putative uncharacterized protein	G3bp;G3bp1;mKIAA4115;mCG_11503;RP23-336J1.4-001;G3bp;G3bp1	P97855;Q571F9;Q5NCU1;Q3UR88	DVQKSTSPAPADV	UID351
0.177599	0.0210533	0.331591	0.0561673	PKA;Proline-directed							135	0.553499	0.798252	0.485506	0.963043	2109300	1169500	5152900	3792100	236.639	1	HnRNP-associated with lethal yellow;hnRNP associated with lethal yellow protein;Maternally-expressed hnRNP C-related protein;RNA-binding protein Raly;HnRNP-associated with lethal yellow;hnRNP associated with lethal yellow protein;Maternally-expressed hnRNP C-related protein;RNA-binding protein Raly;Putative uncharacterized protein;HnRNP-associated with lethal yellow;HnRNP-associated with lethal y…	C130057N11Rik;Raly;RP23-480H10.2-003;Merc;Raly;C130057N11Rik;Raly;RP23-480H10.2-004;Merc;Raly;Raly;mCG_3684;RP23-480H10.2-001;C130057N11Rik;Raly;RP23-480H10.2-006;C130057N11Rik;Raly;RP23-480H10.2-007	A2AU63;Q64012-1;Q64012;A2AU62;Q64012-2;Q3TGD3;Q3U3F6;A2AU61;A2AU60	DYRGRLSPVPVPR	UID352
0.0746424	0.0234683	0.032524	0.122871								270	0.95594	0.809216	0.846359	0.819272	1661600	1284600	7764900	7526800	117.383	1	HnRNP-associated with lethal yellow;hnRNP associated with lethal yellow protein;Maternally-expressed hnRNP C-related protein;RNA-binding protein Raly;HnRNP-associated with lethal yellow;hnRNP associated with lethal yellow protein;Maternally-expressed hnRNP C-related protein;RNA-binding protein Raly;Putative uncharacterized protein;HnRNP-associated with lethal yellow;HnRNP-associated with lethal y…	C130057N11Rik;Raly;RP23-480H10.2-003;Merc;Raly;C130057N11Rik;Raly;RP23-480H10.2-004;Merc;Raly;Raly;mCG_3684;RP23-480H10.2-001	A2AU63;Q64012-1;Q64012;A2AU62;Q64012-2;Q3TGD3;Q3U3F6	PQEDTASEAGTPQ	UID353
NaN	NaN	0.691087	-0.396213	CAMK2;GSK3;Proline-directed							895	1	1	0.157578	0.303521	0	0	760930	840370	90.0449	1	Myopodin;Synaptopodin-2;Synaptopodin 2;Myopodin;Synaptopodin-2	Synpo2;Synpo2	Q91YE8-2;Q91YE8;B2RY03;Q91YE8-1	HTVRAQSPTPSLP	UID354
NaN	NaN	-0.0692249	0.129349	CK2							268	1	1	0.573024	0.796536	0	0	3142600	3236600	79.8543	1	Putative uncharacterized protein;Heterogeneous nuclear ribonucleoproteins C1/C2;Heterogeneous nuclear ribonucleoproteins C1/C2;Heterogeneous nuclear ribonucleoproteins C1/C2;Heterogeneous nuclear ribonucleoproteins C1/C2;Heterogeneous nuclear ribonucleoproteins C1/C2	Hnrnpc;Hnrpc;Hnrnpc;Hnrpc;Hnrnpc;Hnrpc;Hnrnpc;Hnrpc;Hnrnpc;Hnrpc;Hnrnpc;Hnrpc	Q3U6P5;Q9Z204-1;Q9Z204;Q9Z204-5;Q9Z204-2;Q9Z204-3;Q9Z204-4	EAGADDSAEEGDL	UID355
-0.0311204	-0.0704059	-0.0676213	0.0370308	CK2							276	0.658834	0.737919	0.576998	0.919712	1057300	341230	4033800	3888500	159.108	1	Adapter-related protein complex 3 subunit beta-1;Adaptor protein complex AP-3 subunit beta-1;AP-3 complex subunit beta-1;Beta-3A-adaptin;Clathrin assembly protein complex 3 beta-1 large chain;Putative uncharacterized protein	Ap3b1	Q9Z1T1;Q3TQ07;Q3TQ33;Q3UPG0	EKNFYESEEEEEE	UID356
-0.199587	NaN	NaN	NaN	AURORA;AURORA-1;CK1;PKA							86	0.470481	1	1	1	735790	0	0	0	10.4737	0.899308	FXYD domain-containing ion transport regulator 1;Phospholemman	Fxyd1;Plm	Q9Z239	EGTFRSSIRRLSS	UID357
NaN	NaN	NaN	-0.290868	CDK1;CDK2;Proline-directed							395	1	1	1	0.643041	0	0	0	574700	21.155	0.992393	Interleukin enhancer-binding factor 3;Interleukin enhancer-binding factor 3;Interleukin enhancer-binding factor 3;Putative uncharacterized protein;Nuclear factor 90;Nuclear factor 90	Ilf3;Ilf3;Ilf3;Ilf3	Q9Z1X4-3;Q9Z1X4;Q9Z1X4-1;Q9Z1X4-2;Q3UD30;Q45VK6;Q45VK5	EDGEEKSPSKKKK	UID358
-0.0863848	0.000144286	-0.0746537	0.151469	CDK1;CK2;Proline-directed							205	0.485241	0.705191	0.559667	0.720293	2429700	1073400	5402000	3201200	71.8515	1	Heterogeneous nuclear ribonucleoprotein G;RNA-binding motif protein, X chromosome;Putative uncharacterized protein;Rbmxrt protein;RNA binding motif protein, X chromosome retrogene;Heterogeneous nuclear ribonucleoprotein G;Putative uncharacterized protein;RNA binding motif protein, X chromosome;RNA binding motif protein, X chromosome, isoform CRA_e;RNA binding motif protein, X chromosome;RNA bindi…	Hnrnpg;Hnrpg;Rbmx;Rbmxp1;Rbmxrt;Rbmxrt;mCG_17339;Rbmx;RP23-372E6.2-002;mCG_17339;Rbmx;RP23-372E6.2-004	O35479;Q91VM5;Q9WV02;A2AFI3;Q8C2U6;Q9R0Y0	RRDVYLSPRDDGY	UID361
NaN	NaN	NaN	0.263996	CK2;Proline-directed							1384	1	1	1	0.3274	0	0	0	938980	49.5965	0.999989	Mtap1b protein;Microtubule-associated protein 1B;Putative uncharacterized protein;MAP1 light chain LC1;MAP1(X);MAP1.2;Microtubule-associated protein 1B	Mtap1b;Map1b;Mtap1b;Mtap5	A0PJ96;B2RQQ5;Q3TYV8;Q3TZM8;Q3UF78;Q3UPV4;Q8CAI9;Q8CFR9;P14873	PVPDSESPVEKVL	UID362
0.124196	-0.0413132	NaN	NaN	CK1;GSK3;Proline-directed							1793	0.753641	0.534184	1	1	1212100	1374600	1441600	1487600	35.2049	0.99972	Mtap1b protein;Microtubule-associated protein 1B;Putative uncharacterized protein;MAP1 light chain LC1;MAP1(X);MAP1.2;Microtubule-associated protein 1B	Mtap1b;Map1b;Mtap1b;Mtap5	A0PJ96;B2RQQ5;Q3TYV8;Q3TZM8;Q3UF78;Q3UPV4;Q8CAI9;Q8CFR9;P14873	ESSPLYSPGFSDS	UID364
0.0352017	NaN	NaN	NaN	CK2							609	0.901223	1	1	1	0	0	0	0	0	0.499624	Mtap1b protein;Microtubule-associated protein 1B;Putative uncharacterized protein;MAP1 light chain LC1;MAP1(X);MAP1.2;Microtubule-associated protein 1B	Mtap1b;Map1b;Mtap1b;Mtap5	A0PJ96;B2RQQ5;Q3TYV8;Q3TZM8;Q3UF78;Q3UPV4;Q8CAI9;Q8CFR9;P14873	TEKEVSSKEEQSP	UID366
0.133564	-0.0516832	0.455649	-0.296793	CK2							1013	0.588646	0.969028	0.369294	0.444498	182490	108580	968740	1509700	159.314	1	Mtap1b protein;Microtubule-associated protein 1B;Putative uncharacterized protein;MAP1 light chain LC1;MAP1(X);MAP1.2;Microtubule-associated protein 1B	Mtap1b;Map1b;Mtap1b;Mtap5	A0PJ96;B2RQQ5;Q3TYV8;Q3TZM8;Q3UF78;Q3UPV4;Q8CAI9;Q8CFR9;P14873	KGEAEQSEEEGEE	UID367
NaN	0.0368901	-0.575271	-0.191739	PKA;Proline-directed							1438	1	0.870781	0.0387712	0.627428	0	1455500	2216900	1233000	10.2922	0.914387	Mtap1b protein;Microtubule-associated protein 1B;Putative uncharacterized protein;MAP1 light chain LC1;MAP1(X);MAP1.2;Microtubule-associated protein 1B	Mtap1b;Map1b;Mtap1b;Mtap5	A0PJ96;B2RQQ5;Q3TYV8;Q3TZM8;Q3UF78;Q3UPV4;Q8CAI9;Q8CFR9;P14873	GFPDRESPVSDLT	UID368
0.339365	0.0413831	0.433707	0.154583	CAMK2;CK2;Proline-directed							1422	0.157767	0.892401	0.37403	0.557149	0	516040	1395500	1948100	8.62202	0.879244	Mtap1b protein;Microtubule-associated protein 1B;Putative uncharacterized protein;MAP1 light chain LC1;MAP1(X);MAP1.2;Microtubule-associated protein 1B	Mtap1b;Map1b;Mtap1b;Mtap5	A0PJ96;B2RQQ5;Q3TYV8;Q3TZM8;Q3UF78;Q3UPV4;Q8CAI9;Q8CFR9;P14873	LGRRSESPFEGKN	UID369
-0.0334662	0.14978	0.6107	-0.127242	CDK1;NEK6;Proline-directed							2267	0.890029	0.358125	0.215989	0.891386	192400	134790	568340	424510	59.3603	0.999999	Mtap1b protein;Microtubule-associated protein 1B;Putative uncharacterized protein;MAP1 light chain LC1;MAP1(X);MAP1.2;Microtubule-associated protein 1B	Mtap1b;Map1b;Mtap1b;Mtap5	A0PJ96;B2RQQ5;Q3TYV8;Q3TZM8;Q3UF78;Q3UPV4;Q8CAI9;Q8CFR9;P14873	SKPLAASPKPGAL	UID370
NaN	-0.373234	NaN	-0.296013	GSK3;Proline-directed							2030	1	0.294689	1	0.635692	0	125970	0	737430	53.0897	0.999995	Mtap1b protein;Microtubule-associated protein 1B;Putative uncharacterized protein;MAP1 light chain LC1;MAP1(X);MAP1.2;Microtubule-associated protein 1B	Mtap1b;Map1b;Mtap1b;Mtap5	A0PJ96;B2RQQ5;Q3TYV8;Q3TZM8;Q3UF78;Q3UPV4;Q8CAI9;Q8CFR9;P14873	STKTTRSPDTSAY	UID373
NaN	NaN	NaN	-0.0330676	CK1;CK2;ERK/MAPK;Proline-directed;WW GroupIV							1260	1	1	1	0.940864	0	0	0	648150	10.3962	0.916354	Mtap1b protein;Microtubule-associated protein 1B;Putative uncharacterized protein;MAP1 light chain LC1;MAP1(X);MAP1.2;Microtubule-associated protein 1B	Mtap1b;Map1b;Mtap1b;Mtap5	A0PJ96;B2RQQ5;Q3TYV8;Q3TZM8;Q3UF78;Q3UPV4;Q8CAI9;Q8CFR9;P14873	LSPSPPSPIEKTP	UID374
NaN	-0.0411202	NaN	NaN	CK1							1915	1	0.995468	1	1	0	188170	0	0	27.2393	0.99591	Mtap1b protein;Microtubule-associated protein 1B;Putative uncharacterized protein;MAP1 light chain LC1;MAP1(X);MAP1.2;Microtubule-associated protein 1B	Mtap1b;Map1b;Mtap1b;Mtap5	A0PJ96;B2RQQ5;Q3TYV8;Q3TZM8;Q3UF78;Q3UPV4;Q8CAI9;Q8CFR9;P14873	IKSPCDSGYSYET	UID377
NaN	NaN	0.0777899	-0.107508	CAMK2;Proline-directed							181	1	1	0.943784	0.793755	0	0	802850	914130	161.104	1	Coding region determinant-binding protein;IGF-II mRNA-binding protein 1;Insulin-like growth factor 2 mRNA-binding protein 1;VICKZ family member 1	Igf2bp1;Vickz1	O88477	GQPRQGSPVAAGA	UID383
NaN	NaN	NaN	-0.0478454	CDK1;Proline-directed							97	1	1	1	0.974683	0	0	0	361750	33.5244	0.999556	Methyl-CpG-binding protein 2;Methyl-CpG-binding protein 2	Mecp2;Mecp2	Q9Z2D6-2;Q9Z2D6;Q9Z2D6-1	VPEASASPKQRRS	UID384
0.371949	NaN	-1.69437	NaN	ERK/MAPK;Proline-directed;WW GroupIV			+				81	0.108112	1	1.12414e-08	1	1190700	0	1318700	0	8.43529	0.777153	Dynein cytoplasmic 1 intermediate chain 2;Dynein cytoplasmic 1 intermediate chain 2, isoform CRA_a;Putative uncharacterized protein;Cytoplasmic dynein 1 intermediate chain 2;Cytoplasmic dynein intermediate chain 2;Dynein intermediate chain 2, cytosolic;Dynein cytoplasmic 1 intermediate chain 2;Dynein cytoplasmic 1 intermediate chain 2, isoform CRA_b;Putative uncharacterized protein;Dynein cytopla…	Dync1i2;mCG_19348;RP23-299A2.1-002;Dnci2;Dncic2;Dync1i2;mCG_19348;RP23-299A2.1-001;Dync1i2;RP23-299A2.1-006	Q3TPJ8;O88487;A2BFF7;Q3UDA2;Q9CRN8;A2BFF8	IVPPPMSPSSKSV	UID385
NaN	NaN	0.971663	-0.475395	CDK1;CDK2;Proline-directed							1084	1	1	0.0302805	0.215196	0	0	1420000	1317300	167.883	1	Filamin, alpha;MCG21234, isoform CRA_b;Actin-binding protein 280;Alpha-filamin;Endothelial actin-binding protein;Filamin-1;Filamin-A;Non-muscle filamin;Filamin, alpha;MFLJ00343 protein;Filamin, alpha;Putative uncharacterized protein;Flna protein;Filamin	Flna;RP23-436K3.1-003;mCG_21234;Fln;Fln1;Flna;Flna;RP23-436K3.1-002;mFLJ00343;Flna;RP23-436K3.1-013	B7FAV0;B9EKP5;Q8BTM8-1;Q8BTM8;B7FAU9;Q6KAM8;B7FAV1;Q3U7N9;Q4FZG4;Q9JJ37	QGGNAGSPARFTI	UID386
0.196229	-0.296634	0.256045	-0.307841	CAMK2;PKA/AKT							2152	0.42009	0.0339999	0.629045	0.279134	822110	2106400	3118700	4105900	59.3298	0.999999	Filamin, alpha;MCG21234, isoform CRA_b;Actin-binding protein 280;Alpha-filamin;Endothelial actin-binding protein;Filamin-1;Filamin-A;Non-muscle filamin;Filamin, alpha;MFLJ00343 protein;Filamin, alpha;Putative uncharacterized protein;Flna protein;Filamin	Flna;RP23-436K3.1-003;mCG_21234;Fln;Fln1;Flna;Flna;RP23-436K3.1-002;mFLJ00343;Flna;RP23-436K3.1-013	B7FAV0;B9EKP5;Q8BTM8-1;Q8BTM8;B7FAU9;Q6KAM8;B7FAV1;Q3U7N9;Q4FZG4;Q9JJ37	RRRRAPSVANIGS	UID387
0.107018	0.265197	0.979221	NaN	ERK/MAPK;GSK3;Proline-directed							16	0.668398	0.200691	0.0409438	1	491440	488160	913240	0	21.7248	0.993323	Filamin, alpha;MCG21234, isoform CRA_b;Actin-binding protein 280;Alpha-filamin;Endothelial actin-binding protein;Filamin-1;Filamin-A;Non-muscle filamin;Filamin, alpha;MFLJ00343 protein;Actin-binding protein 280;Alpha-filamin;Endothelial actin-binding protein;Filamin-1;Filamin-A;Non-muscle filamin	Flna;RP23-436K3.1-003;mCG_21234;Fln;Fln1;Flna;Flna;RP23-436K3.1-002;mFLJ00343;Fln;Fln1;Flna	B7FAV0;B9EKP5;Q8BTM8-1;Q8BTM8;B7FAU9;Q6KAM8;Q8BTM8-2	QSAAVASPGGSID	UID388
0.189666	0.107956	0.0211954	0.0672257	Proline-directed							1459	0.436296	0.634331	0.901106	0.784181	512680	414950	2151000	1631300	209.63	1	Filamin, alpha;MCG21234, isoform CRA_b;Actin-binding protein 280;Alpha-filamin;Endothelial actin-binding protein;Filamin-1;Filamin-A;Non-muscle filamin;Filamin, alpha;MFLJ00343 protein;Filamin, alpha;Putative uncharacterized protein;Flna protein;Filamin	Flna;RP23-436K3.1-003;mCG_21234;Fln;Fln1;Flna;Flna;RP23-436K3.1-002;mFLJ00343;Flna;RP23-436K3.1-013	B7FAV0;B9EKP5;Q8BTM8-1;Q8BTM8;B7FAU9;Q6KAM8;B7FAV1;Q3U7N9;Q4FZG4;Q9JJ37	CSGPGLSPGMVRA	UID389
-0.472069	NaN	0.656725	-0.430004	ERK/MAPK;Proline-directed							2327	0.0932153	1	0.156034	0.458437	522370	0	1246500	639800	20.6073	0.99138	Filamin, alpha;MCG21234, isoform CRA_b;Actin-binding protein 280;Alpha-filamin;Endothelial actin-binding protein;Filamin-1;Filamin-A;Non-muscle filamin;Filamin, alpha;MFLJ00343 protein;Filamin, alpha;Putative uncharacterized protein;Flna protein;Filamin	Flna;RP23-436K3.1-003;mCG_21234;Fln;Fln1;Flna;Flna;RP23-436K3.1-002;mFLJ00343;Flna;RP23-436K3.1-013	B7FAV0;B9EKP5;Q8BTM8-1;Q8BTM8;B7FAU9;Q6KAM8;B7FAV1;Q3U7N9;Q4FZG4;Q9JJ37	FVVPVASPSGDAR	UID390
NaN	NaN	0.611645	-1.0113	ERK/MAPK;Proline-directed							2180	1	1	0.215223	0.0570713	0	0	892310	641450	23.5241	0.995421	Filamin, alpha;MCG21234, isoform CRA_b;Actin-binding protein 280;Alpha-filamin;Endothelial actin-binding protein;Filamin-1;Filamin-A;Non-muscle filamin;Filamin, alpha;MFLJ00343 protein;Filamin, alpha;Putative uncharacterized protein;Flna protein;Filamin	Flna;RP23-436K3.1-003;mCG_21234;Fln;Fln1;Flna;Flna;RP23-436K3.1-002;mFLJ00343;Flna;RP23-436K3.1-013	B7FAV0;B9EKP5;Q8BTM8-1;Q8BTM8;B7FAU9;Q6KAM8;B7FAV1;Q3U7N9;Q4FZG4;Q9JJ37	MTAQVTSPSGKTH	UID391
0.191815	0.325271	0.35061	-0.421921	GSK3							968	0.43095	0.112573	0.504245	0.468283	639470	569280	1014900	456090	31.1595	0.999235	Filamin, alpha;MCG21234, isoform CRA_b;Actin-binding protein 280;Alpha-filamin;Endothelial actin-binding protein;Filamin-1;Filamin-A;Non-muscle filamin;Filamin, alpha;MFLJ00343 protein;Filamin, alpha;Putative uncharacterized protein;Flna protein;Filamin	Flna;RP23-436K3.1-003;mCG_21234;Fln;Fln1;Flna;Flna;RP23-436K3.1-002;mFLJ00343;Flna;RP23-436K3.1-013	B7FAV0;B9EKP5;Q8BTM8-1;Q8BTM8;B7FAU9;Q6KAM8;B7FAV1;Q3U7N9;Q4FZG4;Q9JJ37	SVGVSPSLDLSKI	UID392
0.300768	0.226385	1.55939	-0.916834				+				574	0.216726	0.311742	2.88892e-05	0.00487162	29012000	14903000	41666000	34315000	305.301	1	Fibulin-2;Fibulin-2;Fibulin 2, isoform CRA_b;Putative uncharacterized protein;Fibulin 2	Fbln2;Fbln2;Fbln2;mCG_130430	P37889-1;P37889;P37889-2;Q3TGL4;Q99K58	SEMEMASREALSL	UID395
0.284869	0.125122	0.365245	-0.0741828	CDK1;CDK2;GSK3;Polo box;Proline-directed							261	0.249192	0.70514	0.427785	0.67646	1460800	909160	3310400	3072300	22.7744	0.994749	Catechol O-methyltransferase;Catechol O-methyltransferase;Catechol-O-methyltransferase 1;Putative uncharacterized protein	Comt;Comt1;Comt;Comt1	O88587-1;O88587;O88587-2;Q91XH4	YQGPGSSPVKS__	UID396
0.0941009	-0.0500095	-0.355092	0.242938	CAMK2;PKA/AKT							10	0.708682	0.799008	0.177141	0.439794	534510	368570	2828800	3359100	34.9891	0.999344	Cysteine string protein;DnaJ homolog subfamily C member 5;DnaJ (Hsp40) homolog, subfamily C, member 5;DnaJ (Hsp40) homolog, subfamily C, member 5, isoform CRA_a;Dnajc5 protein;DnaJ (Hsp40) homolog, subfamily C, member 5	Csp;Dnajc5;mCG_23060;RP23-33L3.3-001;Dnajc5;RP23-33L3.3-005	P60904;A2AUE2;Q921J3;A2AUE1	QRQRSLSTSGESL	UID397
-0.223744	-0.133654	NaN	-0.117412	PKA							368	0.181838	0.560149	1	0.906931	864760	413960	0	467820	44.5943	0.999965	CALNUC;Nucleobindin-1;Putative uncharacterized protein;Putative uncharacterized protein	Nuc;Nucb;Nucb1;Nucb1	Q02819;Q8BRD3;Q3TCI1	ARAQRLSQETEAL	UID398
NaN	NaN	NaN	0.0920721	GSK3;PKA;Proline-directed							205	1	1	1	0.664552	0	0	0	358470	56.3852	0.999997	Splicing factor, arginine/serine-rich 9;Putative uncharacterized protein	Sfrs9	Q9D0B0;Q3TXM9	GSRGRDSPYQSRG	UID399
0.0169242	-0.0161764	0.0553346	-0.260722	CK1;PKA;Proline-directed							212	0.826929	0.902929	0.989553	0.503666	1990800	530110	3012000	2074100	117.233	1	Splicing factor, arginine/serine-rich 9;Putative uncharacterized protein	Sfrs9	Q9D0B0;Q3TXM9	PYQSRGSPHYFSP	UID400
0.228603	-0.0187611	0.0867838	-0.447839	CK2							184	0.345472	0.920451	0.928124	0.437125	337630	125550	414380	560110	112.798	1	UPF0368 protein Cxorf26 homolog;Putative uncharacterized protein;RIKEN cDNA 2610029G23	2610029G23Rik;mCG_2182;RP23-250A14.3-001	Q9D0B6-1;Q9D0B6;B1AUP4	AEKGADSGGEKEE	UID402
NaN	NaN	NaN	-0.477442	AURORA;AURORA-1;AURORA-A;CAMK2;CK1;CK2;PKA;PKA/AKT							180	1	1	1	0.403043	0	0	0	468370	23.4054	0.995456	Cell division protein kinase 17;PCTAIRE-motif protein kinase 2;Serine/threonine-protein kinase PCTAIRE-2;Pctaire2 transcript variant a;Putative uncharacterized protein;Cell division protein kinase 17;PCTAIRE-motif protein kinase 2;Serine/threonine-protein kinase PCTAIRE-2	Cdk17;Pctk2;Cdk17;Pctk2	Q8K0D0-1;Q8K0D0;C7C6B5;Q8C5H7;Q8K0D0-2	RRSRRASLSEIGF	UID405
NaN	NaN	-0.677749	NaN	CK2							106	1	1	0.110398	1	0	0	544760	0	47.2464	0.999981	Uncharacterized protein C6orf203 homolog		Q9CQF4	EADEEDSDEETSY	UID406
0.266757	0.377624	NaN	0.294077	CAMK2;CK1;CK2;PKA;Proline-directed							495	0.269145	0.0636815	1	0.276942	744580	319780	0	1273300	27.654	0.998287	Clk2-Scamp3 protein;TU52 isoform A;Secretory carrier-associated membrane protein 3;Putative uncharacterized protein;Putative uncharacterized protein;Secretory carrier membrane protein 3;Putative uncharacterized protein	Tu52;Scamp3;Tu52;Scamp3;mCG_17556;Scamp3;Scamp3	B2M0S2;B2M0S3;O35609;Q3UK26;Q3UXS0;Q3TUV6;Q3TDM8	QSSRKLSPTEPRN	UID407
0.293724	NaN	NaN	NaN								7	0.230715	1	1	1	845810	0	0	0	0.605001	0.457236	Protein transport protein Sec61 subunit beta;MCG7378;Sec61 beta subunit	Sec61b;mCG_7378;RP23-457P12.4-001	Q9CQS8;A2AJM8	MPGPTPSGTNVGS	UID408
NaN	NaN	NaN	0.0281448	CAMK2							26	1	1	1	0.802578	0	0	0	590540	50.7331	0.999992	Protein FAM134C	Fam134c	Q9CQV4-1;Q9CQV4	RGRRAMSGSWERD	UID409
0.309409	0.169412	0.772477	-0.531552	CDK1;CDK2;NEK6;Proline-directed							139	0.198541	0.429612	0.0903782	0.164928	617180	312160	1762900	1377700	244.158	1	Putative uncharacterized protein;60S ribosomal protein L14;Ribosomal protein L14;Ribosomal protein L14;Rpl14 protein	Rpl14;Rpl14;Gm9811;Rpl14;Rpl14;Rpl14	Q9CWK0;Q9CR57;B0LAB8;Q569Z0;Q922F9	AAILKASPKKAAV	UID413
-0.0987218	0.15562	0.280719	-0.126722	ERK/MAPK;Proline-directed;WW GroupIV							12	0.713283	0.471933	0.599126	0.754648	472500	784000	1708700	1205400	10.4477	0.917206	Proteasome (Prosome, macropain) 26S subunit ATPase 3;Putative uncharacterized protein;26S protease regulatory subunit 6A;26S proteasome AAA-ATPase subunit RPT5;Proteasome 26S subunit ATPase 3;Tat-binding protein 1;Putative uncharacterized protein;Proteasome (Prosome, macropain) 26S subunit ATPase 3;Proteasome (Prosome, macropain) 26S subunit, ATPase 3;Proteasome (Prosome, macropain) 26S subunit A…	Psmc3;RP23-263H8.1-009;Psmc3;Tbp1;Psmc3;RP23-263H8.1-001;Psmc3;RP23-263H8.1-002	B7ZCF1;Q8BUP7;O88685;Q3THI5;Q3TKC2;Q3TKG4;Q3U8Y7;Q3UD94;Q99JN8;A2AGN7	LLPTPESPVTRQE	UID414
0.0374524	-0.208611	-0.0143538	-0.230127	CAMK2;CK1;PKA/AKT;Proline-directed							31	0.901782	0.380733	0.810309	0.556936	921180	360490	2402700	2390800	13.4745	0.957001	Calcium-regulated heat stable protein 1;Calcium-regulated heat-stable protein of 24 kDa;Putative uncharacterized protein;Calcium regulated heat stable protein 1;MCG1049436;MCG123718	Carhsp1;mCG_1049436;mCG_123718	Q9CR86;Q3U434;Q3UD53;Q5M9P7	PRTRDRSPSPLRG	UID415
NaN	NaN	NaN	-0.276345	ERK/MAPK;Proline-directed							42	1	1	1	0.477541	0	0	0	1044500	11.8617	0.938845	Calcium-regulated heat stable protein 1;Calcium-regulated heat-stable protein of 24 kDa;Putative uncharacterized protein;Calcium regulated heat stable protein 1;MCG1049436;MCG123718	Carhsp1;mCG_1049436;mCG_123718	Q9CR86;Q3U434;Q3UD53;Q5M9P7	RGNVVPSPLPTRR	UID416
0.136716	0.040121	0.264717	-0.0688313	CAMK2;CK1;PKA/AKT							53	0.704553	0.885733	0.611676	0.687633	2560900	1029700	4585800	4554300	0	0.499962	Calcium-regulated heat stable protein 1;Calcium-regulated heat-stable protein of 24 kDa;Putative uncharacterized protein;Calcium regulated heat stable protein 1;MCG1049436;MCG123718	Carhsp1;mCG_1049436;mCG_123718	Q9CR86;Q3U434;Q3UD53;Q5M9P7	RRTRTFSATVRAS	UID417
NaN	-0.00361125	0.102322	0.0357646	GSK3							255	1	0.862265	0.901137	0.7857	0	179940	995500	504610	51.3146	0.999993	Proline-rich AKT1 substrate 1	Akt1s1;Pras	Q9D1F4	TQQYAKSLPVSVP	UID418
NaN	0.0690147	0.0831112	NaN	CK1;CK2							125	1	0.782131	0.934516	1	0	773700	1103600	0	9.98329	0.898648	Nap1l4 protein;Nucleosome assembly protein 1-like 4, isoform CRA_b;Putative uncharacterized protein;Nucleosome assembly protein 1-like 4;Nucleosome assembly protein 1-like 4, isoform CRA_a	mCG_129001;Nap1l4;Nap1l4;mCG_129001	B7ZNL2;Q8C1W9;Q78ZA7;A2RSB1	AESAWHSENEEED	UID419
0.100709	NaN	0.161178	0.196859	CK2							94	0.687965	1	0.808941	0.460117	616070	0	3098100	2154600	19.2496	0.988253	Matrix-remodeling-associated protein 7;Transmembrane anchor protein 1;Matrix-remodelling associated 7;Putative uncharacterized protein	Mxra7;Tmap1;Mxra7;RP23-468A19.4-002	Q9CZH7;Q9D1T2	GRQDEDSDSEMGP	UID420
0.0973411	0.157173	0.27739	0.0465608	CK2							79	0.862099	0.562723	0.586682	0.941269	3242300	1743900	6960500	6898300	426.093	1	Matrix-remodeling-associated protein 7;Transmembrane anchor protein 1;Matrix-remodelling associated 7;Putative uncharacterized protein	Mxra7;Tmap1;Mxra7;RP23-468A19.4-002	Q9CZH7;Q9D1T2	VAEPEESEAEEPA	UID421
-0.052461	-0.218884	-0.350044	0.140255	CDK1;CK2;GSK3;Proline-directed							1723	0.837589	0.359233	0.182475	0.592159	223510	472750	1763700	1386600	96.9164	1	Protein SON;MKIAA1019 protein;Son protein;Putative uncharacterized protein;Protein SON	Son;mKIAA1019;Son;Son	Q9QX47-1;Q9QX47;Q80TM4;Q811G3;Q8BS91;Q8C9T5;Q9QX47-2	AVAVALSPKESSE	UID423
NaN	0.15043	NaN	0.319387	CK2							5	1	0.356475	1	0.277222	0	116220	0	600480	98.7457	1	Target of EGR1 protein 1;Target of EGR1, member 1 (Nuclear);Target of EGR1, member 1 (Nuclear), isoform CRA_d;Target of EGR1 protein 1;Target of EGR1, member 1 (Nuclear);Target of EGR1, member 1 (Nuclear), isoform CRA_c	Toe1;mCG_19662;RP23-109A3.3-001;Toe1;mCG_19662;RP23-109A3.3-002	Q9D2E2-1;Q9D2E2;A2AGE2;Q9D2E2-2;A2AGE1	__MAADSDDDVPP	UID427
-0.243404	-0.020838	-0.0290433	-0.244019	CK1;CK2;NEK6							60	0.381256	0.888469	0.676275	0.367782	618200	503850	4247100	3295800	98.9911	1	Importin alpha Q2;Importin subunit alpha-3;Karyopherin subunit alpha-3;Putative uncharacterized protein;Putative uncharacterized protein	Kpna3;Qip2;Kpna3	O35344;Q543M7;Q9CT07	EESLEDSDVDADF	UID428
0.0472592	NaN	0.251446	0.127105	CAMK2;GSK3;PKA/AKT							58	0.860927	1	0.648284	0.625151	545770	0	1516800	1551300	38.4468	0.99971	Ran-binding protein 3	Ranbp3	Q9CT10	KRERTSSLTHSEE	UID431
0.00992034	0.087327	0.82432	-0.925549								1295	0.986422	0.538267	0.0882018	0.0833711	332730	209130	633310	593960	12.3713	0.911242	Myosin-IXb;Unconventional myosin-9b;Myosin IXb;Myosin-IXb;Unconventional myosin-9b;Myosin-IXb;Unconventional myosin-9b;Putative uncharacterized protein;Putative uncharacterized protein	Myo9b;Myr5;Myo9b;Myr5;Myo9b;Myr5;Myo9b	Q9QY06-2;Q9QY06;B9EHV1;Q9QY06-1;Q9QY06-3;Q3TRQ0;Q3UFX8;Q3TRT6	DKPESPSGSTQIQ	UID432
NaN	NaN	0.480472	NaN	ERK/MAPK;Proline-directed							1247	1	1	0.317311	1	0	0	2324700	0	0	0.245847	Myosin-IXb;Unconventional myosin-9b;Myosin IXb;Myosin-IXb;Unconventional myosin-9b;Myosin-IXb;Unconventional myosin-9b;Putative uncharacterized protein	Myo9b;Myr5;Myo9b;Myr5;Myo9b;Myr5	Q9QY06-2;Q9QY06;B9EHV1;Q9QY06-1;Q9QY06-3;Q3TRQ0;Q3UFX8	VGDPPGSPSPVQR	UID433
NaN	0.142217	0.0329472	0.420078	CK2							1568	1	0.377672	0.847564	0.115206	0	0	4307500	3002900	7.38549	0.732516	DNA topoisomerase 2-beta;DNA topoisomerase II, beta isozyme;DNA topoisomerase 2	Top2b	Q64511;Q3TR62;Q8BRY5	TSFDQDSDVDIFP	UID437
0.227248	NaN	0.183709	0.179638	CAMK2;CHK1;CHK1/2;PKD;Polo box;Proline-directed							142	0.394425	1	0.781183	0.627172	5429400	0	10800000	9719500	56.9513	0.999998	Developmentally-regulated brain protein;Drebrin;Developmentally-regulated brain protein;Drebrin;Drebrin 1;Putative uncharacterized protein;Developmentally-regulated brain protein;Drebrin;Drebrin 1;Drebrin 1	Dbn1;Drba;Dbn1;Drba;RP23-211O9.1-002;Dbn1;Drba;Dbn1;RP23-211O9.1-005;Dbn1;RP23-211O9.1-006	Q9QXS6-1;Q9QXS6;Q9QXS6-3;Q3TRK3;Q9QXS6-2;A2CG17;A2CG18	GLARLSSPVLHRL	UID444
NaN	NaN	NaN	-0.3781	CK2;GSK3;Proline-directed							385	1	1	1	0.52365	0	0	0	0	0.789395	0.542646	Developmentally-regulated brain protein;Drebrin;Developmentally-regulated brain protein;Drebrin;Drebrin 1;Putative uncharacterized protein	Dbn1;Drba;Dbn1;Drba;RP23-211O9.1-002	Q9QXS6-1;Q9QXS6;Q9QXS6-3;Q3TRK3	TPIPTRSPSDSST	UID445
-0.0215701	0.15562	0.575022	-0.669097	CK1							296	0.923134	0.343473	0.246395	0.222807	366650	0	791630	714470	1.24432	0.571143	Cavin-2;Phosphatidylserine-binding protein;Serum deprivation-response protein	Sdpr;Sdr	Q63918	FKVSPLSFGRKKV	UID448
NaN	0.0703893	0.276437	-0.000548299	CK2;NEK6							218	1	0.971158	0.588545	0.83543	494980	858380	3769600	3630200	115.665	1	Cavin-2;Phosphatidylserine-binding protein;Serum deprivation-response protein	Sdpr;Sdr	Q63918	EEALEDSAEEKME	UID449
0.0506061	-1.23504	0.445409	-0.737086	CK1;CK2		+					363	0.950252	2.39404e-14	0.35928	0.0212307	910770	1107800	1360800	3332900	23.7453	0.995429	Cavin-2;Phosphatidylserine-binding protein;Serum deprivation-response protein	Sdpr;Sdr	Q63918	NNSAVGSNADLTI	UID450
NaN	-0.692059	NaN	NaN	CDK1;Proline-directed							295	1	0.00556678	1	1	0	432350	0	0	23.5837	0.995638	Dual specificity mitogen-activated protein kinase kinase 2;ERK activator kinase 2;MAPK/ERK kinase 2;Mitogen activated protein kinase kinase 2, isoform CRA_a;Putative uncharacterized protein;Putative uncharacterized protein;Mitogen activated protein kinase kinase 2, isoform CRA_d;Mitogen-activated protein kinase kinase 2	Map2k2;Mek2;Mkk2;Prkmk2;Map2k2;mCG_142349;Map2k2;mCG_142349	Q63932;Q9D7B0;Q3USU3;Q8CB46;Q91YS7	GEPHSVSPRPRPP	UID453
0.345056	-0.175648	0.280125	0.361656	CK2;NEK6;NIMA;PKA							617	0.142541	0.668766	0.600106	0.18368	928710	0	2245500	1960200	1.72054	0.597767	Tight junction protein 1;Tight junction protein ZO-1;Zona occludens protein 1;Zonula occludens protein 1;Tjp1 protein	Tjp1;Zo1;Tjp1	P39447;B9EHJ3;Q91YW2	KRNLRKSREDLSA	UID454
-0.0282928	0.200504	-0.587511	-0.274931	GSK3							464	0.904405	0.243834	0.162338	0.666024	0	0	0	0	0	0.5	Alpha-adducin;Erythrocyte adducin subunit alpha;Adducin 1 (Alpha);Alpha-adducin;Erythrocyte adducin subunit alpha	Add1;Add1	Q9QYC0-1;Q9QYC0;Q8K232;Q9QYC0-2	EEGQNGSSPKSKT	UID458
-0.0282928	0.200504	-0.587511	-0.274931	CDK1;Polo box;Proline-directed							465	0.904405	0.243834	0.162338	0.666024	0	0	0	0	0	0.5	Alpha-adducin;Erythrocyte adducin subunit alpha;Adducin 1 (Alpha);Alpha-adducin;Erythrocyte adducin subunit alpha	Add1;Add1	Q9QYC0-1;Q9QYC0;Q8K232;Q9QYC0-2	EGQNGSSPKSKTK	UID459
NaN	NaN	1.85611	NaN	PKA			+				324	1	1	7.37192e-05	1	0	0	558530	0	131.327	1	Zinc finger CCCH-type antiviral protein 1;Zinc finger CCCH-type antiviral protein 1;Zc3hav1 protein	Zc3hav1;Zc3hav1;Zc3hav1	Q3UPF5-1;Q3UPF5;Q3UPF5-2;Q8K302	PSQMRASQEFLED	UID461
0.226632	0.178746	-0.00676763	NaN	Polo box;Proline-directed							140	0.349759	0.289273	0.908018	1	0	0	0	0	1.28324	0.573096	Putative uncharacterized protein;Polypyrimidine tract binding protein 1;Polypirimidine tract binding protein;MCG13402, isoform CRA_c;Putative uncharacterized protein;MCG13402, isoform CRA_a;Polypirimidine tract binding protein;MCG13402, isoform CRA_d;Putative uncharacterized protein;Ptbp1 protein	Ptbp1;PTB4;mCG_13402;Ptbp1;mCG_13402;mPTB1;mCG_13402;Ptbp1	Q3U5I2;Q5RJV5;Q6NZB8;Q80T07;Q8K144;Q922I7;Q3T984;Q3TQW3;Q3UBR5;Q8BGJ5;Q8C2R5;Q8R509;Q8CB58;Q923A7	ELKTDSSPNQARA	UID462
NaN	NaN	-0.565204	0.222928	CDK1;GSK3;Proline-directed							227	1	1	0.0419695	0.40534	807990	525880	2456200	1635000	36.7536	0.999788	ADp-ribosylation factor guanine nucleotide-exchange factor 2 (Brefeldin A-inhibited);ADP-ribosylation factor guanine nucleotide-exchange factor 2 (Brefeldin A-inhibited);MCG14609;Putative uncharacterized protein	Arfgef2;mCG_14609;RP23-216D20.2-001	A2A5R2;Q3U2F2;Q3U5C3	IQATAGSPKFSRL	UID464
-0.356033	NaN	-0.0070576	0.0536674	AURORA;AURORA-1;CK1;CK2							213	0.203676	1	0.907511	0.74645	194570	0	453820	725810	88.0254	1	Monocarboxylate transporter 1;Solute carrier family 16 member 1;Putative uncharacterized protein;Solute carrier family 16 (Monocarboxylic acid transporters), member 1	Mct1;Slc16a1;mCG_20447	P53986;Q3TIU1;Q3TRK9;Q3UWP4;Q544N9;Q8BPS5;Q8C2E6;Q8C571	KLKSKESLQEAGK	UID465
-0.0953116	0.0941009	NaN	NaN	Proline-directed							688	0.722235	0.516755	1	1	423090	261100	0	0	22.5953	0.994529	Anaphase promoting complex subunit 1;Anaphase-promoting complex subunit 1;Cyclosome subunit 1;Mitotic checkpoint regulator;Testis-specific gene 24 protein;Anaphase promoting complex subunit 1;Putative uncharacterized protein	Anapc1;mCG_20990;RP23-464B2.2-001;Anapc1;Mcpr;Tsg24;Anapc1;RP23-464B2.2-005	A2ATQ4;B7ZNX2;P53995;A2ATQ5;Q3TP10;Q3UE43	DFEGSLSPVIAPK	UID466
-0.0729683	NaN	-0.132309	0.549817	AURORA;AURORA-1;AURORA-A;CAMK2;CHK1;CHK1/2;CK1;PKA;PKD							934	0.781779	1	0.532537	0.0450557	367140	0	1803500	1318700	0	0.475616	Inositol 1,4,5-trisphosphate receptor type 3;IP3 receptor isoform 3;Type 3 inositol 1,4,5-trisphosphate receptor;Itpr3 protein	Itpr3	P70227;Q0IJ80;Q922U9	VLSRKQSVFGASS	UID467
NaN	0.142348	NaN	-0.412693	CDK1;CDK2;Polo box;Proline-directed							323	1	0.377329	1	0.283397	0	270700	0	964080	24.128	0.996149	CCAAT-box-binding transcription factor;Nuclear factor 1 C-type;Nuclear factor I/C;TGGCA-binding protein;CCAAT-box-binding transcription factor;Nuclear factor 1 C-type;Nuclear factor I/C;TGGCA-binding protein;CCAAT-box-binding transcription factor;Nuclear factor 1 C-type;Nuclear factor I/C;TGGCA-binding protein;Nuclear factor 1;CCAAT-box-binding transcription factor;Nuclear factor 1 C-type;Nuclear…	Nfic;Nfic;Nfic;Nfic	P70255-1;P70255;P70255-2;P70255-3;Q3UHA6;P70255-5	IEGGISSPVKKTE	UID471
-0.200001	-0.374786	0.0140695	0.15549	CAMK2;CK2;GSK3;PKA							285	0.220587	0.00991623	0.882762	0.538025	1463200	922980	1451700	0	9.50799	0.899284	Nuclear factor 1;CCAAT-box-binding transcription factor;Nuclear factor 1 X-type;Nuclear factor I/X;TGGCA-binding protein;CCAAT-box-binding transcription factor;Nuclear factor 1 X-type;Nuclear factor I/X;TGGCA-binding protein;CCAAT-box-binding transcription factor;Nuclear factor 1 X-type;Nuclear factor I/X;TGGCA-binding protein;Nuclear factor 1	Nfix;Nfix;Nfix;Nfix;Nfix	Q5CZY4;P70257-3;P70257;P70257-1;P70257-2;Q3TYK3	STKRPKSIDDSEM	UID472
NaN	-0.0393104	NaN	0.430821	AURORA;AURORA-1;PKA							270	1	1	1	0.159526	0	242480	0	269300	20.8359	0.990835	Nuclear factor 1;CCAAT-box-binding transcription factor;Nuclear factor 1 X-type;Nuclear factor I/X;TGGCA-binding protein;CCAAT-box-binding transcription factor;Nuclear factor 1 X-type;Nuclear factor I/X;TGGCA-binding protein;CCAAT-box-binding transcription factor;Nuclear factor 1 X-type;Nuclear factor I/X;TGGCA-binding protein	Nfix;Nfix;Nfix;Nfix	Q5CZY4;P70257-3;P70257;P70257-1;P70257-2	VTLGRRSITSPPS	UID473
-0.0194335	-0.545192	-0.481203	0.420725	Proline-directed							306	0.929095	0.0280658	0.07836	0.123245	352630	418250	1691200	1424200	76.7113	1	Nuclear factor 1;CCAAT-box-binding transcription factor;Nuclear factor 1 X-type;Nuclear factor I/X;TGGCA-binding protein;CCAAT-box-binding transcription factor;Nuclear factor 1 X-type;Nuclear factor I/X;TGGCA-binding protein	Nfix;Nfix;Nfix	Q5CZY4;P70257-3;P70257;P70257-1	YPGTGRSPAAGSS	UID474
-0.0494868	-0.0736209	0.0690147	0.215741	CK2							394	0.598383	0.417227	0.951256	0.42004	2001400	1193000	5232000	2357300	129.226	1	Histone deacetylase 2;YY1 transcription factor-binding protein;Putative uncharacterized protein	Hdac2;Yy1bp	P70288;Q3TMT1;Q3URA2;Q3UXH8	DAVHEDSGDEDGE	UID477
0.0140695	0.0575542	NaN	0.114234	CK1;Proline-directed							13	0.972402	0.82747	1	0.658189	666170	462800	0	2187700	18.5365	0.976259	Modulator of non-genomic activity of estrogen receptor;Proline-, glutamic acid- and leucine-rich protein 1;Proline, glutamic acid and leucine rich protein 1, isoform CRA_b;Putative uncharacterized protein	Mnar;Pelp1;mCG_21186;Pelp1	Q9DBD5;Q9D4T3	SGASAGSPAGAPG	UID478
NaN	-0.23321	NaN	NaN	AURORA;AURORA-1;PKA							477	1	0.330551	1	1	0	530460	0	0	7.72785	0.852501	Complement regulatory protein Crry;Protein p65;Complement regulatory protein Crry;Protein p65	Crry;Cry;Crry;Cry	Q64735-1;Q64735;Q64735-2	TSPARNSLTQEVS	UID479
-0.207394	0.0156403	-0.245779	0.343578								714	0.207934	0.773822	0.22807	0.219231	1531700	1168700	4327800	2606200	168.367	1	Cadherin-11;OSF-4;Osteoblast cadherin;Putative uncharacterized protein	Cad-11;Cdh11	P55288;Q8C7Q6	LRPAPNSVDVDDF	UID480
-0.80725	NaN	-0.569394	-0.366727	CAMK2							93	0.00429205	1	0.174697	0.538551	133140	0	321420	283880	52.6048	0.999995	Golgin subfamily A member 4;tGolgin-1;Golga4 protein;Putative uncharacterized protein;Golga4 protein;Putative uncharacterized protein	Golga4;Golga4;Golga4	Q91VW5;A4IF57;Q3UYD1;Q4VAB1;Q8C0A4;Q05CM2;Q3T9U0;Q3TT57	LQLRVPSMESLFR	UID481
0.285935	0.171079	0.22231	0.573375	GSK3;PKA							14	0.246916	0.50557	0.698512	0.0232163	1911600	1469600	3798400	4127900	55.0956	0.999993	Silica-induced gene 41 protein;Splicing factor, arginine/serine-rich 10;Transformer-2 protein homolog B;Transformer-2 protein homolog beta;Sfrs10 protein;Silica-induced gene 41 protein;Splicing factor, arginine/serine-rich 10;Transformer-2 protein homolog B;Transformer-2 protein homolog beta	Sfrs10;Silg41;Tra2b;Sfrs10;Silg41;Tra2b	P62996-1;P62996;Q5PR75;P62996-2	NYGERESRSASRS	UID487
0.414027	NaN	NaN	NaN								102	0.067802	1	1	1	6821100	4255700	7592600	7147700	424.707	1	60S acidic ribosomal protein P2	Rplp2	P99027	DEKKEESEESDDD	UID490
0.0747794	-0.131376	-0.300306	0.432746	CK1;CK2							105	0.95537	0.250061	0.160456	0.102549	6857900	4606400	8632900	7861000	424.707	1	60S acidic ribosomal protein P2	Rplp2	P99027	KEESEESDDDMGF	UID491
NaN	0.0264459	NaN	NaN	CDK1;CDK2;NEK6;Proline-directed							199	1	0.822787	1	1	4765200	3352000	3571500	5811600	25.1	0.993857	PDZ and LIM domain protein 2;PDZ-LIM protein mystique;Putative uncharacterized protein	Pdlim2;Pdlim2	Q8R1G6;Q3UUU5	VRVLLHSPGRPSS	UID492
-0.0709514	0.176961	0.528671	-0.400739	CDK1;CDK2;ERK/MAPK;Proline-directed;WW GroupIV							207	0.531117	0.482348	0.265084	0.297902	1147800	1093100	3005200	1747400	72.1876	1	Cytoplasmic dynein 1 light intermediate chain 1;Dynein light chain A;Dynein light intermediate chain 1, cytosolic;Dync1li1 protein;Putative uncharacterized protein;Dynein cytoplasmic 1 light intermediate chain 1	Dncli1;Dnclic1;Dync1li1;mCG_7128	Q8R1Q8;A2VDF8;Q3TVT4;Q3TWG5	GEDFPASPQRRTT	UID493
0.0346383	-0.0846244	0.459327	0.0110662	Proline-directed							510	0.891453	0.696267	0.34222	0.942186	1762100	659600	1736300	1596200	31.4324	0.999202	Cytoplasmic dynein 1 light intermediate chain 1;Dynein light chain A;Dynein light intermediate chain 1, cytosolic;Dync1li1 protein;Putative uncharacterized protein;Dynein cytoplasmic 1 light intermediate chain 1	Dncli1;Dnclic1;Dync1li1;mCG_7128	Q8R1Q8;A2VDF8;Q3TVT4;Q3TWG5	RKPASVSPTTPTS	UID494
0.210015	0.145351	0.558464	-0.415923	CK1;CK2;ERK/MAPK;Proline-directed;WW GroupIV							516	0.446247	0.613642	0.261481	0.475665	3318700	1649600	867520	657870	21.4243	0.993602	Cytoplasmic dynein 1 light intermediate chain 1;Dynein light chain A;Dynein light intermediate chain 1, cytosolic;Dync1li1 protein;Putative uncharacterized protein;Dynein cytoplasmic 1 light intermediate chain 1	Dncli1;Dnclic1;Dync1li1;mCG_7128	Q8R1Q8;A2VDF8;Q3TVT4;Q3TWG5	SPTTPTSPTEGEA	UID495
-0.138632	-0.15327	NaN	NaN	CDK1;CDK2;ERK/MAPK;NEK6;Proline-directed;WW GroupIV							73	0.611721	0.720629	1	1	210740	143670	0	0	166.928	1	Protein FAM122A	Fam122a	Q9DB52	GLLLPASPVRMHS	UID497
NaN	NaN	NaN	-0.0876873	NEK6;NIMA;PKA							32	1	1	1	0.954127	0	0	0	0	0	0.483511	Protein FAM122A	Fam122a	Q9DB52	GGGLRRSNSAPLI	UID501
NaN	NaN	NaN	-0.0876873	14-3-3 binding;CAMK2;CHK1;CHK1/2;PKD							34	1	1	1	0.954127	0	0	0	0	0	0.483511	Protein FAM122A	Fam122a	Q9DB52	GLRRSNSAPLIHG	UID502
NaN	NaN	0.32987	NaN	CAMK2;CHK1;PKD							295	1	1	0.533669	1	0	0	951820	0	45.9552	0.999973	Formin-binding protein 1-like;Transducer of Cdc42-dependent actin assembly protein 1;Formin-binding protein 1-like;Transducer of Cdc42-dependent actin assembly protein 1	Fnbp1l;Toca1;Fnbp1l;Toca1	Q8K012-1;Q8K012;Q8K012-2	HIYRTISDGTISA	UID504
-0.112506	-0.0768432	-0.155679	-0.00581129	CK2;GSK3							383	0.412743	0.718958	0.483778	0.878812	940430	588480	2361900	596970	9.77707	0.904759	Bcl-2-associated transcription factor 1;Putative uncharacterized protein;Bcl-2-associated transcription factor 1;Bclaf1 protein;Putative uncharacterized protein;Bcl-2-associated transcription factor 1	Bclaf1;Btf;Kiaa0164;Bclaf1;Btf;Kiaa0164;Bclaf1;Bclaf1;Btf;Kiaa0164	Q8K019-1;Q8K019;Q3UDL9;Q8K019-2;Q05C67;Q3TEQ0;Q3TRC6;Q3TSZ0;Q3UR37;Q8K019-3	EVLDYFSDKESAK	UID505
0.0223323	0.0549179	-0.082026	0.213005	ERK/MAPK;Proline-directed							494	0.846525	0.647001	0.541774	0.524186	1467300	294370	3575100	4116100	97.8443	1	Bcl-2-associated transcription factor 1;Putative uncharacterized protein;Bcl-2-associated transcription factor 1;Bclaf1 protein;Putative uncharacterized protein;Bcl-2-associated transcription factor 1	Bclaf1;Btf;Kiaa0164;Bclaf1;Btf;Kiaa0164;Bclaf1;Bclaf1;Btf;Kiaa0164	Q8K019-1;Q8K019;Q3UDL9;Q8K019-2;Q05C67;Q3TEQ0;Q3TRC6;Q3TSZ0;Q3UR37;Q8K019-3	VKKEVQSPEQVKS	UID506
0.0201999	0.0447438	0.0581087	0.349026	CK2							395	0.838786	0.907198	0.996761	0.210112	956470	947930	2784000	3682700	86.2051	1	Bcl-2-associated transcription factor 1;Putative uncharacterized protein;Bcl-2-associated transcription factor 1;Bclaf1 protein;Putative uncharacterized protein;Bcl-2-associated transcription factor 1	Bclaf1;Btf;Kiaa0164;Bclaf1;Btf;Kiaa0164;Bclaf1;Bclaf1;Btf;Kiaa0164	Q8K019-1;Q8K019;Q3UDL9;Q8K019-2;Q05C67;Q3TEQ0;Q3TRC6;Q3TSZ0;Q3UR37;Q8K019-3	KQKFHDSEGDDTE	UID507
0.0227584	0.00776951	-0.0578721	0.254836	Proline-directed							656	0.848073	0.738703	0.601435	0.408546	1460000	1474200	6169400	3134500	12.8825	0.951028	Bcl-2-associated transcription factor 1;Putative uncharacterized protein;Bcl-2-associated transcription factor 1;Bclaf1 protein;Putative uncharacterized protein;Bcl-2-associated transcription factor 1	Bclaf1;Btf;Kiaa0164;Bclaf1;Btf;Kiaa0164;Bclaf1;Bclaf1;Btf;Kiaa0164	Q8K019-1;Q8K019;Q3UDL9;Q8K019-2;Q05C67;Q3TEQ0;Q3TRC6;Q3TSZ0;Q3UR37;Q8K019-3	HRRIDISPSALRK	UID508
NaN	0.154454	-0.164221	0.317883	CK1							181	1	0.346367	0.466578	0.279136	0	173190	1533100	0	25.0078	0.996853	Bcl-2-associated transcription factor 1;Putative uncharacterized protein;Bcl-2-associated transcription factor 1;Bclaf1 protein;Putative uncharacterized protein;Bcl-2-associated transcription factor 1	Bclaf1;Btf;Kiaa0164;Bclaf1;Btf;Kiaa0164;Bclaf1;Bclaf1;Btf;Kiaa0164	Q8K019-1;Q8K019;Q3UDL9;Q8K019-2;Q05C67;Q3TEQ0;Q3TRC6;Q3TSZ0;Q3UR37;Q8K019-3	EESPLKSKSQEEP	UID509
-1.09885	-0.0313858	-0.0815527	0.173511	Proline-directed	+						510	6.86179e-08	0.573184	0.646338	0.512503	1506200	895280	2471400	1189500	59.048	0.999999	Bcl-2-associated transcription factor 1;Putative uncharacterized protein;Bcl-2-associated transcription factor 1;Bclaf1 protein;Putative uncharacterized protein;Bcl-2-associated transcription factor 1	Bclaf1;Btf;Kiaa0164;Bclaf1;Btf;Kiaa0164;Bclaf1;Bclaf1;Btf;Kiaa0164	Q8K019-1;Q8K019;Q3UDL9;Q8K019-2;Q05C67;Q3TEQ0;Q3TRC6;Q3TSZ0;Q3UR37;Q8K019-3	KELFDYSPPLHKS	UID510
NaN	NaN	-0.501749	0.438612	CDK1;Proline-directed							221	1	1	0.227058	0.1084	0	0	1043200	863610	0.975842	0.555936	Bcl-2-associated transcription factor 1;Putative uncharacterized protein;Bcl-2-associated transcription factor 1;Bclaf1 protein;Putative uncharacterized protein;Bcl-2-associated transcription factor 1	Bclaf1;Btf;Kiaa0164;Bclaf1;Btf;Kiaa0164;Bclaf1;Bclaf1;Btf;Kiaa0164	Q8K019-1;Q8K019;Q3UDL9;Q8K019-2;Q05C67;Q3TEQ0;Q3TRC6;Q3TSZ0;Q3UR37;Q8K019-3	LSAYDNSPRSPHS	UID511
-0.290551	0.0832474	-0.0790665	0.305329	CAMK2;CDK1;CDK2;CHK1;PKD;Proline-directed							529	0.297797	0.907212	0.548922	0.259507	755550	920260	3596400	2032500	75.2285	1	Bcl-2-associated transcription factor 1;Putative uncharacterized protein;Bcl-2-associated transcription factor 1;Bclaf1 protein;Putative uncharacterized protein;Bcl-2-associated transcription factor 1	Bclaf1;Btf;Kiaa0164;Bclaf1;Btf;Kiaa0164;Bclaf1;Bclaf1;Btf;Kiaa0164	Q8K019-1;Q8K019;Q3UDL9;Q8K019-2;Q05C67;Q3TEQ0;Q3TRC6;Q3TSZ0;Q3UR37;Q8K019-3	SIFREESPLRIKM	UID512
0.0282862	0.0856966	0.422018	-0.234465	GSK3;Proline-directed							591	0.924457	0.717476	0.389132	0.549218	621260	484540	1211000	904650	52.2628	0.999994	Ataxin-2-like protein;Ataxin-2-like protein;Putative uncharacterized protein;Ataxin-2-like protein	A2lp;Atxn2l;A2lp;Atxn2l;A2lp;Atxn2l	Q7TQH0-2;Q7TQH0;Q7TQH0-1;Q3TGG2;Q3TYH7;Q7TQH0-3	TSDPMGSPVSSKT	UID513
NaN	0.279768	NaN	-0.0727558	ERK/MAPK;Proline-directed;WW GroupIV							109	1	0.175708	1	0.977906	0	453100	0	722400	14.4172	0.93255	Ataxin-2-like protein;Ataxin-2-like protein;Putative uncharacterized protein;Ataxin-2-like protein	A2lp;Atxn2l;A2lp;Atxn2l;A2lp;Atxn2l	Q7TQH0-2;Q7TQH0;Q7TQH0-1;Q3TGG2;Q3TYH7;Q7TQH0-3	GKGPPQSPVFEGV	UID514
0.100036	0.116232	0.62826	-0.22361	CDK1;ERK/MAPK;Proline-directed;WW GroupIV							447	0.851062	0.746846	0.176713	0.568627	1103500	1151700	1455700	1276200	91.6752	1	Ataxin-2-like protein;Ataxin-2-like protein;Putative uncharacterized protein;Ataxin-2-like protein	A2lp;Atxn2l;A2lp;Atxn2l;A2lp;Atxn2l	Q7TQH0-2;Q7TQH0;Q7TQH0-1;Q3TGG2;Q3TYH7;Q7TQH0-3	RMYPPRSPKSAAP	UID515
0.436588	NaN	NaN	-0.193635	CK1;ERK/MAPK;Proline-directed;WW GroupIV							681	0.0680796	1	1	0.787781	0	0	0	189670	0	0.499991	Ataxin-2-like protein;Ataxin-2-like protein;Putative uncharacterized protein;Ataxin-2-like protein	A2lp;Atxn2l;A2lp;Atxn2l;A2lp;Atxn2l	Q7TQH0-2;Q7TQH0;Q7TQH0-1;Q3TGG2;Q3TYH7;Q7TQH0-3	STSTPTSPGPRTH	UID516
NaN	-0.132436	-0.167507	-0.0358306	CAMK2;CK2;PKA/AKT							152	1	0.770105	0.638145	0.947181	0	163600	694360	701630	69.0731	1	Receptor expression-enhancing protein 4	Reep4	Q8K072	GRLRSFSMQDLRS	UID517
NaN	0.0720372	NaN	NaN	GSK3;Proline-directed							68	1	0.77029	1	1	0	420680	0	0	45.8565	0.999974	Rab-13;Ras-related protein Rab-12;RAB12, member RAS oncogene family	Rab12;RP23-193I7.1-001	P35283;A2CG35	GSLGAVSPALSGG	UID518
-0.202705	-0.353395	NaN	NaN	CAMK2;CDK1;ERK/MAPK;GSK3;PKC;Proline-directed							269	0.463774	0.14866	1	1	823560	363150	0	0	93.7544	1	UPF0667 protein C1orf55 homolog		Q8K1J5	AADRPGSPRSSAS	UID519
0.643394	NaN	NaN	0.338567								393	0.00692235	1	1	0.253589	248450	0	0	600800	23.4278	0.995479	Cerebral cavernous malformations protein 2 homolog;Malcavernin;Osmosensing scaffold for MEKK3;Putative uncharacterized protein;Cerebral cavernous malformations protein 2 homolog;Malcavernin;Osmosensing scaffold for MEKK3	Ccm2;Osm;Ccm2;Osm	Q8K2Y9-1;Q8K2Y9;Q3TM53;Q8K2Y9-2	RGIITDSFGRHRR	UID520
-0.273831	-0.105334	NaN	NaN	CAMK2;PKA;PKA/AKT							522	0.325878	0.835863	1	1	270410	111500	0	0	15.4238	0.962634	DEAD (Asp-Glu-Ala-Asp) box polypeptide 17, isoform CRA_a;Putative uncharacterized protein;DEAD box protein 17;Probable ATP-dependent RNA helicase DDX17;Putative uncharacterized protein;Putative uncharacterized protein;DEAD (Asp-Glu-Ala-Asp) box polypeptide 17	Ddx17;mCG_13126;Ddx17;Ddx17	Q3U741;Q501J6-1;Q501J6;Q3TU25;Q3U6Y5;Q78W10;Q8K392	DGGRRDSTSYRDR	UID521
NaN	NaN	NaN	0.402831	CK1							722	1	1	1	0.18475	0	0	0	514660	16.4181	0.9741	p150 target of rapamycin (TOR)-scaffold protein;Regulatory-associated protein of mTOR;Novel protein containing six WD40 domains at C-terminus;Putative uncharacterized protein;4932417H02Rik protein;MKIAA1303 protein;p150 target of rapamycin (TOR)-scaffold protein;Regulatory-associated protein of mTOR	Raptor;Rptor;4932417H02Rik;mCG_15044;RP24-225K18.1;RP24-225K18.1-003;mKIAA1303;Raptor;Rptor	Q8K4Q0-2;Q8K4Q0;A2ACM0;A4FUW1;A7MAY7;Q6ZPU3;Q8K4Q0-1	RLRSVSSYGNIRA	UID522
0.0485151	0.156526	0.249749	-0.28597	CK2							155	0.94253	0.469083	0.654876	0.461823	841510	485710	958360	894370	125.815	1	45 kDa-splicing factor;RNA-binding motif protein 17;Splicing factor 45	Rbm17;Spf45	Q8JZX4	RRPDPDSDEDEDY	UID523
0.121811	0.381505	1.38411	-0.56734	CDK1;CDK2;CHK1;PKD;Proline-directed							318	0.623417	0.0408462	0.00338363	0.309724	211690	90029	870870	783300	52.9948	0.999995	Actin-binding protein anillin;Anln protein	Anln	Q8K298;Q05CD5	LLHKTASPLKTEA	UID526
0.041243	0.0480967	0.286881	-0.0990772	PKA;Proline-directed							216	0.91572	0.922809	0.568279	0.625446	1872600	1690900	5964200	3694600	39.7255	0.999787	Protein FAM61A;Protein LSM14 homolog A;RNA-associated protein 55A;LSM14 homolog A (SCD6, S. cerevisiae);LSM14 homolog A (SCD6, S. cerevisiae), isoform CRA_a	Fam61a;Lsm14a;Rap55a;mCG_116524;RP24-67F19.1-001	Q8K2F8;A2BH30	APVGRRSPVPARP	UID527
NaN	NaN	0.188907	0.03492	NEK6;NIMA;PKA;Proline-directed							192	1	1	0.758357	0.787566	0	0	1332900	0	0	0.499974	Protein FAM61A;Protein LSM14 homolog A;RNA-associated protein 55A;LSM14 homolog A (SCD6, S. cerevisiae);LSM14 homolog A (SCD6, S. cerevisiae), isoform CRA_a	Fam61a;Lsm14a;Rap55a;mCG_116524;RP24-67F19.1-001	Q8K2F8;A2BH30	LDPLRKSPTMEQA	UID528
0.0590784	0.0945064	0.317999	-0.256752								182	0.821775	0.515482	0.550891	0.692627	0	0	0	579220	0	0.5	Protein FAM61A;Protein LSM14 homolog A;RNA-associated protein 55A;LSM14 homolog A (SCD6, S. cerevisiae);LSM14 homolog A (SCD6, S. cerevisiae), isoform CRA_a	Fam61a;Lsm14a;Rap55a;mCG_116524;RP24-67F19.1-001	Q8K2F8;A2BH30	QLAQGRSSPQLDP	UID529
0.0590784	0.0945064	0.317999	0.0164963	PKA;Polo box;Proline-directed							183	0.821775	0.515482	0.550891	0.828557	0	0	0	0	0	0.5	Protein FAM61A;Protein LSM14 homolog A;RNA-associated protein 55A;LSM14 homolog A (SCD6, S. cerevisiae);LSM14 homolog A (SCD6, S. cerevisiae), isoform CRA_a	Fam61a;Lsm14a;Rap55a;mCG_116524;RP24-67F19.1-001	Q8K2F8;A2BH30	LAQGRSSPQLDPL	UID530
-0.0378286	0.0861043	-0.239328	0.104739	CAMK2;PKA;PKA/AKT							403	0.636468	0.893071	0.237248	0.88367	2454200	1199700	3238000	2614700	181.32	1	Arg/Abl-interacting protein 2;Sorbin and SH3 domain-containing protein 2;Arg/Abl-interacting protein 2;Sorbin and SH3 domain-containing protein 2;Sorbs2 protein;Arg/Abl-interacting protein 2;Sorbin and SH3 domain-containing protein 2;Arg/Abl-interacting protein 2;Sorbin and SH3 domain-containing protein 2;Arg/Abl-interacting protein 2;Sorbin and SH3 domain-containing protein 2;Sorbs2 protein;Arg/…	Argbp2;Kiaa0777;Sorbs2;Argbp2;Kiaa0777;Sorbs2;Sorbs2;Argbp2;Kiaa0777;Sorbs2;Argbp2;Kiaa0777;Sorbs2;Argbp2;Kiaa0777;Sorbs2;Argbp2;Kiaa0777;Sorbs2	Q3UTJ2-5;Q3UTJ2;Q3UTJ2-4;B2RXQ9;Q3UTJ2-3;Q3UTJ2-2;Q3UTJ2-1;B7ZWM6;B9EKP8;Q3UTJ2-7	FRKRRKSEPAVGP	UID534
NaN	-0.164642	0.178746	0.145482	CDK1;CDK2;CK1;PKA;Proline-directed							422	1	0.694095	0.770633	0.557168	0	0	0	0	0	0.499915	Arg/Abl-interacting protein 2;Sorbin and SH3 domain-containing protein 2;Arg/Abl-interacting protein 2;Sorbin and SH3 domain-containing protein 2;Sorbs2 protein;Arg/Abl-interacting protein 2;Sorbin and SH3 domain-containing protein 2;Arg/Abl-interacting protein 2;Sorbin and SH3 domain-containing protein 2;Arg/Abl-interacting protein 2;Sorbin and SH3 domain-containing protein 2;Sorbs2 protein;Arg/…	Argbp2;Kiaa0777;Sorbs2;Argbp2;Kiaa0777;Sorbs2;Sorbs2;Argbp2;Kiaa0777;Sorbs2;Argbp2;Kiaa0777;Sorbs2;Argbp2;Kiaa0777;Sorbs2;Argbp2;Kiaa0777;Sorbs2	Q3UTJ2-5;Q3UTJ2;Q3UTJ2-4;B2RXQ9;Q3UTJ2-3;Q3UTJ2-2;Q3UTJ2-1;B7ZWM6;B9EKP8;Q3UTJ2-7	QSSSRTSPGRADL	UID538
NaN	0.652509	NaN	NaN	CK1		+					610	1	0.000236865	1	1	0	1457800	0	0	15.2395	0.970943	Lipoma-preferred partner homolog;Lipoma-preferred partner homolog	Lpp;Lpp	Q8BFW7-1;Q8BFW7;Q8BFW7-4	VLTAKASTDL___	UID541
NaN	NaN	NaN	2.38358	CHK1;PKD;PLK1				+			648	1	1	1	9.58523e-18	0	0	0	1804900	96.5922	1	Tetratricopeptide repeat protein 7A;Putative uncharacterized protein;Ttc7 protein	Ttc7;Ttc7a	Q8BGB2;Q3TNI8;Q810V1;Q8C9T8	GLEKDGSFEGLTV	UID542
-0.11157	0.387252	NaN	NaN	CK1;GSK3							28	0.679918	0.056958	1	1	0	330240	0	0	16.87	0.979852	LIM domain-containing protein 2;LIM domain containing 2;LIM domain containing 2, isoform CRA_a	Limd2;mCG_3213;RP23-81G14.8-001	Q8BGB5;B1AR88	SSTVQRSKSFSLR	UID543
0.208392	NaN	0.0720372	0.156785	CK2							613	0.391008	1	0.975975	0.55186	378820	0	1206300	1338600	213.371	1	HIV Tat-specific factor 1 homolog;HIV TAT specific factor 1;HIV TAT specific factor 1, isoform CRA_a	Htatsf1;mCG_118916;RP23-479M21.2-001	Q8BGC0-1;Q8BGC0;B1AVC8	VLDEEGSEREFEE	UID544
NaN	0.0822938	NaN	-0.217088	ERK/MAPK;Proline-directed;WW GroupIV							1916	1	0.911939	1	0.580442	0	971060	0	1487600	19.8207	0.98847	Melanoma inhibitory activity protein 3;Transport and Golgi organization protein 1;Melanoma inhibitory activity protein 3;Transport and Golgi organization protein 1	Kiaa0268;Mia3;Kiaa0268;Mia3	Q8BI84-1;Q8BI84;Q8BI84-3	EEAKPASPSSVQD	UID547
NaN	-0.522675	NaN	NaN	GSK3							1766	1	0.129304	1	1	0	0	0	0	1.23519	0.552558	Melanoma inhibitory activity protein 3;Transport and Golgi organization protein 1;Melanoma inhibitory activity protein 3;Transport and Golgi organization protein 1	Kiaa0268;Mia3;Kiaa0268;Mia3	Q8BI84-1;Q8BI84;Q8BI84-3	APVVNSSSRSSSP	UID548
0.231924	NaN	NaN	NaN	Proline-directed							486	0.338327	1	1	1	402560	0	0	0	9.93753	0.901657	Putative uncharacterized protein;Target of Myb protein 1;Putative uncharacterized protein;Target of myb1 homolog (Chicken);Target of Myb protein 1	Tom1;Tom1;Tom1	Q3UDC3;O88746-1;O88746;Q561M4;O88746-2	RLPNLASPSAEGP	UID552
0.0305479	0.289716	-0.0269692	0.274411	CK2							159	0.876473	0.159258	0.778627	0.360111	2314200	1312100	2367200	4006200	27.6732	0.998261	Heterogeneous nuclear ribonucleoprotein U-like protein 2;MLF1-associated nuclear protein;Putative uncharacterized protein;Putative uncharacterized protein	Hnrnpul2;Hnrpul2;Manp;Arhgap26;Hnrpul2	Q00PI9;Q8BIY6;Q8BIQ7	DGPEERSGDETPG	UID553
-0.0977798	-0.0102506	0.274888	-0.0649929	CK2							199	0.452797	0.921356	0.608783	0.882012	1405800	653750	2906000	1793100	59.0884	0.999999	Charged multivesicular body protein 2b;Chromatin-modifying protein 2b	Chmp2b	Q8BJF9	TSKATISDEEIER	UID554
-0.118241	0.00762616	-0.344117	0.110096	CAMK2							79	0.39773	0.977162	0.188889	0.668957	882110	562270	2656500	913540	37.439	0.99982	Responsive to centrifugal force and shear stress gene 1 protein;Transmembrane BAX inhibitor motif-containing protein 1;Putative uncharacterized protein;Transmembrane BAX inhibitor motif containing 1, isoform CRA_b;Responsive to centrifugal force and shear stress gene 1 protein;Transmembrane BAX inhibitor motif-containing protein 1;MKIAA4161 protein	Recs1;Tmbim1;Tmbim1;mCG_114808;Recs1;Tmbim1;mKIAA4161;Tmbib1	Q8BJZ3-1;Q8BJZ3;Q3TCN7;Q3TJV3;Q3U717;Q8BJZ3-2;Q570Z3	EEERAGSDSFRPG	UID555
NaN	0.331247	NaN	NaN								526	1	0.105816	1	1	0	338400	0	0	175.905	1	60S ribosomal protein L29;MCG19505, isoform CRA_a;Putative uncharacterized protein;Ribosomal protein L29;Rpl29 protein	Rpl29;Rpl43;mCG_19505	P47915;Q5M8M8	PAKAQASAPAQAP	UID556
NaN	NaN	-0.929611	NaN	CAMK2;Proline-directed							118	1	1	0.0313759	1	0	0	227620	0	100.353	1	GC-rich sequence DNA-binding factor;Transcription factor 9;GC-rich sequence DNA-binding factor;Transcription factor 9	Tcf9;Tcf9	Q8BKT3-1;Q8BKT3;Q8BKT3-2	LEERDVSPIVEIP	UID557
0.00590291	-0.0219802	NaN	0.286053	CDK1;CK1;ERK/MAPK;Proline-directed;WW GroupIV							527	1	0.93288	1	0.321767	202480	87820	0	383440	13.1735	0.954056	FH1/FH2 domain-containing protein 1;Formin homolog overexpressed in spleen 1;Formin homology 2 domain-containing protein 1	Fhod1;Fhos1	Q6P9Q4	KPVSPPSPKAEPI	UID558
NaN	-1.60766	NaN	-3.36291	NEK6		+		+			108	1	1.98411e-10	1	1.41747e-22	0	665800	0	3487600	163.982	1	5'-AMP-activated protein kinase subunit beta-1;Putative uncharacterized protein;Protein kinase, AMP-activated, beta 1 non-catalytic subunit, isoform CRA_b	Prkab1;mCG_20709	Q9R078;Q3U5I9;Q542K0	KLPLTRSQNNFVA	UID559
NaN	NaN	0.165172	0.0939657	CDK1;CDK2;Proline-directed							284	1	1	0.821847	0.922329	0	0	11987000	10531000	158.492	1	Heterogeneous nuclear ribonucleoprotein K;Putative uncharacterized protein;Hnrpk protein;Heterogeneous nuclear ribonucleoprotein K;Putative uncharacterized protein;Heterogeneous nuclear ribonucleoprotein K;Putative uncharacterized protein;Heterogeneous nuclear ribonucleoprotein K	Hnrnpk;Hnrpk;Hnrnpk;Hnrpk;Hnrnpk;Hnrpk;Hnrnpk;Hnrpk	P61979-2;P61979;Q3TJ38;Q3TL71;Q3TUA1;Q5FWJ5;P61979-1;Q3TG17;B2M1R6;Q3U6X2;Q3U9Q3;P61979-3	RDYDDMSPRRGPP	UID560
NaN	NaN	0.435735	-0.279967	CK2;PKA							378	1	1	0.392996	0.658727	0	0	331700	233410	93.0186	1	Heterogeneous nuclear ribonucleoprotein K;Putative uncharacterized protein;Hnrpk protein;Heterogeneous nuclear ribonucleoprotein K;Putative uncharacterized protein;Heterogeneous nuclear ribonucleoprotein K;Putative uncharacterized protein;Heterogeneous nuclear ribonucleoprotein K	Hnrnpk;Hnrpk;Hnrnpk;Hnrpk;Hnrnpk;Hnrpk;Hnrnpk;Hnrpk	P61979-2;P61979;Q3TJ38;Q3TL71;Q3TUA1;Q5FWJ5;P61979-1;Q3TG17;B2M1R6;Q3U6X2;Q3U9Q3;P61979-3	YAGGRGSYGDLGG	UID561
NaN	0.135272	NaN	NaN								274	1	0.658592	1	1	0	1179200	0	0	10.6379	0.865684	35 kDa PAP;Hydrogen peroxide-inducible protein 53;Lipid phosphate phosphohydrolase 1;PAP2-alpha;Phosphatidate phosphohydrolase type 2a;Phosphatidic acid phosphatase 2a;35 kDa PAP;Hydrogen peroxide-inducible protein 53;Lipid phosphate phosphohydrolase 1;PAP2-alpha;Phosphatidate phosphohydrolase type 2a;Phosphatidic acid phosphatase 2a;Lipid phosphate phosphatase 1	Hpic53;Lpp1;Ppap2a;Hpic53;Lpp1;Ppap2a	Q61469-2;Q61469;Q61469-1;Q80XY1	TLHETASSRNYST	UID562
-0.131519	NaN	NaN	0.541614	AURORA;AURORA-1;AURORA-A;CAMK2;CHK1;CHK1/2;CK1;PKA;PKD							831	0.629354	1	1	0.0845432	294800	0	0	166720	137.767	1	BPY2-interacting protein 1;MAP1S heavy chain;MAP1S light chain;Microtubule-associated protein 1S;Microtubule-associated protein 8	Bpy2ip1;Map1s;Map8;Mtap1s	Q8C052;B2RWW1	PLTRKPSVPKTVP	UID563
-0.0180158	-0.103953	-0.150193	-0.135745	CAMK2;GSK3;Proline-directed							335	0.933053	0.839248	0.495002	0.736494	324110	193330	2225600	1045300	100.479	1	Protein FAM40A;Putative uncharacterized protein;Protein FAM40A;Protein FAM40A;Protein FAM40A	Fam40a;Kiaa1761;Fam40a;Kiaa1761;Fam40a;Kiaa1761;Fam40a;Kiaa1761	Q8C079-1;Q8C079;Q3UGC1;Q8C079-3;Q8C079-4;Q8C079-2	RNMRAASPPASAS	UID564
NaN	NaN	0.49774	-0.704089	CDK1;CDK2;Proline-directed							172	1	1	0.322199	0.197396	0	0	371070	357650	157.789	1	H1 VAR.2;H1e;Histone H1.4	H1f4;Hist1h1e	P43274	GAKKAKSPKKAKA	UID565
0.349026	NaN	0.676538	-0.813575	CDK1;CDK2;ERK/MAPK;Proline-directed;WW GroupIV							187	0.146073	1	0.167153	0.13162	46684	0	666730	522130	104.167	1	H1 VAR.2;H1e;Histone H1.4	H1f4;Hist1h1e	P43274	AKKAPKSPAKAKT	UID566
-0.215848	-0.128503	NaN	NaN								2	0.436094	0.573827	1	1	489090	355230	0	0	13.1479	0.953797	H1 VAR.2;H1e;Histone H1.4	H1f4;Hist1h1e	P43274	_____MSETAPAA	UID567
NaN	NaN	-0.364292	0.0564447	CK2							339	1	1	0.365676	0.740417	0	0	689090	498310	114.832	1	Oxidative stress-responsive 1 protein;Serine/threonine-protein kinase OSR1;MKIAA1101 protein	Osr1;Oxsr1;mKIAA1101;Oxsr1	Q6P9R2;Q6ZPX7	DGGWEWSDDEFDE	UID568
NaN	0.123534	0.638213	NaN	CK1;Polo box;Proline-directed							91	1	0.578697	0.169262	1	0	370960	1765500	0	0	0.333304	Rho GTPase activating protein 1;Putative uncharacterized protein;Rho GTPase-activating protein 1;Rho-type GTPase-activating protein 1;Putative uncharacterized protein;Arhgap1 protein	Arhgap1;RP23-12H6.1-001;Arhgap1	A2AGT9;Q8BQW4;Q5FWK3;Q8C5A0;Q91Z04	DDSKSSSPEPVTH	UID571
NaN	NaN	NaN	-0.952992	CK1;CK2							799	1	1	1	0.074054	0	0	0	283530	11.4843	0.930259	Protein-tyrosine phosphatase PTP-RL10;Tyrosine-protein phosphatase non-receptor type 21;Ptpn21 protein;Putative uncharacterized protein;PTP-RL10b	Ptpn21;Ptpn21	Q62136;Q05DI4;Q4KML9;Q6NXW5;Q78VI1;Q7TMG1;Q9QWQ7	LLTPSMSESDLTT	UID572
0.389126	0.15056	NaN	NaN	CAMK2;PKA/AKT							658	0.1045	0.488016	1	1	439260	349920	0	0	38.151	0.999737	Protein-tyrosine phosphatase PTP-RL10;Tyrosine-protein phosphatase non-receptor type 21;Ptpn21 protein;Putative uncharacterized protein;PTP-RL10b	Ptpn21;Ptpn21	Q62136;Q05DI4;Q4KML9;Q6NXW5;Q78VI1;Q7TMG1;Q9QWQ7	LKERTVSASAADV	UID573
0.514703	-0.202821	0.322736	-0.075596	AURORA;AURORA-1;AURORA-A;CK2;PKA							302	0.0311313	0.393192	0.531687	0.859818	563240	378050	1475600	1298500	61.4318	0.999999	Uncharacterized protein KIAA1671	Kiaa1671	Q8BRV5	KSKKRQSLYENQA	UID578
0.110898	0.059909	0.389016	-0.154875	CAMK2;CK2							205	0.806884	0.978004	0.38954	0.517669	3323000	1543200	4472400	3335700	143.856	1	Uncharacterized protein KIAA1671	Kiaa1671	Q8BRV5	SPRRDESDEEPPR	UID579
-0.0304276	-0.219169	-0.43491	0.457542	AURORA;AURORA-1;AURORA-A;CAMK2;CK1;PKA							112	0.661162	0.0958241	0.1075	0.0942693	936630	870300	2771100	2288900	46.2952	0.999977	cAMP-dependent protein kinase type II-beta regulatory subunit;Putative uncharacterized protein	Prkar2b	P31324;Q3V2X9	RFTRRASVCAEAY	UID582
0.0607391	0.211386	-0.0566262	-0.373776	CK2							4	0.816306	0.315156	0.705665	0.332412	713280	429420	1447500	1367000	93.1099	1	Arsenite-resistance protein 2;Serrate RNA effector molecule homolog;Arsenite-resistance protein 2;Serrate RNA effector molecule homolog;Arsenite-resistance protein 2;Serrate RNA effector molecule homolog;Arsenite-resistance protein 2;Serrate RNA effector molecule homolog	Ars2;Asr2;Srrt;Ars2;Asr2;Srrt;Ars2;Asr2;Srrt;Ars2;Asr2;Srrt	Q99MR6-1;Q99MR6;Q99MR6-2;Q99MR6-4;Q99MR6-3	___MGDSDDEYDR	UID583
NaN	-0.198212	-0.076402	0.624148								2	1	0.403284	0.65843	0.023169	0	474770	1688200	1369500	66.8587	1	Prothymosin alpha;Thymosin alpha;Prothymosin alpha, isoform CRA_a;Putative uncharacterized protein	Ptma;mCG_133549	P26350;Q0VGU2;Q3U6E4;Q3U8X6;Q3UA54;Q8C2T3	_____MSDAAVDT	UID584
0.153676	-0.171271	0.409798	-0.70024	CAMK2							335	0.531316	0.678795	0.425213	0.200083	335330	206190	798100	352490	10.6474	0.920683	MAPK/ERK kinase kinase kinase 5;Mitogen-activated protein kinase kinase kinase kinase 5;Map4k5 protein;MAPK/ERK kinase kinase kinase 5;Mitogen-activated protein kinase kinase kinase kinase 5;Putative uncharacterized protein	Map4k5;Map4k5	Q8BPM2-1;Q8BPM2;Q05BG3;Q8BPM2-2;Q8BRE4	RAERTASEINFDK	UID587
NaN	0.269392	0.0961269	0.445621	CDK1;CK1;Proline-directed							477	1	0.193246	0.976692	0.090844	0	728860	3621400	3713900	75.202	1	Putative uncharacterized protein;Splicing factor, arginine/serine-rich 11, isoform CRA_b;Sfrs11 protein;Putative uncharacterized protein;Splicing factor, arginine/serine-rich 11;Sfrs11 protein	mCG_11658;Sfrs11;Sfrs11;Sfrs11	Q3UIX4;Q6NSR2;Q8C0Z3;Q8CFF2;Q8CGI3;Q9CT17;Q3URV9;Q3UUW4;Q8BV04;B7ZNC5	RPTEAVSPKTKEC	UID588
NaN	NaN	0.140124	NaN	CAMK2;CHK1;CHK1/2;ERK/MAPK;PKD;Proline-directed							209	1	1	0.836019	1	0	0	936980	0	146.353	1	Pre-mRNA-splicing factor 38A;MCG17981;PRP38 pre-mRNA processing factor 38 (Yeast) domain containing A	Prpf38a;mCG_17981	Q4FK66-1;Q4FK66;B2RTE3	KLERVPSPDHRRR	UID590
NaN	-0.369389	NaN	NaN	CK2;PKA							101	1	0.300283	1	1	0	207770	0	0	52.1328	0.999994	WD repeat-containing protein 26	Wdr26	Q8C6G8	KKKKRLSQSDEDV	UID593
NaN	-0.38896	0.247684	-0.564542	CAMK2;CHK1;CK2;PKD							522	1	0.272536	0.658142	0.312394	0	184730	611220	755580	286.499	1	Activator of G-protein signaling 3;G-protein-signaling modulator 1;Activator of G-protein signaling 3;G-protein-signaling modulator 1;Activator of G-protein signaling 3;G-protein-signaling modulator 1;Activator of G-protein signaling 3;G-protein-signaling modulator 1;G-protein signalling modulator 1 (AGS3-like C. elegans);Gpsm1 protein;G-protein signalling modulator 1 (AGS3-like C. elegans)	Ags3;C10a;Gpsm1;Ags3;C10a;Gpsm1;Ags3;C10a;Gpsm1;Ags3;C10a;Gpsm1;Gpsm1;RP23-306D20.1-004;Gpsm1;RP23-306D20.1-009	A2AIX7;Q6IR34-3;Q6IR34;A2AIX9;Q6IR34-1;Q6IR34-2;Q8R0E6;A2AIV3	GIPRAPSSDEECF	UID595
0.201383	NaN	NaN	NaN	CK2							523	0.407616	1	1	1	0	0	0	183670	273.333	1	Activator of G-protein signaling 3;G-protein-signaling modulator 1;Activator of G-protein signaling 3;G-protein-signaling modulator 1;Activator of G-protein signaling 3;G-protein-signaling modulator 1;Activator of G-protein signaling 3;G-protein-signaling modulator 1;G-protein signalling modulator 1 (AGS3-like C. elegans);Gpsm1 protein;G-protein signalling modulator 1 (AGS3-like C. elegans)	Ags3;C10a;Gpsm1;Ags3;C10a;Gpsm1;Ags3;C10a;Gpsm1;Ags3;C10a;Gpsm1;Gpsm1;RP23-306D20.1-004;Gpsm1;RP23-306D20.1-009	A2AIX7;Q6IR34-3;Q6IR34;A2AIX9;Q6IR34-1;Q6IR34-2;Q8R0E6;A2AIV3	IPRAPSSDEECFF	UID596
0.0869197	0.146655	0.29066	0.130931	CAMK2							72	0.905023	0.607927	0.56103	0.791009	2658600	1653900	3541300	3399100	12.9114	0.951338	Vimentin;Vim protein;Putative uncharacterized protein;Vimentin, isoform CRA_b;Vimentin	Vim;mCG_15706;RP23-185P20.1-001;RP23-185P20.1-003;Vim	P20152;A4IF59;Q3TFD9;Q3TWV0;Q3U6S1;Q3UAX1;Q3UD36;Q3V2S4;Q5FWJ3;A2AKJ2	SAVRLRSSVPGVR	UID599
NaN	-0.218984	-0.190256	-0.558219								214	1	0.572865	0.602714	0.144406	0	147610	906180	1043200	141.932	1	Vimentin;Vim protein;Putative uncharacterized protein;Vimentin, isoform CRA_b	Vim;mCG_15706;RP23-185P20.1-001	P20152;A4IF59;Q3TFD9;Q3TWV0;Q3U6S1;Q3UAX1;Q3UD36;Q3V2S4;Q5FWJ3	QDVDNASLARLDL	UID600
0.0575542	-0.0583678	0.275841	-0.680359								325	0.826801	0.773802	0.614172	0.214385	402360	459600	1024200	744200	22.4235	0.994309	Vimentin;Vim protein;Putative uncharacterized protein;Vimentin, isoform CRA_b	Vim;mCG_15706;RP23-185P20.1-001	P20152;A4IF59;Q3TFD9;Q3TWV0;Q3U6S1;Q3UAX1;Q3UD36;Q3V2S4;Q5FWJ3	YRRQVQSLTCEVD	UID601
0.130272	-1.26278	0.388575	-0.19192	CK1;NEK6		+					55	0.598294	0.000123341	0.452686	0.790419	0	0	0	0	3.13861	0.673114	Vimentin;Vim protein;Putative uncharacterized protein;Vimentin, isoform CRA_b;Vimentin	Vim;mCG_15706;RP23-185P20.1-001;RP23-185P20.1-003;Vim	P20152;A4IF59;Q3TFD9;Q3TWV0;Q3U6S1;Q3UAX1;Q3UD36;Q3V2S4;Q5FWJ3;A2AKJ2	SRSLYSSSPGGAY	UID602
-0.000620475	-0.239651	0.533962	-0.193998	CAMK2;CK1							39	0.764152	0.0741557	0.284955	0.448283	6678100	4358100	461780	4978700	26.6646	0.997838	Vimentin;Vim protein;Putative uncharacterized protein;Vimentin, isoform CRA_b;Vimentin	Vim;mCG_15706;RP23-185P20.1-001;RP23-185P20.1-003;Vim	P20152;A4IF59;Q3TFD9;Q3TWV0;Q3U6S1;Q3UAX1;Q3UD36;Q3V2S4;Q5FWJ3;A2AKJ2	TSTRTYSLGSALR	UID603
0.525568	0.886979	0.0513026	0.250598	CAMK2;CHK1;CHK1/2;GSK3;PKA;PKD		+					182	0.0277065	6.74427e-06	0.990008	0.374008	277810	214300	526300	444860	37.1638	0.999808	Histone deacetylase 7;Histone deacetylase 7A;Histone deacetylase 7;Histone deacetylase 7A;Histone deacetylase 7;Histone deacetylase 7A;Histone deacetylase 7;Histone deacetylase 7A;Histone deacetylase 7;Histone deacetylase 7A;Histone deacetylase 7;Histone deacetylase 7A;Putative uncharacterized protein;Histone deacetylase 7A, promoter 1;Histone deacetylase 7A, promoter 3;Histone deacetylase 7A, pr…	Hdac7;Hdac7a;Hdac7;Hdac7a;Hdac7;Hdac7a;Hdac7;Hdac7a;Hdac7;Hdac7a;Hdac7;Hdac7a;Hdac7;Hdac7a;mFLJ00062	Q8C2B3-3;Q8C2B3;Q8C2B3-2;Q8C2B3-4;Q8C2B3-1;Q8C2B3-5;Q8C2B3-6;Q3UJT5;Q1EDY4;Q1EDY5;Q6KAT4	PLLRKESAPPSLR	UID604
0.0339339	0.308943	1.45249	-0.818478	ERK/MAPK;Proline-directed			+				336	0.88887	0.126563	0.000105037	0.0112291	5044900	3804500	5136000	3495900	224.776	1	Zyxin;Putative uncharacterized protein;Zyxin, isoform CRA_a;Zyx protein	Zyx;Zyx;mCG_17080;Zyx	Q62523;Q3TCR9;Q3UGQ3;Q8CBM0;Q8CD55;Q7TQE2	NQNQVRSPGGPGP	UID610
NaN	NaN	NaN	-0.232888								441	1	1	1	0.72813	0	0	0	339390	235.068	1	Putative sodium-coupled neutral amino acid transporter 10;Putative sodium-coupled neutral amino acid transporter 10;Putative sodium-coupled neutral amino acid transporter 10;Slc38a10 protein;Putative sodium-coupled neutral amino acid transporter 10;Slc38a10 protein	Slc38a10;Slc38a10;Slc38a10;Slc38a10	Q5I012-1;Q5I012;Q5I012-2;Q5I012-3;Q7TMR2;Q99JV6;Q5I012-4;Q8R3Y3	VVVAEDSQEKLKP	UID617
-0.145302	0.037593	-0.654717	0.621712	CK2							4878	0.331439	0.87403	0.0200551	0.0128143	1685300	1308500	3107900	3320300	67.6115	1	FAT tumor suppressor homolog 4;Fat-like cadherin protein FAT-J;Protocadherin Fat 4	Fat4;Fatj	Q2PZL6-1;Q2PZL6	LSQVNESDADDED	UID618
NaN	-0.592723	NaN	NaN	PKA							4755	1	0.0824448	1	1	0	45603	0	0	11.5525	0.934531	FAT tumor suppressor homolog 4;Fat-like cadherin protein FAT-J;Protocadherin Fat 4	Fat4;Fatj	Q2PZL6-1;Q2PZL6	TRLGRRSKSPQAM	UID619
-0.290268	0.182184	0.160662	-0.0594649	CK2							226	0.100233	0.281738	0.809891	0.893621	866690	215430	1408500	1165800	164.091	1	Heat shock 84 kDa;Heat shock protein HSP 90-beta;Tumor-specific transplantation 84 kDa antigen;Heat shock protein 84b;Heat shock protein 90 alpha (Cytosolic), class B member 1;MCG18238;Putative uncharacterized protein;Hsp90ab1 protein	Hsp84;Hsp84-1;Hsp90ab1;Hspcb;Hsp84b;Hsp90ab1;Hspcb;mCG_18238	P11499;Q71LX8;Q80YC2;Q811H6	EREKEISDDEAEE	UID620
0.167486	0.128293	0.262553	0.0816123	CK2							255	0.589367	0.690467	0.615989	0.966879	67171000	37533000	179560000	182640000	106.461	1	Heat shock 84 kDa;Heat shock protein HSP 90-beta;Tumor-specific transplantation 84 kDa antigen;Heat shock protein 84b;Heat shock protein 90 alpha (Cytosolic), class B member 1;MCG18238;Putative uncharacterized protein;Hsp90ab1 protein	Hsp84;Hsp84-1;Hsp90ab1;Hspcb;Hsp84b;Hsp90ab1;Hspcb;mCG_18238	P11499;Q71LX8;Q80YC2;Q811H6	KIEDVGSDEEDDS	UID621
0.0536674	-0.0608487	0.282973	NaN	Proline-directed							138	0.961566	0.461559	0.59541	1	8647000	4243100	2904100	1074800	0	0.484086	Myristoylated alanine-rich C-kinase substrate;Marcks protein	Macs;Marcks	P26645;Q05BL6	EDGAAPSPSSETP	UID622
-0.212317	-0.0247513	NaN	-0.0971469								112	0.443435	0.943593	1	0.939082	0	0	0	0	0	0.5	Myristoylated alanine-rich C-kinase substrate;Marcks protein	Macs;Marcks	P26645;Q05BL6	AEPAEPSSPAAEA	UID624
-0.212317	-0.0247513	NaN	-0.0971469	ERK/MAPK;Polo box;Proline-directed;WW GroupIV							113	0.443435	0.943593	1	0.939082	0	0	0	0	0	0.5	Myristoylated alanine-rich C-kinase substrate;Marcks protein	Macs;Marcks	P26645;Q05BL6	EPAEPSSPAAEAE	UID625
-0.68973	0.31371	0.523863	-0.58775	CK1							29	0.014561	0.086232	0.295034	0.290704	504500	261740	770480	574390	21.0798	0.984642	Myristoylated alanine-rich C-kinase substrate;Marcks protein	Macs;Marcks	P26645;Q05BL6	AVASSPSKANGQE	UID626
NaN	NaN	NaN	-0.600599	CK1							160	1	1	1	0.279142	0	0	0	519120	11.8006	0.938034	Myristoylated alanine-rich C-kinase substrate;Marcks protein	Macs;Marcks	P26645;Q05BL6	KKSFKLSGFSFKK	UID627
0.0592169	-0.0371327	0.134089	-0.0278514	CDK1;CDK2;Proline-directed							289	0.821318	0.991556	0.859142	0.775304	396880	158790	2980800	3341600	93.9595	1	Modulator of estrogen-induced transcription;SAFB-like transcription modulator;SAF-like transcription modulator;SAFB-like, transcription modulator;SAFB-like, transcription modulator, isoform CRA_d;Modulator of estrogen-induced transcription;SAFB-like transcription modulator;SAF-like transcription modulator;Putative uncharacterized protein	Met;Sltm;mCG_2935;Met;Sltm;Sltm	Q8CH25-1;Q8CH25;B9EI57;Q8CH25-2;Q9CS69	QDAIAQSPEKEAK	UID629
NaN	NaN	-0.725613	0.563744	CK1;Proline-directed							552	1	1	0.0105828	0.0399692	0	182110	1591400	1252800	196.003	1	Modulator of estrogen-induced transcription;SAFB-like transcription modulator;SAF-like transcription modulator;SAFB-like, transcription modulator;SAFB-like, transcription modulator, isoform CRA_d;Modulator of estrogen-induced transcription;SAFB-like transcription modulator;SAF-like transcription modulator	Met;Sltm;mCG_2935;Met;Sltm	Q8CH25-1;Q8CH25;B9EI57;Q8CH25-2	KRISSKSPGHMVI	UID632
-0.000245268	0.370388	0.365469	NaN	CAMK2;Proline-directed							208	0.76548	0.0691548	0.467282	1	943190	714100	1280200	0	31.1434	0.998438	Factor for adipocyte differentiation 104;Fibronectin type III domain-containing protein 3B;HCV NS5A-binding protein 37	Fad104;Fndc3b;Kiaa4164;Ns5abp37	Q6NWW9	RQNRLNSPPSTIY	UID633
-0.00961147	NaN	0.573472	-0.592484	CAMK2;CHK1;CHK1/2;CK1;PKA;PKA/AKT;PKD							850	0.956547	1	0.247781	0.120982	630910	0	702780	1463800	43.3405	0.999947	Cytospin-A;SPECC1-like protein;Putative uncharacterized protein;Cytospin A;Putative uncharacterized protein;Cytsa protein	Cytsa;Kiaa0376;Specc1l;Cytsa;Specc1l	Q2KN98;Q8C714;Q6GQV8;Q8C9Q9;Q8CI53	GLSRRSSTSSEPT	UID636
NaN	-0.0226981	-0.328761	-1.10312	CK2							100	1	0.935654	0.408699	0.0036364	0	253750	886350	1090100	201.461	1	DDB1- and CUL4-associated factor 8;WD repeat-containing protein 42A;DDB1- and CUL4-associated factor 8;WD repeat-containing protein 42A	D1Ucla4;Dcaf8;H326;Wdr42a;D1Ucla4;Dcaf8;H326;Wdr42a	Q8N7N5-1;Q8N7N5;Q8N7N5-2	SRGHGHSDEEDEE	UID639
0.154713	0.280362	0.14274	-0.0559062	GSK3;Proline-directed							75	0.636146	0.17731	0.871694	0.714898	5708400	3832600	9204100	10083000	8.63081	0.87367	eIF3 p116;eIF-3-eta;Eukaryotic translation initiation factor 3 subunit 9;Eukaryotic translation initiation factor 3 subunit B;Eif3b protein	Eif3b;Eif3s9	Q8JZQ9;Q8CIJ3	EEETATSPAASPT	UID640
NaN	NaN	NaN	-0.146931	CK2							197	1	1	1	0.860384	0	0	0	486450	302.389	1	Gamma-PAK;p21-activated kinase 2;PAK-2p27;PAK-2p34;Serine/threonine-protein kinase PAK 2;MKIAA4182 protein;Pak2 protein;Putative uncharacterized protein	Pak2;mKIAA4182	Q8CIN4;Q5DTJ2;Q811J8;Q8BGF1;Q8BVX1;Q8K0Z3	KSIYTRSVIDPIP	UID643
0.145612	-0.0891446	0.115832	-0.0268076								141	0.670397	0.366872	0.932149	0.77758	2919200	1179900	4022100	2937600	26.0133	0.997464	Gamma-PAK;p21-activated kinase 2;PAK-2p27;PAK-2p34;Serine/threonine-protein kinase PAK 2;MKIAA4182 protein;Pak2 protein;Putative uncharacterized protein	Pak2;mKIAA4182	Q8CIN4;Q5DTJ2;Q811J8;Q8BGF1;Q8BVX1;Q8K0Z3	VKQKYLSFTPPEK	UID644
-1.15348	-0.217105	NaN	-0.0755505	AURORA;AURORA-1;AURORA-A;CK1;PKA	+						1002	4.6643e-05	0.576885	1	0.973453	440000	236360	0	273270	113.472	1	G-protein coupled receptor 64;Mouse epididymis-specific protein 6;G protein-coupled receptor 64;G-protein coupled receptor 64;Mouse epididymis-specific protein 6;G-protein coupled receptor 64;Mouse epididymis-specific protein 6;G-protein coupled receptor 64;Mouse epididymis-specific protein 6;G protein-coupled receptor 64;G-protein coupled receptor 64;Mouse epididymis-specific protein 6;G protein…	Gpr64;Me6;RP23-181L15.1-001;Gpr64;Me6;Gpr64;Me6;Gpr64;Me6;Gpr64;RP23-181L15.1-003;Gpr64;Me6;Gpr64;RP23-181L15.1-007	Q8CJ12-1;Q8CJ12;Q14AX7;Q8CJ12-2;Q8CJ12-3;Q8CJ12-4;Q14BH6;Q8CJ12-5;A2AHQ2	RTSKRGSLHFIEQ	UID645
-0.225126	-0.00258472	-0.231888	0.270828	CAMK2;CK2;PKA/AKT;Polo box;Proline-directed							75	0.179749	0.945255	0.342922	0.315446	1131900	728320	2750600	1587600	22.5845	0.994515	Arginine and glutamate-rich protein 1;Arginine and glutamate-rich protein 1;Putative uncharacterized protein	Arglu1;Arglu1	Q3UL36-1;Q3UL36;Q3UL36-2;Q3TDV7	ERERASSPPDRID	UID646
0.337311	0.249385	0.958583	-0.71487	CDK1;CDK2;Proline-directed							18	0.153874	0.247933	0.0132524	0.0250499	11927000	9038000	56052000	33739000	20.3149	0.990785	H1 VAR.5;H1b;Histone H1.5;Hist1h1b protein;Histone 1, H1b	H1f5;Hist1h1b;mCG_142319;RP23-138F20.13-001	P43276;Q1WWK3;Q5T003	PAPVEKSPAKKKT	UID647
-0.393634	NaN	-0.37604	0.243913	CK1;Proline-directed							181	0.160556	1	0.352097	0.364217	302070	0	962980	2228800	34.7634	0.999666	Arf-GAP domain and FG repeats-containing protein 1;HIV-1 Rev-binding protein homolog;Nucleoporin-like protein RIP;Arf-GAP domain and FG repeats-containing protein 1;HIV-1 Rev-binding protein homolog;Nucleoporin-like protein RIP;Arf-GAP domain and FG repeats-containing protein 1;HIV-1 Rev-binding protein homolog;Nucleoporin-like protein RIP;Arf-GAP domain and FG repeats-containing protein 1;HIV-1 …	Agfg1;Hrb;Rip;Agfg1;Hrb;Rip;Agfg1;Hrb;Rip;Agfg1;Hrb;Rip	Q8K2K6-4;Q8K2K6;Q8K2K6-1;Q8K2K6-2;Q8K2K6-3	KGTPSQSPVVGRS	UID648
NaN	NaN	2.43331	NaN	AURORA;AURORA-1;AURORA-A;CAMK2;GSK3;PKA			+				120	1	1	1.72759e-08	1	0	0	1154300	0	51.4459	0.999988	Alpha-endosulfine;ARPP-19e;Alpha-endosulfine;ARPP-19e	Ensa;Ensa	P60840-1;P60840;P60840-2	LPQRKSSLVTSKL	UID649
0.25411	-0.211598	0.211511	0.145221								78	0.321296	0.105015	0.72133	0.741586	2054200	1273500	6597400	5510100	160.276	1	Alpha-endosulfine;ARPP-19e;Alpha-endosulfine;ARPP-19e;cAMP-regulated phosphoprotein 19;cAMP-regulated phosphoprotein 19	Ensa;Ensa;Arpp19;Arpp19	P60840-1;P60840;P60840-2;P56212-1;P56212;P56212-2	SPKYFDSGDYNMA	UID650
NaN	0.157432	NaN	-0.0588937	ERK/MAPK;GSK3;Proline-directed;WW GroupIV							219	1	0.561632	1	1	0	906890	0	0	22.7092	0.994665	Calpain inhibitor;Calpastatin;Calpain inhibitor;Calpastatin;Calpain inhibitor;Calpastatin;Putative uncharacterized protein;Calpain inhibitor;Calpastatin;Putative uncharacterized protein;Cast protein;Calpain inhibitor;Calpastatin	Cast;Cast;Cast;Cast;Cast	P51125-1;P51125;P51125-2;P51125-6;Q8CE04;P51125-7;Q8C281;Q8CB83;Q8CE80;Q921U7;P51125-3	KPFTPASPVQSTP	UID651
NaN	-0.423623	NaN	NaN	CK1;NEK6							446	1	0.227811	1	1	0	107270	0	0	12.4881	0.898654	Calpain inhibitor;Calpastatin;Calpain inhibitor;Calpastatin;Calpain inhibitor;Calpastatin;Putative uncharacterized protein;Calpain inhibitor;Calpastatin;Putative uncharacterized protein;Cast protein;Calpain inhibitor;Calpastatin;Calpain inhibitor;Calpastatin;Putative uncharacterized protein;Calpain inhibitor;Calpastatin;Putative uncharacterized protein	Cast;Cast;Cast;Cast;Cast;Cast;Cast	P51125-1;P51125;P51125-2;P51125-6;Q8CE04;P51125-7;Q8C281;Q8CB83;Q8CE80;Q921U7;P51125-3;P51125-4;Q8BS37;P51125-5;Q3TTN2	SKSLSESELIGEL	UID654
0.0606008	0.0531114	0.806365	-0.103782	CDK1;CDK2;ERK/MAPK;Proline-directed;WW GroupIV							135	0.987215	0.845212	0.0957829	0.928541	927600	351710	717670	704690	140.3	1	Proto-oncogene B-Raf;Serine/threonine-protein kinase B-raf;B-Raf protein;B-Raf protein	Braf;B-raf;Braf;B-raf	P28028-1;P28028;Q9JJU4;Q9JJU5;Q9JJU6	SRNNPKSPQKPIV	UID657
-0.156097	-0.0347662	0.0539454	-0.124881	14-3-3 binding;CAMK2;CHK1;PKD							766	0.569387	0.982381	0.985392	0.895117	418170	271890	747910	759250	49.7213	0.999989	Proto-oncogene B-Raf;Serine/threonine-protein kinase B-raf;B-Raf protein;Proto-oncogene B-Raf;Serine/threonine-protein kinase B-raf	Braf;B-raf;Braf;B-raf	P28028-1;P28028;Q9JJU4;Q9JJU5;P28028-2	KIHRSASEPSLNR	UID658
0.135535	0.13947	0.255803	0.0568609	CAMK2;CK1;Proline-directed							540	0.709137	0.63971	0.629532	0.964616	1746400	1080800	5045700	4546700	201.461	1	eIF-2B GDP-GTP exchange factor subunit epsilon;Translation initiation factor eIF-2B subunit epsilon	Eif2b5	Q8CHW4	LDSRAGSPQLDDI	UID659
0.0352017	-0.060277	0.348006	-0.111337	ERK/MAPK;Proline-directed;WW GroupIV							1739	0.901223	0.768076	0.493066	0.785917	607380	384280	1574400	1745800	36.1531	0.999758	Putative uncharacterized protein;Nuclear mitotic apparatus protein 1;Numa1 protein	Numa1	Q3TH77;Q3UNM2;Q80Y35;Q91W16;Q99KG8	VPGEPASPISQRL	UID660
0.167743	0.0526941	0.871213	-0.477683	CK2							393	0.492971	0.654784	0.0706645	0.402772	323080	194470	675270	575740	193.846	1	Tripartite motif-containing protein 47;Tripartite motif protein 47;Tripartite motif protein 47, isoform CRA_b;Trim47 protein;Tripartite motif-containing protein 47;Tripartite motif-containing 47;Trim47 protein;Trim47 protein	Trim47;mCG_6828;RP23-42F6.7-002;Trim47;Trim47	Q8C0E3-2;Q8C0E3;A2A861;B7ZN75;Q8C0E3-1;A3KMJ7;Q497Z1;Q66JW4;Q7TMQ8	QLRGLGSNEDGLQ	UID661
2.26556	1.97666	NaN	NaN	CK2;Proline-directed	+	+					592	1.50739e-30	6.05925e-33	1	1	1272700	1380800	0	0	24.1978	0.996211	Tripartite motif-containing protein 47;Tripartite motif protein 47;Tripartite motif protein 47, isoform CRA_b;Trim47 protein;Tripartite motif-containing protein 47;Tripartite motif-containing 47;Trim47 protein;Trim47 protein	Trim47;mCG_6828;RP23-42F6.7-002;Trim47;Trim47	Q8C0E3-2;Q8C0E3;A2A861;B7ZN75;Q8C0E3-1;A3KMJ7;Q497Z1;Q66JW4;Q7TMQ8	RSGALASPTDPFQ	UID662
1.34886	-1.57919	0.22033	-0.272524		+	+			+		3	2.01823e-11	5.05061e-22	0.702676	0.326219	1747300	1518600	4403600	5053600	61.4955	0.999999	Cofilin, muscle isoform;Cofilin-2;Putative uncharacterized protein	Cfl2	P45591;Q3UHW9	____MASGVTVND	UID663
-0.324943	-0.0120825	NaN	NaN	CAMK2;CHK1;CHK1/2;PKD							662	0.245253	0.915654	1	1	501360	409040	0	0	0	0.499997	Extended synaptotagmin-2;Extended synaptotagmin-2	D12Ertd551e;Esyt2;Fam62b;D12Ertd551e;Esyt2;Fam62b	Q3TZZ7-1;Q3TZZ7;Q3TZZ7-2	DLGRSSSSLLASP	UID668
-0.434266	-0.440068	-0.150913	-0.503057	PKA;Proline-directed							578	0.122126	0.0744	0.664527	0.374877	594590	306530	804560	550810	146.353	1	Protein bicaudal D homolog 2;Protein bicaudal D homolog 2;Putative uncharacterized protein	Bicd2;Kiaa0699;Bicd2;Kiaa0699	Q921C5-2;Q921C5;Q921C5-1;Q3TBD4	EGRGRRSPVLLPK	UID670
-0.124424	-0.278969	0.597889	-0.632338	CAMK2							458	0.647154	0.452006	0.226581	0.251936	275910	120340	693490	462830	209.895	1	CD2-associated protein;Mesenchyme-to-epithelium transition protein with SH3 domains 1	Cd2ap;Mets1;mCG_13942	Q9JLQ0;B2RRE8	LPVRPKSVDLDAF	UID671
-0.123906	0.00374607	NaN	NaN								574	0.648464	0.965031	1	1	0	350580	0	0	9.79411	0.905096	Decapacitation factor 10;Golgi integral membrane protein 4;Golgi phosphoprotein 4	Df10;Golim4;Golph4	Q8BXA1	SEEQKQSEAKQGN	UID672
0.124725	-0.0546919	NaN	0.276318	CK1;Proline-directed							359	0.751543	0.78486	1	0.355592	1175500	713740	0	3129300	11.9512	0.886826	Heterogeneous nuclear ribonucleoprotein A3;Putative uncharacterized protein;MCG1305, isoform CRA_b;Heterogeneous nuclear ribonucleoprotein A3;Hnrpa3 protein;MCG1305, isoform CRA_d;MCG48756;EG627828 protein;Heterogeneous nuclear ribonucleoprotein A3;Hnrpa3 protein;Heterogeneous nuclear ribonucleoprotein A3	Hnrnpa3;Hnrpa3;hnRNPA3;mCG_1305;RP23-374O4.1-002;Hnrnpa3;Hnrpa3;mCG_1305;mCG_48756;RP23-374O4.1-001;EG627828;Gm6793;Hnrnpa3;Hnrpa3;RP23-374O4.1-003;Hnrnpa3;Hnrpa3;RP23-374O4.1-004	Q8BG05-1;Q8BG05;Q3UZG3;Q5FB19;Q8BG05-2;Q0VG47;Q58E39;Q5U3M2;Q6PFA7;B2RXM2;A2AL12;Q6P6I7;A2AL13	GGRSSGSPYGGGY	UID673
NaN	-0.23182	NaN	NaN	NEK6;PKA							143	1	0.545766	1	1	0	206330	0	0	64.672	1	Deubiquitinating enzyme 14;Ubiquitin carboxyl-terminal hydrolase 14;Ubiquitin thioesterase 14;Ubiquitin-specific-processing protease 14;Putative uncharacterized protein;Ubiquitin carboxyl-terminal hydrolase	Usp14;Usp14	Q9JMA1;Q3TC32;Q80UN0	AGALRASGEMASA	UID674
0.345396	NaN	NaN	0.100305	CK2							703	0.150386	1	1	0.647465	629480	0	0	336240	98.6458	1	Putative uncharacterized protein;Leucine zipper motif-containing protein;Leucine zipper protein 1;Luzp1 protein;Luzp1 protein;MFLJ00226 protein	Luzp1;Luzp;Luzp1;Luzp1;Luzp1;mFLJ00226	B7ZW89;Q8R4U7;Q05CE8;B2RQ68;Q6KAP6	GREKPDSDDDLDI	UID675
0.538935	-0.017899	0.310456	0.1038	CAMK2;PKA							328	0.0239428	0.897581	0.550992	0.887032	732540	577820	2771500	3461400	92.3406	1	Cold shock domain-containing protein A;DNA-binding protein A;Y-box protein 3;Putative uncharacterized protein;Cold shock domain-containing protein A;DNA-binding protein A;Y-box protein 3;Y-box binding protein;Csda protein	Csda;Msy4;Ybx3;Csda;Msy4;Ybx3;Csda;oxyR;Csda	Q9JKB3-1;Q9JKB3;Q8BPG0;Q9JKB3-2;Q64369;Q68G78	YNYRRRSRPLNAV	UID677
NaN	-0.290057	-0.293677	0.2587	14-3-3 binding;CAMK2;CHK1;CHK1/2;PKD							738	1	0.431358	0.454005	0.36163	0	212710	569650	385240	10.79	0.923048	Ki-ras-induced actin-interacting protein;Sperm-specific antigen 2 homolog;Sperm specific antigen 2;Ki-ras-induced actin-interacting protein;Sperm-specific antigen 2 homolog;Ki-ras-induced actin-interacting protein;Sperm-specific antigen 2 homolog;Sperm specific antigen 2;Sperm specific antigen 2;Putative uncharacterized protein	Kiaa1927;Krap;Ssfa2;RP23-20E18.1-001;Kiaa1927;Krap;Ssfa2;Kiaa1927;Krap;Ssfa2;RP23-20E18.1-004;RP23-20E18.1-003;Ssfa2	Q922B9-3;Q922B9;A2AQD4;Q922B9-1;Q922B9-2;A2AQD5;A2AQD6;Q3TEM8	PLRRSQSLPTTLL	UID678
-0.344227	-0.27174	NaN	-0.386072								605	0.218815	0.465763	1	0.513334	0	88271	0	224840	11.6304	0.935715	Basic SAP coiled-coil transcription activator;Megakaryoblastic leukemia 1 protein homolog;MKL/myocardin-like protein 1;Myocardin-related transcription factor A;Putative uncharacterized protein;Basic SAP coiled-coil transcription activator;Megakaryoblastic leukemia 1 protein homolog;MKL/myocardin-like protein 1;Myocardin-related transcription factor A	Bsac;Mkl1;Bsac;Mkl1	Q8K4J6-1;Q8K4J6;Q3U1I6;Q8K4J6-2	QQPAPASSPVKRE	UID679
NaN	0.316493	NaN	NaN	CK1;Proline-directed							438	1	0.0837835	1	1	0	278040	0	0	35.4145	0.999713	Chloride channel CLIC-like 1;Chloride channel CLIC-like 1, isoform CRA_a;Chloride channel CLIC-like protein 1	Clcc1;mCG_4070;RP23-217I18.1-001;Clcc1	A2AEM2;Q99LI2	FHSGNKSPEVLRA	UID681
NaN	0.159113	NaN	-0.793657	CAMK2;GSK3;PKA;Proline-directed							592	1	0.334895	1	0.142118	0	112610	0	500280	23.5275	0.995111	Five SH3 domain-containing protein;SH3 and PX domain-containing protein 2A;SH3 multiple domains protein 1;Five SH3 domain-containing protein;SH3 and PX domain-containing protein 2A;SH3 multiple domains protein 1;Five SH3 domain-containing protein;SH3 and PX domain-containing protein 2A;SH3 multiple domains protein 1	Fish;Sh3md1;Sh3pxd2a;Fish;Sh3md1;Sh3pxd2a;Fish;Sh3md1;Sh3pxd2a	O89032-1;O89032;O89032-2;O89032-3	AQPRRISPASSLQ	UID682
0.0540844	0.0408223	0.248899	-0.0802557	Proline-directed							401	0.963107	0.894668	0.65264	0.850099	1082800	425970	3108900	2337400	173.11	1	MAP7 domain-containing protein 1;Microtubule-associated protein 7 domain containing 1;MAP7 domain-containing protein 1;Microtubule-associated protein 7 domain containing 1;Microtubule-associated protein 7 domain containing 1	Kiaa1187;Map7d1;Mtap7d1;Mtap7d1;RP23-118D1.1-006;Kiaa1187;Map7d1;Mtap7d1;Mtap7d1;RP23-118D1.1-001;Mtap7d1;RP23-118D1.1-003	A2AJI0-1;A2AJI0;A8Y5P4;A2AJI0-2;A2AJI1;A2AJH9	KPGAGGSPALARR	UID685
-0.0245605	-0.120969	-0.177914	-0.109125	GSK3;Proline-directed							742	0.914797	0.594117	0.621827	0.790441	323840	632460	572930	1007800	20.3822	0.990126	NPC-derived proline-rich protein 1;Protein enabled homolog;NPC-derived proline-rich protein 1;Protein enabled homolog;NPC-derived proline-rich protein 1;Protein enabled homolog;NPC-derived proline-rich protein 1;Protein enabled homolog;NPC-derived proline-rich protein 1;Protein enabled homolog;NPC-derived proline-rich protein 1;Protein enabled homolog	Enah;Mena;Ndpp1;Enah;Mena;Ndpp1;Enah;Mena;Ndpp1;Enah;Mena;Ndpp1;Enah;Mena;Ndpp1;Enah;Mena;Ndpp1	Q03173-1;Q03173;Q03173-5;Q03173-4;Q03173-3;Q03173-6;Q03173-2	TMNGSKSPVISRP	UID690
NaN	NaN	-0.0312383	0.0831112	PKA							66	1	1	0.865367	0.683348	0	0	675760	732850	24.7132	0.996633	Cyclin fold protein 1;Cyclin-Y	Ccny;Cfp1	Q8BGU5-1;Q8BGU5	SDHPRASTIFLSK	UID691
-0.0287342	-0.0180012	-0.181509	0.32239	CAMK2;PKA;PKA/AKT							326	0.666865	0.897264	0.432832	0.257398	1256300	820370	2291800	2792600	26.7437	0.997888	Cyclin fold protein 1;Cyclin-Y;Cyclin fold protein 1;Cyclin-Y	Ccny;Cfp1;Ccny;Cfp1	Q8BGU5-1;Q8BGU5;Q8BGU5-2	MRKRSASADNLIL	UID692
-0.377932	-0.473811	-0.949059	NaN	AURORA;AURORA-1;AURORA-A;PKA							83	0.17764	0.0553064	0.0281495	1	465680	309260	907970	0	102.523	1	Cyclin fold protein 1;Cyclin-Y;Cyclin fold protein 1;Cyclin-Y	Ccny;Cfp1;Ccny;Cfp1	Q8BGU5-1;Q8BGU5;Q8BGU5-2	VREKRKSLFINHH	UID693
NaN	-0.771323	NaN	NaN	CAMK2							277	1	0.0216108	1	1	0	136480	0	0	12.1024	0.941787	Actin-binding protein 1;Drebrin-like protein;SH3 domain-containing protein 7;Actin-binding protein 1;Drebrin-like protein;SH3 domain-containing protein 7;Actin-binding protein 1;Drebrin-like protein;SH3 domain-containing protein 7	Abp1;Dbnl;Sh3p7;Abp1;Dbnl;Sh3p7;Abp1;Dbnl;Sh3p7	Q62418-1;Q62418;Q62418-2;Q62418-3	QKERAMSTTSVTS	UID694
-0.443772	0.218843	NaN	NaN	CK2							61	0.114269	0.209631	1	1	119090	112340	0	0	112.356	1	Armadillo repeat-containing X-linked protein 3	Armcx3	Q8BHS6	ARYNDWSDDDDDS	UID695
NaN	-0.0606982	NaN	0.0347792	CK2							2401	1	0.946488	1	0.914627	0	0	0	2639400	5.77281	0.672734	300 kDa mannose 6-phosphate receptor;Cation-independent mannose-6-phosphate receptor;Insulin-like growth factor 2 receptor;Insulin-like growth factor II receptor;M6P/IGF2 receptor;Igf2r protein;Putative uncharacterized protein	Igf2r	Q07113;B7ZWC4;B9EKB8;Q7TMR1;Q80VF2;Q8C2F9;Q8C6V9;Q8K0J1	HGDDQDSEDEVLT	UID696
-0.133733	0.673104	-1.71052	1.60796	CK2		+	+	+			271	0.623842	0.000535763	8.24142e-09	6.71345e-09	136720	152750	2358800	1855400	46.4331	0.999977	2AR;Bone sialoprotein 1;Calcium oxalate crystal growth inhibitor protein;Early T-lymphocyte activation 1 protein;Minopontin;Osteopontin;Secreted phosphoprotein 1;Putative uncharacterized protein;Secreted phosphoprotein 1, isoform CRA_a;Secreted phosphoprotein 1, isoform CRA_b;Spp1 protein;Putative uncharacterized protein;Spp1 protein	Eta-1;Op;Spp1;Spp-1;mCG_14598;OPN;Spp1	P10923;Q3TND2;Q547B5;Q3TLP1;Q3UBR1;Q3UZY3;Q6PKE3	LVLDPKSKEDDRY	UID703
NaN	0.464564	0.0769695	NaN								220	1	0.0143357	0.945214	1	0	0	0	0	0	0.499994	Atypical PKC isotype-specific-interacting protein;Ephrin-interacting protein;Partitioning defective 3 homolog;Par-3 (Partitioning defective 3) homolog (C. elegans);Pard3 protein;Putative uncharacterized protein;Atypical PKC isotype-specific-interacting protein;Ephrin-interacting protein;Partitioning defective 3 homolog;Atypical PKC isotype-specific-interacting protein;Ephrin-interacting protein;P…	Par3;Pard3;Par3;Pard3;Par3;Pard3;Par3;Pard3;Pard3;Par3;Pard3	Q99NH2-1;Q99NH2;A5D6P2;B2RUK1;B7ZNY3;Q8BPQ4;Q99NH2-2;Q99NH2-4;Q99NH2-3;Q8BPQ6;Q99NH2-5;Q4JJC0	QRDNARSSLSASH	UID706
NaN	0.464564	0.0769695	NaN	AURORA;AURORA-1;GSK3;PKA							221	1	0.0143357	0.945214	1	0	0	0	0	0	0.499994	Atypical PKC isotype-specific-interacting protein;Ephrin-interacting protein;Partitioning defective 3 homolog;Par-3 (Partitioning defective 3) homolog (C. elegans);Pard3 protein;Putative uncharacterized protein;Atypical PKC isotype-specific-interacting protein;Ephrin-interacting protein;Partitioning defective 3 homolog;Atypical PKC isotype-specific-interacting protein;Ephrin-interacting protein;P…	Par3;Pard3;Par3;Pard3;Par3;Pard3;Par3;Pard3;Pard3;Par3;Pard3	Q99NH2-1;Q99NH2;A5D6P2;B2RUK1;B7ZNY3;Q8BPQ4;Q99NH2-2;Q99NH2-4;Q99NH2-3;Q8BPQ6;Q99NH2-5;Q4JJC0	RDNARSSLSASHP	UID707
-0.116629	0.0422241	0.0434844	NaN	CK2;Proline-directed							931	0.401916	0.889002	0.996305	1	1085200	571650	760960	0	88.9645	1	Guanine nucleotide exchange factor H1;LBC'S first cousin;Lymphoid blast crisis-like 1;Oncogene LFC;Rho guanine nucleotide exchange factor 2;Rhobin;Putative uncharacterized protein;Guanine nucleotide exchange factor H1;LBC'S first cousin;Lymphoid blast crisis-like 1;Oncogene LFC;Rho guanine nucleotide exchange factor 2;Rhobin;Guanine nucleotide exchange factor H1;LBC'S first cousin;Lymphoid blast …	Arhgef2;Kiaa0651;Lbcl1;Lfc;Arhgef2;Kiaa0651;Lbcl1;Lfc;Arhgef2;Kiaa0651;Lbcl1;Lfc	Q60875-1;Q60875;Q3TYZ4;Q60875-4;Q60875-5	EAQELGSPEDRLQ	UID708
0.42094	0.342441	0.327112	-0.184015	AURORA;AURORA-1;AURORA-A;CAMK2;PKA							885	0.0625472	0.0823428	0.493492	0.642061	1328100	921330	3721300	1061200	114.081	1	Guanine nucleotide exchange factor H1;LBC'S first cousin;Lymphoid blast crisis-like 1;Oncogene LFC;Rho guanine nucleotide exchange factor 2;Rhobin;Putative uncharacterized protein;Guanine nucleotide exchange factor H1;LBC'S first cousin;Lymphoid blast crisis-like 1;Oncogene LFC;Rho guanine nucleotide exchange factor 2;Rhobin;Guanine nucleotide exchange factor H1;LBC'S first cousin;Lymphoid blast …	Arhgef2;Kiaa0651;Lbcl1;Lfc;Arhgef2;Kiaa0651;Lbcl1;Lfc;Arhgef2;Kiaa0651;Lbcl1;Lfc	Q60875-1;Q60875;Q3TYZ4;Q60875-4;Q60875-5	LDPRRRSLPAGDA	UID713
-0.00950975	0.1121	0.519542	-0.590006	CDK1;ERK/MAPK;Proline-directed;WW GroupIV							328	0.956831	0.461837	0.274492	0.288651	708760	265760	1517600	675840	90.4633	1	Discs large homolog 7;Disks large-associated protein 5;Disks large-associated protein DLG7;Hepatoma up-regulated protein homolog;Discs large homolog 7;Disks large-associated protein 5;Disks large-associated protein DLG7;Hepatoma up-regulated protein homolog;Putative uncharacterized protein;Discs large homolog 7;Disks large-associated protein 5;Disks large-associated protein DLG7;Hepatoma up-regul…	Dlg7;Dlgap5;Kiaa0008;Dlg7;Dlgap5;Kiaa0008;Dlg7;Dlgap5;Kiaa0008	Q8K4R9-1;Q8K4R9;Q8K4R9-2;Q3UX88;Q8K4R9-3;Q3UGF9	YQVAPLSPRSANA	UID714
0.0360461	0.158725	-0.103224	0.344601	CAMK2;CK1;Proline-directed							303	0.896618	0.462209	0.491966	0.217497	1234100	771910	5926500	5383300	8.82296	0.89955	Putative uncharacterized protein;Splicing factor, arginine/serine-rich 6	mCG_1675;Sfrs6	Q3TWW8;Q3UJV5;Q8BKL0;Q921K3;Q9DBP1	SQSRSHSPLPAPP	UID717
0.0054719	0.128557	0.650856	-0.246481	Proline-directed							551	0.785799	0.561259	0.16014	0.528123	1431100	818450	2342500	2243500	11.6132	0.935474	Putative uncharacterized protein;Leiomodin-1;Putative uncharacterized protein;Smooth muscle leiomodin	Lmod1;Lmod1;Lmod1	Q3V0B5;Q8BVA4;Q9CTT3;Q99PM8	NLKNSLSPATQRK	UID718
0.116897	-0.0950343	0.878686	-1.11904	AURORA;NEK6;NIMA							133	0.638215	0.861183	0.0681536	0.0341734	0	0	0	0	0	0.5	Putative uncharacterized protein;Leiomodin-1;Putative uncharacterized protein	Lmod1;Lmod1	Q3V0B5;Q8BVA4;Q9CTT3	KGVLKKSFSRDRE	UID719
0.116897	0.252173	0.878686	-1.11904	CHK1;PKD							135	0.638215	0.22513	0.0681536	0.0341734	0	778300	0	0	0	0.5	Putative uncharacterized protein;Leiomodin-1;Putative uncharacterized protein	Lmod1;Lmod1	Q3V0B5;Q8BVA4;Q9CTT3	VLKKSFSRDREEA	UID720
-0.296527	-0.23033	NaN	-0.619958	CK2							65	0.288164	0.336195	1	0.26232	481070	420990	0	327800	44.2671	0.999956	Phosducin-like protein 3;Viral IAP-associated factor 1	Pdcl3;Viaf1	Q8BVF2	ENEDEFSEEDERA	UID723
NaN	-0.698974	NaN	NaN	CAMK2;PKA/AKT							1315	1	0.0384429	1	1	0	161830	0	0	49.7847	0.99999	IRS-1 PH domain-binding protein;Neuronal differentiation-related protein;PH-interacting protein;WD repeat-containing protein 11;Phip protein;Putative uncharacterized protein	Ndrp;Phip;Phip1;Wdr11	Q8VDD9;Q05BL7;Q05CQ5;Q32NY1;Q3UW86;Q8BRF9;Q8BSJ8	LRNRAQSYDIQAW	UID724
NaN	NaN	NaN	0.157044	PKA							630	1	1	1	0.535084	0	0	0	0	0	0.499994	Regulator of ubiquitous kinase;SH3 domain-containing kinase-binding protein 1;SH3-containing, expressed in tumorigenic astrocytes;SH3-domain kinase binding protein 1;Regulator of ubiquitous kinase;SH3 domain-containing kinase-binding protein 1;SH3-containing, expressed in tumorigenic astrocytes;Putative uncharacterized protein;SH3-domain kinase binding protein 1;Regulator of ubiquitous kinase;SH3…	Ruk;Seta;Sh3kbp1;RP23-39I7.6-004;Ruk;Seta;Sh3kbp1;RP23-39I7.6-001;Ruk;Seta;Sh3kbp1;RP23-39I7.6-002;Ruk;Seta;Sh3kbp1;Ruk;Seta;Sh3kbp1;Ruk;Seta;Sh3kbp1;Ruk;Seta;Sh3kbp1;RP23-39I7.6-013	Q8R550-1;Q8R550;A2AG61;Q8R550-2;Q3TA88;Q8R550-3;B1AVE8;Q8R550-4;Q8R550-5;Q3TSX2;Q8R550-6;Q8R550-7;B0R0Y8;Q3TT90	TAGQRASSPSLFS	UID725
NaN	NaN	NaN	0.157044	CAMK2;Polo box;Proline-directed							631	1	1	1	0.535084	0	0	0	0	0	0.499994	Regulator of ubiquitous kinase;SH3 domain-containing kinase-binding protein 1;SH3-containing, expressed in tumorigenic astrocytes;SH3-domain kinase binding protein 1;Regulator of ubiquitous kinase;SH3 domain-containing kinase-binding protein 1;SH3-containing, expressed in tumorigenic astrocytes;Putative uncharacterized protein;SH3-domain kinase binding protein 1;Regulator of ubiquitous kinase;SH3…	Ruk;Seta;Sh3kbp1;RP23-39I7.6-004;Ruk;Seta;Sh3kbp1;RP23-39I7.6-001;Ruk;Seta;Sh3kbp1;RP23-39I7.6-002;Ruk;Seta;Sh3kbp1;Ruk;Seta;Sh3kbp1;Ruk;Seta;Sh3kbp1;Ruk;Seta;Sh3kbp1;RP23-39I7.6-013	Q8R550-1;Q8R550;A2AG61;Q8R550-2;Q3TA88;Q8R550-3;B1AVE8;Q8R550-4;Q8R550-5;Q3TSX2;Q8R550-6;Q8R550-7;B0R0Y8;Q3TT90	AGQRASSPSLFST	UID726
NaN	-0.0135818	0.00834347	0.0608775	CAMK2							274	1	0.900495	0.868066	0.801726	0	280330	1145300	956460	258.866	1	Regulator of ubiquitous kinase;SH3 domain-containing kinase-binding protein 1;SH3-containing, expressed in tumorigenic astrocytes;SH3-domain kinase binding protein 1;Regulator of ubiquitous kinase;SH3 domain-containing kinase-binding protein 1;SH3-containing, expressed in tumorigenic astrocytes;Putative uncharacterized protein;SH3-domain kinase binding protein 1;Regulator of ubiquitous kinase;SH3…	Ruk;Seta;Sh3kbp1;RP23-39I7.6-004;Ruk;Seta;Sh3kbp1;RP23-39I7.6-001;Ruk;Seta;Sh3kbp1;RP23-39I7.6-002;Ruk;Seta;Sh3kbp1;RP23-39I7.6-012;Sh3kbp1	Q8R550-1;Q8R550;A2AG61;Q8R550-2;Q3TA88;Q8R550-3;B1AVE8;Q8R550-8;B1AZ85	IKLRPRSIEVEND	UID727
0.0311129	-0.0461612	NaN	0.340391	Proline-directed							23	0.87854	0.515638	1	0.210108	1910300	2827500	0	1607500	18.786	0.965402	KRAB-A-interacting protein;KRIP-1;Transcription intermediary factor 1-beta;Tripartite motif-containing protein 28;Putative uncharacterized protein;Tripartite motif-containing 28;KRAB-A-interacting protein;KRIP-1;Transcription intermediary factor 1-beta;Tripartite motif-containing protein 28	Krip1;Tif1b;Trim28;Krip1;Tif1b;Trim28	Q62318-1;Q62318;Q3UDN8;Q5EBP9;Q62318-2	ASAASGSPGSGEG	UID728
NaN	NaN	0.0126402	0.257493	CK1;GSK3							26	1	1	0.790209	0.401752	0	0	13479000	17046000	0	0.502598	KRAB-A-interacting protein;KRIP-1;Transcription intermediary factor 1-beta;Tripartite motif-containing protein 28;Putative uncharacterized protein;Tripartite motif-containing 28;KRAB-A-interacting protein;KRIP-1;Transcription intermediary factor 1-beta;Tripartite motif-containing protein 28	Krip1;Tif1b;Trim28;Krip1;Tif1b;Trim28	Q62318-1;Q62318;Q3UDN8;Q5EBP9;Q62318-2	ASGSPGSGEGSAG	UID729
NaN	NaN	NaN	0.14952	Polo box;Proline-directed							51	1	1	1	0.569406	0	0	0	1811900	19.3292	0.988464	KRAB-A-interacting protein;KRIP-1;Transcription intermediary factor 1-beta;Tripartite motif-containing protein 28;Putative uncharacterized protein;Tripartite motif-containing 28;KRAB-A-interacting protein;KRIP-1;Transcription intermediary factor 1-beta;Tripartite motif-containing protein 28	Krip1;Tif1b;Trim28;Krip1;Tif1b;Trim28	Q62318-1;Q62318;Q3UDN8;Q5EBP9;Q62318-2	ASAAASSPAGGGG	UID731
1.15685	-1.49736	NaN	NaN	NIMA	+	+			+		471	1.08441e-06	3.02814e-09	1	1	0	552980	0	0	10.0125	0.909328	KRAB-A-interacting protein;KRIP-1;Transcription intermediary factor 1-beta;Tripartite motif-containing protein 28;Putative uncharacterized protein;Tripartite motif-containing 28;KRAB-A-interacting protein;KRIP-1;Transcription intermediary factor 1-beta;Tripartite motif-containing protein 28	Krip1;Tif1b;Trim28;Krip1;Tif1b;Trim28	Q62318-1;Q62318;Q3UDN8;Q5EBP9;Q62318-2	VSGMKRSRSGEGE	UID732
0.542803	0.0427844	0.234624	-0.111711	CAMK2;CK2							619	0.0229403	0.689918	0.678958	0.915963	736970	287760	848600	565840	12.0557	0.94136	Protein kinase C-like 2;Protein-kinase C-related kinase 2;Serine/threonine-protein kinase N2;Protein kinase C-like 2;Protein-kinase C-related kinase 2;Serine/threonine-protein kinase N2;Putative uncharacterized protein;Putative uncharacterized protein	Pkn2;Prkcl2;Pkn2;Prkcl2;Pkn2	Q8BWW9-1;Q8BWW9;Q8BWW9-2;Q3TBR3;Q8BL62;Q8BJM4;Q8BW55	NNLRPKSKSEYEL	UID734
NaN	NaN	NaN	0.217479	GSK3							287	1	1	1	0.416456	0	0	0	1597600	0	0.499368	Endophilin-2;Endophilin-A2;SH3 domain protein 2B;SH3 domain-containing GRB2-like protein 1;SH3p8;Putative uncharacterized protein;SH3-domain GRB2-like 1;SH3-domain GRB2-like 1, isoform CRA_b	Sh3d2b;Sh3gl1;mCG_22976	Q62419;Q3TJB4;Q3TRJ7;Q3U3C4	PKITASSSFRSSD	UID735
0.0792927	0.0799754	-0.0525658	0.14496	CDK1;CDK2;NEK6;Proline-directed							165	0.936621	0.923444	0.614929	0.742479	11784000	6415500	19633000	16781000	190.3	1	Hepatoma-derived growth factor	Hdgf;Tdrm1	P51859	GDVLEDSPKRPKE	UID737
NaN	NaN	NaN	1.1354	CDK1;CDK2;Proline-directed				+			370	1	1	1	0.000602408	542380	387180	0	678480	24.4502	0.996424	Palmdelphin;Orthololog of human C1orf11;Putative uncharacterized protein	Palmd;Palmd	Q9JHU2;Q9JHU1;Q3UVT7	SPRMELSPSRASP	UID740
-0.00254139	0.0361869	-0.158204	-0.0660044	Polo box;Proline-directed							385	0.976341	0.713691	0.652882	0.988666	107190	214740	530840	691850	13.707	0.956687	Palmdelphin;Orthololog of human C1orf11;Putative uncharacterized protein	Palmd;Palmd	Q9JHU2;Q9JHU1;Q3UVT7	SGPQCSSPTCQEE	UID742
-0.00771017	0.258579	NaN	NaN	CAMK2;ERK/MAPK;PKA/AKT;Proline-directed							278	0.961867	0.212856	1	1	528720	336320	0	0	152.621	1	Palmdelphin;Orthololog of human C1orf11;Putative uncharacterized protein	Palmd;Palmd	Q9JHU2;Q9JHU1;Q3UVT7	QRERVISPGPNFQ	UID743
-0.113068	0.0765591	-0.147426	0.037593	CK1;CK2;NEK6							810	0.676069	0.752674	0.500715	0.866874	817490	601670	1353400	1954600	66.4807	1	Polycystin-2 delta7 variant;Putative uncharacterized protein;Autosomal dominant polycystic kidney disease type 2 protein;Polycystic kidney disease 2 protein homolog;Polycystin-2	Pkd2;Pkd2	C0KJK2;Q8BPR6;Q9ES37;O35245	PRSLDDSEEEDDE	UID747
NaN	0.308128	0.870424	-0.0397848	CAMK2;GSK3							87	1	0.133852	0.0709339	0.956227	0	333930	1046100	731640	26.892	0.997784	Hematological and neurological expressed 1 protein;Hematological and neurological expressed sequence 1;MCG132738	Hn1;mCG_132738;RP23-392H19.9-001	P97825;A2A9X3	GTQRSNSSEASSG	UID748
0.159113	-0.376807	NaN	NaN	Proline-directed							39	0.516319	0.289552	1	1	358520	280930	0	0	92.0429	1	Putative uncharacterized protein;Putative uncharacterized protein;YTH domain family 2	Ythdf2;Ythdf2;mCG_118848;RP23-127O5.1-001	Q3UNH5;Q3TWU3;Q8BM70;Q8BUI8;Q8K325;Q91YT7	DFEPYLSPQARPN	UID749
0.068602	0.122739	NaN	-0.0180597	CK2							495	0.98107	0.716239	1	0.796732	4108000	2487900	6345400	8785200	111.534	1	B6dom1 antigen;Dolichyl-diphosphooligosaccharide--protein glycosyltransferase subunit STT3B;Source of immunodominant MHC-associated peptides;Putative uncharacterized protein	Simp;Stt3b	Q3TDQ1;Q8BGU3	NPPVEDSSDEDDK	UID752
0.0556121	-0.132799	0.0878702	0.0825664	CAMK2;CK2							252	0.968757	0.246639	0.995386	0.963433	1434600	878580	4994000	4044800	51.4282	0.999993	Cadherin-associated Src substrate;Catenin delta-1;p120 catenin;p120(cas);Cadherin-associated Src substrate;Catenin delta-1;p120 catenin;p120(cas);Putative uncharacterized protein;Cadherin-associated Src substrate;Catenin delta-1;p120 catenin;p120(cas);P120ctn;Putative uncharacterized protein	Catns;Ctnnd1;Kiaa0384;Catns;Ctnnd1;Kiaa0384;Catns;Ctnnd1;Kiaa0384;Ctnnd1;Ctnnd1	P30999-1;P30999;P30999-3;Q3TPD1;P30999-2;Q9WVC4;Q3UF77	EGYRAPSRQDVYG	UID754
0.0446039	-0.250835	-0.0689826	-0.401425	CK1							349	0.9281	0.0641284	0.573624	0.177466	2472900	2276500	9038000	9852000	222.542	1	Cadherin-associated Src substrate;Catenin delta-1;p120 catenin;p120(cas);Cadherin-associated Src substrate;Catenin delta-1;p120 catenin;p120(cas);Putative uncharacterized protein;Cadherin-associated Src substrate;Catenin delta-1;p120 catenin;p120(cas);P120ctn;Putative uncharacterized protein	Catns;Ctnnd1;Kiaa0384;Catns;Ctnnd1;Kiaa0384;Catns;Ctnnd1;Kiaa0384;Ctnnd1;Ctnnd1	P30999-1;P30999;P30999-3;Q3TPD1;P30999-2;Q9WVC4;Q3UF77	ERGSLASLDSLRK	UID756
0.136716	-0.0319313	0.0832474	0.215741								230	0.704553	0.571006	0.954756	0.516144	2515200	1659800	1840100	6089400	11.7207	0.936873	Cadherin-associated Src substrate;Catenin delta-1;p120 catenin;p120(cas);Cadherin-associated Src substrate;Catenin delta-1;p120 catenin;p120(cas);Putative uncharacterized protein;Cadherin-associated Src substrate;Catenin delta-1;p120 catenin;p120(cas);P120ctn;Putative uncharacterized protein	Catns;Ctnnd1;Kiaa0384;Catns;Ctnnd1;Kiaa0384;Catns;Ctnnd1;Kiaa0384;Ctnnd1;Ctnnd1	P30999-1;P30999;P30999-3;Q3TPD1;P30999-2;Q9WVC4;Q3UF77	GSDNYGSLSRVTR	UID758
NaN	NaN	0.607295	NaN	CK2;GSK3							4	1	1	0.218769	1	0	0	384040	0	61.4242	0.999999	Cadherin-associated Src substrate;Catenin delta-1;p120 catenin;p120(cas);Cadherin-associated Src substrate;Catenin delta-1;p120 catenin;p120(cas);Putative uncharacterized protein;Cadherin-associated Src substrate;Catenin delta-1;p120 catenin;p120(cas)	Catns;Ctnnd1;Kiaa0384;Catns;Ctnnd1;Kiaa0384;Catns;Ctnnd1;Kiaa0384	P30999-1;P30999;P30999-3;Q3TPD1;P30999-2	___MDDSEVESTA	UID759
-0.124173	-0.00620245	-0.045625	0.111566								288	0.382555	0.933969	0.632776	0.665125	1074400	801330	3160700	1996500	177.517	1	Cadherin-associated Src substrate;Catenin delta-1;p120 catenin;p120(cas);Cadherin-associated Src substrate;Catenin delta-1;p120 catenin;p120(cas);Putative uncharacterized protein;Cadherin-associated Src substrate;Catenin delta-1;p120 catenin;p120(cas);P120ctn;Putative uncharacterized protein	Catns;Ctnnd1;Kiaa0384;Catns;Ctnnd1;Kiaa0384;Catns;Ctnnd1;Kiaa0384;Ctnnd1;Ctnnd1	P30999-1;P30999;P30999-3;Q3TPD1;P30999-2;Q9WVC4;Q3UF77	LEDDQRSMGYDDL	UID760
0.288181	0.0469799	0.548437	0.132906	CK2							268	0.242163	0.917605	0.189218	0.784123	3436700	2010600	7526600	6481300	31.077	0.99922	Cadherin-associated Src substrate;Catenin delta-1;p120 catenin;p120(cas);Cadherin-associated Src substrate;Catenin delta-1;p120 catenin;p120(cas);Putative uncharacterized protein;Cadherin-associated Src substrate;Catenin delta-1;p120 catenin;p120(cas);P120ctn;Putative uncharacterized protein	Catns;Ctnnd1;Kiaa0384;Catns;Ctnnd1;Kiaa0384;Catns;Ctnnd1;Kiaa0384;Ctnnd1;Ctnnd1	P30999-1;P30999;P30999-3;Q3TPD1;P30999-2;Q9WVC4;Q3UF77	QVRVGGSSVDLHR	UID761
0.243182	0.0713507	-0.0582626	0.414244	CAMK2;GSK3;Proline-directed							1358	0.314817	0.59072	0.70171	0.129	470490	213790	1238200	1032600	47.7499	0.999983	Androgen-induced proliferation inhibitor;Androgen-induced prostate proliferative shutoff-associated protein AS3;Sister chromatid cohesion protein PDS5 homolog B;Androgen-induced proliferation inhibitor;Androgen-induced prostate proliferative shutoff-associated protein AS3;Sister chromatid cohesion protein PDS5 homolog B	Aprin;As3;Kiaa0979;Pds5b;Aprin;As3;Kiaa0979;Pds5b	Q4VA53-3;Q4VA53;Q4VA53-1	AQQRAESPETSAV	UID764
0.115699	NaN	NaN	NaN	CK1;Proline-directed							1383	0.641844	1	1	1	84773	0	0	0	25.1795	0.996975	Androgen-induced proliferation inhibitor;Androgen-induced prostate proliferative shutoff-associated protein AS3;Sister chromatid cohesion protein PDS5 homolog B;Androgen-induced proliferation inhibitor;Androgen-induced prostate proliferative shutoff-associated protein AS3;Sister chromatid cohesion protein PDS5 homolog B	Aprin;As3;Kiaa0979;Pds5b;Aprin;As3;Kiaa0979;Pds5b	Q4VA53-3;Q4VA53;Q4VA53-1	RPSKAPSPSQPPK	UID765
-0.251573	NaN	NaN	NaN	CK2;GSK3							458	0.365849	1	1	1	37086	0	0	0	98.837	1	E3 UFM1-protein ligase 1;E3 UFM1-protein ligase 1	Kiaa0776;Ufl1;Kiaa0776;Ufl1	Q8CCJ3-3;Q8CCJ3;A2RSP7;B1AXU6;Q8CCJ3-1;B1AXU5	GRKDEDSDDESQS	UID769
NaN	NaN	-0.384584	NaN	CK2							381	1	1	0.342424	1	0	0	642270	0	166.352	1	Pinin;Putative uncharacterized protein;Pinin	Pnn;Pnn	Q3TUQ5;Q9CV89;O35691	GEKQQDSQPEEVM	UID772
-0.102899	-0.173059	-0.0781372	0.0731348	CK2							513	0.43863	0.163067	0.551177	0.99752	1022800	917510	7139000	3565300	104.786	1	Nucleolar protein 56;Nucleolar protein 5A;MCG9901, isoform CRA_a;Putative uncharacterized protein;Nucleolar protein 5A	Nol5a;Nop56;mCG_9901;RP23-20A6.6-001;Nol5a;RP23-20A6.6-010	Q9D6Z1;A2APD6;Q3UJZ7;Q3USZ5;A2APD7	PKEELASDLEEMA	UID773
0.199374	-0.17067	-0.0334219	0.310456	CK2							536	0.48009	0.466754	0.664676	0.280815	1281800	686260	8083300	6239100	26.6917	0.995677	Nucleolar protein 56;Nucleolar protein 5A;MCG9901, isoform CRA_a;Putative uncharacterized protein;Nucleolar protein 5A	Nol5a;Nop56;mCG_9901;RP23-20A6.6-001;Nol5a;RP23-20A6.6-010	Q9D6Z1;A2APD6;Q3UJZ7;Q3USZ5;A2APD7	PKEEVASEPEEAA	UID774
-0.0531194	-1.66612	0.148218	-0.232752	CHK1;PKD		+					73	0.835782	3.30603e-07	0.822205	0.728333	211000	106350	489810	548340	146.502	1	Glucuronyl C5-epimerase;MKIAA0836 protein;D-glucuronyl C5-epimerase;Heparin/heparan sulfate:glucuronic acid C5-epimerase	Glce;mCG_10174;mKIAA0836;Glce	Q505E6;Q69ZY0;Q9EPS3	HIAKQQSEEAFPQ	UID778
NaN	-0.943777	NaN	NaN	AURORA;AURORA-1;PKA							561	1	0.00453516	1	1	0	147560	0	0	65.7716	1	Anthrax toxin receptor 1;Tumor endothelial marker 8	Antxr1;Atr;Tem8	Q9CZ52-1;Q9CZ52	RPPPRPSV_____	UID779
NaN	NaN	-0.653151	0.0292761	CK2							360	1	1	0.123044	0.890389	0	0	808330	907570	245.025	1	Anthrax toxin receptor 1;Tumor endothelial marker 8;Anthrax toxin receptor 1;Tumor endothelial marker 8	Antxr1;Atr;Tem8;Antxr1;Atr;Tem8	Q9CZ52-1;Q9CZ52;Q9CZ52-2	PPPVEESEEEDDD	UID780
0.173767	-0.0803472	NaN	NaN								64	0.477016	0.897533	1	1	186000	0	0	0	0	0.499999	Acetylglucosamine phosphomutase;N-acetylglucosamine-phosphate mutase;Phosphoacetylglucosamine mutase;Phosphoglucomutase-3;Putative uncharacterized protein;Putative uncharacterized protein	Agm1;Pgm3;Pgm-3;Pgm3	Q9CYR6;Q3TFH8;Q3U5N1;Q8BLS4;Q8BME1;Q8BZ65;Q8BWW3	GVMVTASHNPEED	UID781
-0.18728	0.157432	NaN	-0.692315	CK2							189	0.497471	0.339005	1	0.0693629	214410	218180	0	936630	149.931	1	Tumor protein D52-like 2;Tumor protein D52-like 2;Tumor protein D54;Tumor protein D52-like 2, isoform CRA_e;Putative uncharacterized protein;Putative uncharacterized protein;Tumor protein D52-like 2;Tumor protein D52-like 2, isoform CRA_d;Putative uncharacterized protein;Tumor protein D52-like 2;Tumor protein D52-like 2, isoform CRA_c;Putative uncharacterized protein;Tumor protein D52-like 2;Tumo…	RP23-33L3.2-009;Tpd52l2;Tpd52l2;mCG_23059;RP23-33L3.2-001;mCG_23059;RP23-33L3.2-004;Tpd52l2;mCG_23059;RP23-33L3.2-002;Tpd52l2;mCG_23059;RP23-33L3.2-003;Tpd52l2	A2AUD5;Q9CYZ2;A2AUD6;Q9CZ22;Q8BKP1;Q3TAI4;Q3TUJ9	NSATFKSFEDRVG	UID783
NaN	NaN	NaN	-0.0644799								165	1	1	1	0.991096	0	0	0	426450	142.211	1	Coiled-coil domain-containing protein 12	Ccdc12	Q8R344	GQEACDSD_____	UID784
NaN	NaN	3.59276	NaN				+				93	1	1	4.83866e-17	1	0	0	1905000	0	138.114	1	Cellular glutathione peroxidase;Glutathione peroxidase 1;Glutathione peroxidase	Gpx1	P11352;Q5RJH8	NEEILNSLKYVRP	UID785
0.102591	-0.0742284	-0.387449	NaN	CDK1;Proline-directed							2137	0.840622	0.72664	0.339218	1	908280	726960	659610	0	47.403	0.999981	Beta-II spectrin;Embryonic liver fodrin;Fodrin beta chain;Spectrin beta chain, brain 1;Spectrin, non-erythroid beta chain 1;Putative uncharacterized protein;Spnb2 protein;Beta-II spectrin;Embryonic liver fodrin;Fodrin beta chain;Spectrin beta chain, brain 1;Spectrin, non-erythroid beta chain 1;Putative uncharacterized protein;ELF3;Beta spectrin homolog	Elf;Spnb2;Spnb-2;Sptb2;Sptbn1;Elf;Spnb2;Spnb-2;Sptb2;Sptbn1;Elf3;Spnb2;ELF1	Q62261-1;Q62261;Q8BQ35;Q8R1C2;Q62261-2;Q3TTX2;Q3TZN6;Q8C509;Q9R1Y9;Q9Z2V0	LPAEQGSPRMAGT	UID790
-0.0721035	-0.145717	-0.0132031	0.143524	CAMK2;ERK/MAPK;Proline-directed;WW GroupIV							2102	0.527618	0.528745	0.718865	0.747404	1271800	477860	4508200	4794500	17.785	0.98362	Beta-II spectrin;Embryonic liver fodrin;Fodrin beta chain;Spectrin beta chain, brain 1;Spectrin, non-erythroid beta chain 1;Putative uncharacterized protein;Spnb2 protein;Beta-II spectrin;Embryonic liver fodrin;Fodrin beta chain;Spectrin beta chain, brain 1;Spectrin, non-erythroid beta chain 1;Putative uncharacterized protein;ELF3;Beta spectrin homolog	Elf;Spnb2;Spnb-2;Sptb2;Sptbn1;Elf;Spnb2;Spnb-2;Sptb2;Sptbn1;Elf3;Spnb2;ELF1	Q62261-1;Q62261;Q8BQ35;Q8R1C2;Q62261-2;Q3TTX2;Q3TZN6;Q8C509;Q9R1Y9;Q9Z2V0	RKRRPPSPDPNTK	UID791
0.0784732	0.0788831	0.0828389	0.0518593	CK2							181	0.940023	0.92887	0.991318	0.953274	25805000	10705000	31717000	31447000	1.47001	0.58346	Membrane-associated progesterone receptor component 1;Putative uncharacterized protein;Progesterone receptor membrane component 1	Pgrmc;Pgrmc1;mCG_68202;RP23-100G16.1-001	O55022;Q3TFP8;Q3TH84;Q3TXU8	EEPTVYSDDEEPK	UID796
-0.0884541	0.157432	0.113701	0.0496307	CK2;NEK6							106	0.479257	0.561632	0.93696	0.948223	2557900	6907600	13739000	7721500	20.2711	0.985398	Elongation factor 1-beta	Eef1b;Eef1b2	O70251	DIDLFGSDDEEES	UID797
0.124328	0.119157	-0.108503	0.13606	CAMK2;PKA;Proline-directed							278	0.753116	0.594096	0.584642	0.602597	1209900	371250	2911200	1550700	127.3	1	PRP4 pre-mRNA processing factor 4 homolog B (Yeast);PRP4 pre-mRNA processing factor 4 homolog B (Yeast), isoform CRA_b;MKIAA0536 protein;Putative uncharacterized protein;Pre-mRNA protein kinase;PRP4 pre-mRNA-processing factor 4 homolog;Serine/threonine-protein kinase PRP4 homolog	mCG_22253;Prpf4b;mKIAA0536;Cbp143;Prp4h;Prp4k;Prp4m;Prpf4b;Prpk	B2RUN6;C7G3P2;Q8BPG8;Q8C5G1;Q61136	IKDRKKSPIVNER	UID798
-2.90801	2.95187	-1.85006	1.86596	AURORA;AURORA-1;AURORA-A;CAMK2;CK1;PKA;PKA/AKT	+	+	+	+			119	3.02858e-43	7.39488e-73	1.96978e-12	4.40157e-16	1861000	1600200	3437900	3322500	36.4761	0.999774	LIM protein RIL;PDZ and LIM domain protein 4;Reversion-induced LIM protein;PDZ and LIM domain 4;PDZ and LIM domain 4, isoform CRA_b;PDZ and LIM domain 4;PDZ and LIM domain 4	Pdlim4;Ril;mCG_13780;Pdlim4;RP23-354D12.3-001;Pdlim4;RP23-354D12.3-003;Pdlim4;RP23-354D12.3-005	P70271;Q5SWV2;Q5SWV3;A8Y5C3	ATSRRSSVSGISL	UID812
NaN	NaN	NaN	0.102591	CAMK2;CK2							421	1	1	1	0.642754	0	0	0	421560	25.6992	0.997181	Brain-specific angiogenesis inhibitor 1-associated protein 2-like protein 1;Insulin receptor tyrosine kinase substrate	Baiap2l1;Irtks	Q9DBJ3	APVRSISTVDLTE	UID813
0.10017	0.160017	0.408494	0.000288558	CK2;NEK6							39	0.850511	0.550787	0.359807	0.83729	1499900	3854900	14366000	10399000	45.7532	0.999973	eIF3 p110;Eukaryotic translation initiation factor 3 subunit 8;Eukaryotic translation initiation factor 3 subunit C;Putative uncharacterized protein;Eif3c protein	Eif3c;Eif3s8	Q8R1B4;Q3TL08;Q66JU1;Q8BVX3;Q9CSD3;Q9CV26	KQPLLLSEDEEDT	UID814
-0.389508	0.103397	0.0662615	-0.157802	CAMK2;PKA;PKA/AKT							266	0.16492	0.651029	0.986916	0.692743	741550	354500	2079700	1824500	39.7317	0.999893	Non-canonical ubiquitin-conjugating enzyme 1;Ubiquitin-conjugating enzyme E2 J1;Ubiquitin-conjugating enzyme E2, J1;Putative uncharacterized protein;Ubiquitin-conjugating enzyme E2 J1	Ncube1;Ube2j1;mCG_12755;RP23-12I24.8-001;RP23-12I24.8-002;Ube2j1	Q9JJZ4;A3KG50;Q3TV38;Q3UDP8;A3KG52	QSQRRPSTSPDVL	UID817
-0.925604	-0.827922	-1.03351	-1.22533	CK2;NEK6	+	+	+	+			114	4.40961e-06	1.62207e-07	4.72979e-05	0.000221321	1885700	1053700	4939600	3732400	234.259	1	Butyrate-induced protein 1;Protein tyrosine phosphatase-like protein PTPLAD1;Protein-tyrosine phosphatase-like A domain-containing protein 1	Ptplad1	Q8K2C9	DRWLDESDAEMEL	UID818
NaN	0.475396	NaN	0.279531	CK2							592	1	0.0185578	1	0.331002	0	389630	0	752290	65.3469	1	Connecdenn;DENN domain-containing protein 1A;MKIAA1608 protein;DENN/MADD domain containing 1A	Dennd1a;Dennd1a;mKIAA1608;Dennd1a;RP23-399K8.1-010	Q8K382;Q5DTW3;A2ALU3	PLGQAKSLEDLRA	UID819
0.162081	0.115832	-0.335681	0.417272	CK2							92	0.508224	0.450869	0.400092	0.17139	315330	201290	684620	666900	84.0935	1	Alpha thalassemia/mental retardation syndrome X-linked homolog (Human);ATP-dependent helicase ATRX;Heterochromatin protein 2;HP1 alpha-interacting protein;HP1-BP38 protein;Transcriptional regulator ATRX;X-linked nuclear protein;Alpha thalassemia/mental retardation syndrome X-linked homolog (Human);Putative uncharacterized protein;Alpha thalassemia/mental retardation syndrome X-linked homolog (Hum…	Atrx;RP23-170G19.5-001;Atrx;Hp1bp2;Xnp;Atrx;RP23-170G19.5-014;Atrx;RP23-170G19.5-003;Atrx;RP23-170G19.5-002;Atrx;RP23-170G19.5-015;Atrx;RP23-170G19.5-018;Atrx;RP23-170G19.5-004;Atrx;RP23-170G19.5-013	A2ADH4;Q61687;A6PWK6;Q3TP53;Q3TSV4;Q3UU22;Q3UZ76;Q8BSH0;Q8C4Z6;Q8C2S3;Q3UY26;A6PWK8;A6PWK7;Q3TA30;A6PWK9	VTKYVESDDEKPT	UID822
0.229219	-0.326299	0.123269	-0.208078	CAMK2							244	0.388741	0.0217805	0.879367	0.765667	1171700	990100	1845900	682120	56.1671	0.999998	3-phosphoinositide-dependent protein kinase 1;Putative uncharacterized protein;PDK1;Phosphoinositide-dependent protein kinase-1 beta;Putative uncharacterized protein;Putative uncharacterized protein	Pdk1;Pdpk1;Pdk1beta;Pdpk1;Pdpk1	Q9Z2A0;Q3UGN6;Q3UHZ0;Q810Z4;Q8K3L3;Q3TRL2;Q3UEW8	KQARANSFVGTAQ	UID823
NaN	0.302758	0.242572	-0.14757	CK2;NEK6							139	1	0.136456	0.656439	0.531216	1720000	1669500	5647400	6611600	76.3241	1	DNA replication licensing factor MCM2;Minichromosome maintenance protein 2 homolog;Nuclear protein BM28;Putative uncharacterized protein	Bm28;Cdcl1;Kiaa0030;Mcm2;Mcmd2	P97310;Q3UJN1;Q3UK39	RGLLYDSSEEDEE	UID824
NaN	0.193583	NaN	NaN	CK2							140	1	0.419976	1	1	1720000	1289500	4321800	4271700	89.1471	1	DNA replication licensing factor MCM2;Minichromosome maintenance protein 2 homolog;Nuclear protein BM28;Putative uncharacterized protein	Bm28;Cdcl1;Kiaa0030;Mcm2;Mcmd2	P97310;Q3UJN1;Q3UK39	GLLYDSSEEDEER	UID825
NaN	0.488104	0.0391384	0.066537	CDK1;CDK2;GSK3;NEK6;Polo box;Proline-directed							27	1	0.0155518	0.947509	0.78608	1111200	501680	2596800	1540400	9.65031	0.894382	DNA replication licensing factor MCM2;Minichromosome maintenance protein 2 homolog;Nuclear protein BM28;Putative uncharacterized protein	Bm28;Cdcl1;Kiaa0030;Mcm2;Mcmd2	P97310;Q3UJN1;Q3UK39	SDPLTSSPGRSSR	UID827
NaN	0.348006	NaN	0.0342158	CDK1;CDK2;NEK6;Polo box;Proline-directed							41	1	0.059797	1	0.87641	0	232720	0	1807600	10.1406	0.837781	DNA replication licensing factor MCM2;Minichromosome maintenance protein 2 homolog;Nuclear protein BM28;Putative uncharacterized protein	Bm28;Cdcl1;Kiaa0030;Mcm2;Mcmd2	P97310;Q3UJN1;Q3UK39	ADALTSSPGRDLP	UID828
0.0980152	-0.00727503	0.328262	-0.0815069	ERK/MAPK;Proline-directed;WW GroupIV							186	0.859336	0.673123	0.491435	0.661283	2135800	1544700	5385200	2557900	76.3258	1	Ras-related protein R-Ras2;Putative uncharacterized protein	Rras2	P62071;Q9CTF6	EQECPPSPEPTRK	UID829
NaN	0.20989	NaN	-0.241049	GSK3							122	1	0.225869	1	0.537608	0	0	0	1182800	11.1696	0.925791	Akt1 protein;Protein kinase B-alpha;Putative uncharacterized protein;Thymoma viral proto-oncogene 1;Thymoma viral proto-oncogene 1, isoform CRA_a;AKT1 kinase;Protein kinase B;Proto-oncogene c-Akt;RAC-alpha serine/threonine-protein kinase;RAC-PK-alpha;Thymoma viral proto-oncogene	Akt1;mCG_15405;Akt;Akt1;Rac	A4FUQ9;Q6GSA6;Q8BS26;P31750	ETMDFRSGSPSDN	UID830
NaN	-0.242055	NaN	NaN	PKA							103	1	0.313604	1	1	0	320950	0	0	141.456	1	Histone H4	H4-12;H4-53;Hist1h4a;Hist1h4b;Hist1h4c;Hist1h4d;Hist1h4f;Hist1h4h;Hist1h4i;Hist1h4j;Hist1h4k;Hist1h4m;Hist2h4;Hist2h4a;Hist4h4;Gm11275;mCG_1027097;mCG_1044802;mCG_121063;mCG_142242;mCG_23033;mCG_23039;mCG_49272;mCG_49679;mCG_7726;mCG_7729;mCG_7731;OTTMUSG00000000446	P62806;B2RTM0;Q61667;Q6B822	GGVKRISGLIYEE	UID833
-0.0667446	0.242084	NaN	-0.152997	Proline-directed							626	0.798612	0.267113	1	0.702192	538130	1366300	0	1813900	10.1718	0.904567	82 kDa FMRP-interacting protein;FMRP-interacting protein 2;Nuclear fragile X mental retardation-interacting protein 2;82 kDa FMRP-interacting protein;FMRP-interacting protein 2;Nuclear fragile X mental retardation-interacting protein 2	Kiaa1321;Nufip2;Kiaa1321;Nufip2	Q5F2E7-2;Q5F2E7;Q5F2E7-1	NQNPLASPTNTLL	UID834
0.153027	0.135404	0.19333	-0.217189	CAMK2;CHK1;CHK1/2;PKD							649	0.53312	0.53791	0.750377	0.580259	810920	614000	1613900	822080	97.771	1	82 kDa FMRP-interacting protein;FMRP-interacting protein 2;Nuclear fragile X mental retardation-interacting protein 2;82 kDa FMRP-interacting protein;FMRP-interacting protein 2;Nuclear fragile X mental retardation-interacting protein 2	Kiaa1321;Nufip2;Kiaa1321;Nufip2	Q5F2E7-2;Q5F2E7;Q5F2E7-1	GLERNDSWGSFDL	UID837
0.0353423	0.203389	0.316378	0.119555	CAMK2;PKA							1516	0.894035	0.335259	0.54164	0.830972	1179000	857480	2608700	2635100	26.8866	0.99785	BAT2 domain-containing protein 1;HLA-B-associated transcript 2-like 2;Protein BAT2-like 2;BAT2 domain-containing protein 1;HLA-B-associated transcript 2-like 2;Protein BAT2-like 2;BAT2 domain-containing protein 1;HLA-B-associated transcript 2-like 2;Protein BAT2-like 2;BAT2 domain-containing protein 1;HLA-B-associated transcript 2-like 2;Protein BAT2-like 2	Bat2d;Bat2d1;Bat2l2;Kiaa1096;Bat2d;Bat2d1;Bat2l2;Kiaa1096;Bat2d;Bat2d1;Bat2l2;Kiaa1096;Bat2d;Bat2d1;Bat2l2;Kiaa1096	Q3TLH4-2;Q3TLH4;Q3TLH4-1;Q3TLH4-5;Q3TLH4-3	IAKRSFSSQRPGV	UID838
-0.179678	NaN	0.189287	0.127765	CAMK2;CK2;PKA							565	0.514546	1	0.757671	0.623476	631490	0	1622000	1674500	26.2017	0.997608	Pleckstrin homology-like domain family B member 1;Protein LL5-alpha;Pleckstrin homology-like domain family B member 1;Protein LL5-alpha	Kiaa0638;Ll5a;Phldb1;Kiaa0638;Ll5a;Phldb1	Q6PDH0-2;Q6PDH0;Q6PDH0-1	RAQRKLSSGDLRV	UID839
-0.0564312	0.218967	NaN	NaN	CAMK2;CHK1;PKD							431	0.826711	0.296846	1	1	579930	460770	0	0	42.1385	0.999939	Pleckstrin homology-like domain family B member 1;Protein LL5-alpha;Pleckstrin homology-like domain family B member 1;Protein LL5-alpha	Kiaa0638;Ll5a;Phldb1;Kiaa0638;Ll5a;Phldb1	Q6PDH0-2;Q6PDH0;Q6PDH0-1	LVGRTFSDGLAAT	UID840
0.0368901	-0.0539279	0.0768327	0.258941	AURORA;AURORA-1;AURORA-A;CAMK2;CK1;GSK3;PKA;PKA/AKT							710	0.895563	0.787163	0.945452	0.361266	501860	420900	778990	707860	25.829	0.994608	Pumilio homolog 1;Pumilio 1 (Drosophila);Pumilio 1 (Drosophila), isoform CRA_a;Putative uncharacterized protein;Pumilio homolog 1;Pumilio 1 (Drosophila);Putative uncharacterized protein;Pumilio homolog 1;Pumilio 1 (Drosophila);Putative uncharacterized protein;Putative uncharacterized protein;Pumilio 1 (Drosophila);Putative uncharacterized protein	Kiaa0099;Pum1;mCG_117665;RP24-233L10.1-001;Kiaa0099;Pum1;RP24-233L10.1-004;Kiaa0099;Pum1;RP24-233L10.1-003;Pum1;Pum1;RP24-233L10.1-005	Q80U78-1;Q80U78;B1ASF2;Q3UR00;Q80U78-3;Q3TQ21;Q80U78-2;B1ASF3;Q3U4T5;Q3TTW5;A8WHM8;Q3UHW0	SGSRRDSLTGSSD	UID843
NaN	NaN	-0.428236	0.240742	Proline-directed							465	1	1	0.295687	0.389414	0	0	438340	363430	141.726	1	Metastasis-associated protein MTA1;Mta1 protein	Mta1;Mta1	Q8K4B0;Q2KHS8	PNRNNMSPHGIPA	UID844
0.280244	0.0643311	0.119157	0.0941009	GSK3							173	0.245167	0.614487	0.872028	0.660324	0	0	0	0	0	0.495118	Ankyrin repeat domain-containing protein 25;KN motif and ankyrin repeat domain-containing protein 2;Ankyrin repeat domain-containing protein 25;KN motif and ankyrin repeat domain-containing protein 2	Ankrd25;Kank2;Ankrd25;Kank2	Q8BX02-1;Q8BX02;Q8BX02-2	LPPTPRSSGLSTP	UID847
0.280244	0.0643311	0.119157	0.0941009	CK1;PKA							174	0.245167	0.614487	0.872028	0.660324	0	0	0	0	0	0.504882	Ankyrin repeat domain-containing protein 25;KN motif and ankyrin repeat domain-containing protein 2;Ankyrin repeat domain-containing protein 25;KN motif and ankyrin repeat domain-containing protein 2	Ankrd25;Kank2;Ankrd25;Kank2	Q8BX02-1;Q8BX02;Q8BX02-2	PPTPRSSGLSTPV	UID848
NaN	NaN	-0.407517	-0.273186	CDK1;CK1;Proline-directed							565	1	1	0.317311	0.66856	0	0	407980	400240	70.7424	1	3D3/LYRIC;Lysine-rich CEACAM1 co-isolated protein;Metadherin;Metastasis adhesion protein;Protein LYRIC	Lyric;Mtdh	Q80WJ7	SETNWESPKQIKK	UID850
NaN	0.266037	-0.436861	0.286881	CK1;Proline-directed							193	1	0.137827	0.286983	0.320607	0	107240	661890	405850	25.4066	0.994274	Protein FAM76B;Novel protein (2810485I05Rik);RIKEN cDNA 2810485I05, isoform CRA_c	Fam76b;2810485I05Rik;mCG_113475;RP23-133A3.1;RP23-133A3.1-001	Q80XP8-1;Q80XP8;A6X915	HKVSSLSPEQEQG	UID851
NaN	NaN	0.0786098	NaN	CK1;GSK3;Proline-directed							359	1	1	0.942356	1	0	0	780080	0	0	0.322964	Pleckstrin homology-like domain family B member 2;Protein LL5-beta;Pleckstrin homology-like domain family B member 2;Protein LL5-beta	Ll5b;Phldb2;Ll5b;Phldb2	Q8K1N2-2;Q8K1N2;Q8K1N2-1	ASYSGTSPSHSFI	UID853
-0.39424	0.133958	NaN	NaN	CK2;PKA							534	0.0334987	0.664549	1	1	887250	899840	0	0	7.47741	0.847437	Pleckstrin homology-like domain family B member 2;Protein LL5-beta;Pleckstrin homology-like domain family B member 2;Protein LL5-beta	Ll5b;Phldb2;Ll5b;Phldb2	Q8K1N2-2;Q8K1N2;Q8K1N2-1	FLAPRGSRSDELL	UID854
NaN	NaN	0.081885	-0.0357418	AURORA;AURORA-1;AURORA-A;CAMK2;PKA;PKA/AKT							411	1	1	0.957334	0.943669	868760	93813	1294600	1020500	10.2162	0.912109	Pleckstrin homology-like domain family B member 2;Protein LL5-beta;Pleckstrin homology-like domain family B member 2;Protein LL5-beta	Ll5b;Phldb2;Ll5b;Phldb2	Q8K1N2-2;Q8K1N2;Q8K1N2-1	LRERKSSISSISG	UID855
NaN	0.237808	NaN	NaN	CK1							244	1	0.254472	1	1	0	775960	0	0	12.5244	0.944056	Pleckstrin homology-like domain family B member 2;Protein LL5-beta;Pleckstrin homology-like domain family B member 2;Protein LL5-beta	Ll5b;Phldb2;Ll5b;Phldb2	Q8K1N2-2;Q8K1N2;Q8K1N2-1	RKYSGSSLSNMGA	UID857
-0.0392363	-0.107042	0.654527	0.081476	CK2;GSK3;NEK6							486	0.631815	0.632459	0.10653	0.745206	1402500	605780	4213900	2188500	49.4615	0.999989	Pleckstrin homology-like domain family B member 2;Protein LL5-beta;Pleckstrin homology-like domain family B member 2;Protein LL5-beta	Ll5b;Phldb2;Ll5b;Phldb2	Q8K1N2-2;Q8K1N2;Q8K1N2-1	LEKLQLSDEESVF	UID858
NaN	0.0402613	0.0250289	-0.135697	CK1							383	1	0.896937	0.910997	0.736589	556600	545560	1294800	888740	156.232	1	Pleckstrin homology-like domain family B member 2;Protein LL5-beta;Pleckstrin homology-like domain family B member 2;Protein LL5-beta	Ll5b;Phldb2;Ll5b;Phldb2	Q8K1N2-2;Q8K1N2;Q8K1N2-1	RNFSCGSMELDDS	UID862
0.081067	0.169155	0.563158	-0.16579	CAMK2;PKA							465	0.92926	0.513289	0.175521	0.497768	2594000	2680400	3114200	2884200	8.84948	0.8833	Pleckstrin homology-like domain family B member 2;Protein LL5-beta;Pleckstrin homology-like domain family B member 2;Protein LL5-beta	Ll5b;Phldb2;Ll5b;Phldb2	Q8K1N2-2;Q8K1N2;Q8K1N2-1	PEGRRLSAGTTVA	UID863
-0.0173732	0.269991	0.1141	0.10286	CK1							202	0.705616	0.132801	0.880755	0.687953	1055600	0	0	1371000	0	0.499998	Pleckstrin homology-like domain family B member 2;Protein LL5-beta;Pleckstrin homology-like domain family B member 2;Protein LL5-beta	Ll5b;Phldb2;Ll5b;Phldb2	Q8K1N2-2;Q8K1N2;Q8K1N2-1	GAASMPSSPKQVR	UID864
NaN	0.269991	0.1141	NaN	CDK1;CK1;ERK/MAPK;Polo box;Proline-directed;WW GroupIV							203	1	0.132801	0.880755	1	0	0	0	0	0	0.499998	Pleckstrin homology-like domain family B member 2;Protein LL5-beta;Pleckstrin homology-like domain family B member 2;Protein LL5-beta	Ll5b;Phldb2;Ll5b;Phldb2	Q8K1N2-2;Q8K1N2;Q8K1N2-1	AASMPSSPKQVRK	UID865
-0.26939	-0.0353722	0.183328	-0.0746233	CAMK2;CK1;PKA/AKT							1029	0.121894	0.557362	0.762974	0.86185	1382400	1821000	0	2412600	11.7028	0.936699	Pleckstrin homology-like domain family B member 2;Protein LL5-beta;Pleckstrin homology-like domain family B member 2;Protein LL5-beta;Putative uncharacterized protein	Ll5b;Phldb2;Ll5b;Phldb2;Phldb2	Q8K1N2-2;Q8K1N2;Q8K1N2-1;Q8BZE3	FYSRTASESNVYL	UID866
NaN	0.781989	1.45801	1.66362	CDK1;CK1;ERK/MAPK;Proline-directed;WW GroupIV		+	+	+			333	1	8.78715e-05	0.000895958	2.00375e-09	0	526900	2356400	1618800	135.865	1	Pleckstrin homology-like domain family B member 2;Protein LL5-beta;Pleckstrin homology-like domain family B member 2;Protein LL5-beta	Ll5b;Phldb2;Ll5b;Phldb2	Q8K1N2-2;Q8K1N2;Q8K1N2-1	ALSVPASPRVARK	UID867
0.344488	-0.101289	0.0628125	-0.109483	CK2							231	0.14335	0.845789	0.933316	0.604625	1486300	199490	4128400	5422100	213.824	1	Heat shock 86 kDa;Heat shock protein HSP 90-alpha;Tumor-specific transplantation 86 kDa antigen;Hsp90aa1 protein;Putative uncharacterized protein;Heat shock protein 90, alpha (Cytosolic), class A member 1;Heat shock protein 90kDa alpha (Cytosolic), class A member 1;MCG14932, isoform CRA_b	Hsp86;Hsp86-1;Hsp90aa1;Hspca;mCG_14932;RP23-60K23.1-001	P07901;A0PJ91;Q3TJU7;Q3TKA2;Q3TKB9;Q3TKG0;Q3UIF3;Q80Y52;Q8C2A9;Q8C5U3	ERDKEVSDDEAEE	UID868
-0.150017	0.0302654	0.0893625	0.0184917	CK2							263	0.320666	0.840272	0.992007	0.877959	1108000	972060	8491300	10279000	93.0584	1	Heat shock 86 kDa;Heat shock protein HSP 90-alpha;Tumor-specific transplantation 86 kDa antigen;Hsp90aa1 protein;Putative uncharacterized protein;Heat shock protein 90, alpha (Cytosolic), class A member 1;Heat shock protein 90kDa alpha (Cytosolic), class A member 1;MCG14932, isoform CRA_b	Hsp86;Hsp86-1;Hsp90aa1;Hspca;mCG_14932;RP23-60K23.1-001	P07901;A0PJ91;Q3TJU7;Q3TKA2;Q3TKB9;Q3TKG0;Q3UIF3;Q80Y52;Q8C2A9;Q8C5U3	EIEDVGSDEEEEE	UID869
NaN	NaN	0.0912597	NaN	CDK1;CK1;Polo box;Proline-directed							83	1	1	0.92034	1	0	132390	1116400	433990	9.33495	0.895839	AU-rich element RNA-binding protein 1;Heterogeneous nuclear ribonucleoprotein D0;AU-rich element RNA-binding protein 1;Heterogeneous nuclear ribonucleoprotein D0;Putative uncharacterized protein	Auf1;Hnrnpd;Hnrpd;Auf1;Hnrnpd;Hnrpd	Q60668-1;Q60668;Q60668-3;Q3UXC8	EGHSNSSPRHTEA	UID871
0.280956	0.112233	0.406537	-0.230059								225	0.243943	0.461442	0.42937	0.732378	0	0	0	770070	0	0.5	GAP SH3 domain-binding protein 2;Ras GTPase-activating protein-binding protein 2;Putative uncharacterized protein;GTPase activating protein (SH3 domain) binding protein 2;RIKEN cDNA E430034L04, isoform CRA_a;MKIAA0660 protein;GAP SH3 domain-binding protein 2;Ras GTPase-activating protein-binding protein 2;Putative uncharacterized protein;RIKEN cDNA E430034L04, isoform CRA_b	G3bp2;mCG_12534;mKIAA0660;G3bp2;mCG_12534	P97379-2;P97379;Q3TEL4;Q3U931;Q542W3;Q5DU21;P97379-1;Q3U541;Q3U6B1	EELEEKSATPPPA	UID872
-1.13331	-0.157174	-0.399483	-0.283615	Proline-directed	+						165	6.30775e-05	0.499772	0.135132	0.465642	554810	337760	1579400	1123300	166.763	1	IGF-II mRNA-binding protein 3;Insulin-like growth factor 2 mRNA-binding protein 3;VICKZ family member 3	Igf2bp3;Vickz3	Q9CPN8	AAQQNPSPQLRGR	UID873
-0.0432296	-0.209678	0.130404	-0.327348	CDK1;CDK2;CK1;Proline-directed							274	0.862999	0.592903	0.89934	0.255211	422500	287480	3595800	2848600	104.866	1	BCL2-associated athanogene 3;Putative uncharacterized protein;Bcl2-associated athanogene 3, isoform CRA_b;BAG family molecular chaperone regulator 3;Bcl-2-associated athanogene 3;Bcl-2-binding protein Bis	Bag3;mCG_21018;Bag3;Bis;MNCb-2243	A6H663;Q3TAM9;Q9CQL3;Q9JLV1	AASPFRSPVRGAS	UID875
0.279887	0.41738	1.30124	-0.785925	CDK1;CDK2;Proline-directed							6	0.260032	0.0273957	0.00318784	0.146362	1541700	965840	2751500	0	23.1843	0.995219	Myb-binding protein 1A;Myb-binding protein of 160 kDa;Mybbp1a protein;MYB binding protein (P160) 1a, isoform CRA_b;Putative uncharacterized protein;Putative uncharacterized protein	Mybbp1a;P160;mCG_6657;Mybbp1a	Q7TPV4;A0JLT5;Q3U2W2;Q3TLF6	_MAEMKSPTKAEP	UID876
0.218099	0.192573	1.1119	-0.976106	CK1;Proline-directed							1164	0.3687	0.25978	0.01244	0.0668833	151500	99730	1277400	478620	25.2078	0.996958	Myb-binding protein 1A;Myb-binding protein of 160 kDa;Mybbp1a protein;MYB binding protein (P160) 1a, isoform CRA_b;Putative uncharacterized protein;Putative uncharacterized protein	Mybbp1a;P160;mCG_6657;Mybbp1a	Q7TPV4;A0JLT5;Q3U2W2;Q3TLF6	IPSDTQSPVSTKR	UID877
-0.0713455	0.0416635	-0.330121	0.508429	CK1;CK2							104	0.529919	0.892887	0.204693	0.048204	1295700	1182300	2555000	3074400	79.7221	1	High mobility group AT-hook protein 2;High mobility group protein HMGI-C	Hmga2;Hmgic	P52927	ETSSQESAEED__	UID878
0.265437	0.316725	0.430499	-0.0140333	CDK1;CDK2;CK1;Proline-directed							44	0.293302	0.114921	0.327983	0.80559	1037000	920250	4818300	3350800	64.7684	1	High mobility group AT-hook protein 2;High mobility group protein HMGI-C;Hmga2 protein	Hmga2;Hmgic;Hmga2	P52927;Q6NSP9	EPTCEPSPKRPRG	UID879
0.170438	0.0742315	-0.00381376	0.269273	CK2							250	0.578788	0.761726	0.74454	0.372462	20336000	650480	29173000	32094000	167.428	1	Macropain subunit C8;Multicatalytic endopeptidase complex subunit C8;Proteasome component C8;Proteasome subunit alpha type-3;Proteasome subunit K;Proteasome subunit alpha type	Psma3	O70435;Q58EV4;Q9DCD8	LKEEDESDDDNM_	UID880
0.263756	0.251689	NaN	NaN	CK1;NEK6;PKA							384	0.274692	0.242084	1	1	0	4087100	0	0	13.0939	0.953247	Traf3ip2 protein;Putative uncharacterized protein;cDNA fis, clone TRACH2006870,moderately similar to Homo sapiens adaptor protein CIKS mRNA;Traf3 interacting protein 2;TRAF3 interacting protein 2	Traf3ip2;AI429613;mCG_1382	Q6IR26;Q8C0E5;Q8N7N6;Q8R227	RGTLRTSNLPEEL	UID881
0.0690147	NaN	0.449641	-0.482674	CDK1;CDK2;NEK6;Proline-directed							30	0.789195	1	0.37635	0.397189	109700	0	334070	345310	117.019	1	Pyridoxal-dependent decarboxylase domain-containing protein 1;Pyridoxal-dependent decarboxylase domain-containing protein 1;Pyridoxal-dependent decarboxylase domain-containing protein 1;Pyridoxal-dependent decarboxylase domain-containing protein 1;Pyridoxal-dependent decarboxylase domain-containing protein 1	Pdxdc1;Pdxdc1;Pdxdc1;Pdxdc1;Pdxdc1	Q99K01-4;Q99K01;Q99K01-2;Q99K01-1;Q99K01-3;Q99K01-5	MRMLEKSPRRTEE	UID882
0.336512	-0.0641782	0.230695	-0.0398294	CAMK2;CDK1;Proline-directed							134	0.161354	0.937798	0.685269	0.956329	348390	178380	827750	729240	160.022	1	Phostensin;Protein phosphatase 1 F-actin cytoskeleton-targeting subunit;2310014H01Rik protein;Phostensin;Protein phosphatase 1 F-actin cytoskeleton-targeting subunit;Putative uncharacterized protein	2310014H01Rik;2310014H01Rik	Q8BQ30-2;Q8BQ30;B2RWV7;B7ZND7;Q8BQ30-1;Q3U3A9	GNLRDQSPKGRES	UID885
NaN	NaN	-0.191475	-0.0579322	Proline-directed							358	1	1	0.600841	0.997796	0	0	301030	318570	48.6193	0.999986	Cyclin Ania-6a;Cyclin-L1	Ania6a;Ccn1;Ccnl1	Q52KE7-1;Q52KE7	VKAEEKSPVSINV	UID886
-0.153446	-0.364218	-0.0472639	-0.183425								232	0.312974	0.137089	0.728444	0.643185	1004400	531760	2249100	2416700	13.0769	0.953072	PDHE1-A type I;Pyruvate dehydrogenase E1 component subunit alpha, somatic form, mitochondrial;Putative uncharacterized protein;Pyruvate dehydrogenase E1 alpha 1	Pdha1;Pdha-1;mCG_14551;RP23-36P16.4-001	P35486;Q3UFJ3	RYGMGTSVERAAA	UID891
0.180403	-0.00702857	-0.821814	0.621806	CK2			+				293	0.543747	0.674179	0.000969887	0.012799	9474900	4767300	13358000	9177300	34.3813	0.999587	PDHE1-A type I;Pyruvate dehydrogenase E1 component subunit alpha, somatic form, mitochondrial;Putative uncharacterized protein;Pyruvate dehydrogenase E1 alpha 1	Pdha1;Pdha-1;mCG_14551;RP23-36P16.4-001	P35486;Q3UFJ3	YRYHGHSMSDPGV	UID892
0.947704	0.316378	0.389897	0.165301	GSK3;PKA;Proline-directed	+						200	6.6163e-05	0.123253	0.432502	0.531637	468490	791640	1920500	1784200	25.0203	0.996849	Fos-related antigen 2;Putative uncharacterized protein;Fos-like antigen 2	Fosl2;Fra2;Fra-2;Fosl2	P47930;Q3UKX7;Q8C231	SPEERRSPPTSGL	UID894
-0.370191	0.237197	-0.602657	0.0657101	CK1;CK2;NEK6							1993	0.0439581	0.28051	0.0311004	0.78836	2660300	2230600	2937400	2016900	8.35993	0.738328	Myosin, heavy polypeptide 10, non-muscle;Putative uncharacterized protein;Myosin, heavy polypeptide 10, non-muscle;Cellular myosin heavy chain, type B;Myosin heavy chain 10;Myosin heavy chain, non-muscle IIb;Myosin-10;Non-muscle myosin heavy chain B;Non-muscle myosin heavy chain IIb;Myh10 protein;MKIAA3005 protein;Putative uncharacterized protein	Myh10;RP23-396M19.2-008;Myh10;RP23-396M19.2-002;Myh10;mKIAA3005	Q3UH59;Q5SV64;Q61879;Q4KMN4;Q6PB65;Q80T68;Q8BLI1;Q8BLI3;Q8BWI3	GASLELSDDDTES	UID895
1.47861	-1.24342	1.50635	-1.3987	CAMK2;PKA	+	+			+		7	1.56146e-13	1.63313e-14	0.00138294	0.00743412	9828900	3043300	617360	681910	258.334	1	High mobility group nucleosome-binding domain-containing protein 1;Non-histone chromosomal protein HMG-14	Hmg14;Hmg-14;Hmgn1	P18608	MPKRKVSADGAAK	UID896
-0.0312235	0.0312541	-0.0340717	NaN	CK1;CK2							87	0.658488	0.844811	0.662961	1	1091900	1584800	6703800	0	34.2891	0.999506	High mobility group nucleosome-binding domain-containing protein 1;Non-histone chromosomal protein HMG-14;Putative uncharacterized protein	Hmg14;Hmg-14;Hmgn1;Hmgn1	P18608;Q8CEW1	ENQSPASEEEKEA	UID897
0.258338	0.305562	NaN	-0.210847	CK1;Proline-directed							164	0.310649	0.1319	1	0.42011	2874900	1250400	2309200	2704900	26.9975	0.998996	IGF-II mRNA-binding protein 2;Insulin-like growth factor 2 mRNA-binding protein 2;VICKZ family member 2;IGF-II mRNA-binding protein 2;Insulin-like growth factor 2 mRNA-binding protein 2;VICKZ family member 2;Insulin-like growth factor 2 mRNA binding protein 2	Igf2bp2;Imp2;Vickz2;Igf2bp2;Imp2;Vickz2;Igf2bp2;RP23-50H13.1-004	Q5SF07-1;Q5SF07;Q5SF07-2;A6X8Z3	EEVSSPSPPHRAR	UID900
NaN	NaN	NaN	-0.394885								500	1	1	1	0.502054	0	0	0	350780	84.8668	1	SAM and SH3 domain-containing protein 1;MKIAA0790 protein;Putative uncharacterized protein	Sash1;mKIAA0790	P59808;Q6ZQ46;Q8BRY6	KLKAGGSVESLRS	UID901
NaN	NaN	-0.615751	NaN								711	1	1	0.144406	1	0	0	533370	0	22.5994	0.994534	SAM and SH3 domain-containing protein 1;MKIAA0790 protein;Putative uncharacterized protein	Sash1;mKIAA0790	P59808;Q6ZQ46;Q8BRY6	VDNQGLSGRSPRD	UID902
NaN	-0.0387768	-0.00475429	0.204016	CAMK2;CK2							831	1	0.997931	0.83463	0.44468	0	235940	1460200	1163200	25.8919	0.997431	SAM and SH3 domain-containing protein 1;MKIAA0790 protein;Putative uncharacterized protein	Sash1;mKIAA0790	P59808;Q6ZQ46;Q8BRY6	SWPRSHSLDDLQG	UID903
NaN	0.0503276	0.380397	-0.0783809	AURORA;AURORA-1;AURORA-A;GSK3;PKA							805	1	0.663109	0.463534	0.968944	0	139900	646800	409050	45.5296	0.999972	SAM and SH3 domain-containing protein 1;MKIAA0790 protein;Putative uncharacterized protein	Sash1;mKIAA0790	P59808;Q6ZQ46;Q8BRY6	LSKNRRSLPVSIC	UID904
0.100709	0.127369	NaN	NaN	CAMK2;Proline-directed							482	0.687965	0.417921	1	1	337130	203320	0	0	72.5473	1	GAS2-like protein 1;Growth arrest-specific protein 2-like 1	Gas2l1	Q8JZP9-1;Q8JZP9	QTPRALSPAAPRP	UID905
NaN	NaN	-0.327403	NaN	NEK6							663	1	1	0.410402	1	0	0	671720	0	23.0839	0.995108	Calcium pump 2;Calcium-transporting ATPase sarcoplasmic reticulum type, slow twitch skeletal muscle isoform;Endoplasmic reticulum class 1/2 Ca(2+) ATPase;Sarcoplasmic/endoplasmic reticulum calcium ATPase 2;ATPase, Ca++ transporting, cardiac muscle, slow twitch 2, isoform CRA_b;MKIAA4195 protein;Calcium pump 2;Calcium-transporting ATPase sarcoplasmic reticulum type, slow twitch skeletal muscle iso…	Atp2a2;mCG_12168;mKIAA4195;Atp2a2;SERCA2	O55143-1;O55143;Q5DTI2;O55143-2;O54994	FDELSPSAQRDAC	UID906
-0.382495	NaN	-0.239294	0.462471	CAMK2							1382	0.172541	1	0.529527	0.134242	478000	0	568720	503720	26.8574	0.997942	Dedicator of cytokinesis protein 7;Dedicator of cytokinesis 7;Dedicator of cytokinesis 7;Dedicator of cytokinesis protein 7;Putative uncharacterized protein;Dock7 protein	Dock7;Gm430;Kiaa1771;RP23-329P19.2-007;Dock7;RP23-329P19.2-001;Dock7;Gm430;Kiaa1771	Q8R1A4-1;Q8R1A4;A2A9M4;A2A9M5;Q8R1A4-2;Q3U806;Q7TPP0	VFERMNSLTFKKS	UID907
NaN	NaN	NaN	-0.292298	CAMK2;PKA							439	1	1	1	0.640994	0	0	0	395520	16.4017	0.977613	Dedicator of cytokinesis protein 7;Dedicator of cytokinesis 7;Dedicator of cytokinesis 7;Dedicator of cytokinesis protein 7;Putative uncharacterized protein;Dock7 protein	Dock7;Gm430;Kiaa1771;RP23-329P19.2-007;Dock7;RP23-329P19.2-001;Dock7;Gm430;Kiaa1771	Q8R1A4-1;Q8R1A4;A2A9M4;A2A9M5;Q8R1A4-2;Q3U806;Q7TPP0	WSERRNSSLVGRR	UID908
NaN	NaN	NaN	0.405012	CK1;CK2;NEK6							900	1	1	1	0.137555	0	0	0	899110	11.9827	0.937849	Dedicator of cytokinesis protein 7;Dedicator of cytokinesis 7;Dedicator of cytokinesis 7;Dedicator of cytokinesis protein 7;Putative uncharacterized protein;Dock7 protein;Dedicator of cytokinesis 7;Dedicator of cytokinesis 7	Dock7;Gm430;Kiaa1771;RP23-329P19.2-007;Dock7;RP23-329P19.2-001;Dock7;Gm430;Kiaa1771;Dock7;RP23-329P19.2-005;Dock7;RP23-329P19.2-004	Q8R1A4-1;Q8R1A4;A2A9M4;A2A9M5;Q8R1A4-2;Q3U806;Q7TPP0;A2AW79;A2AW80	SRSLSNSNPDISG	UID909
-0.016979	NaN	0.123666	NaN	AURORA;AURORA-A;PKA							180	0.935948	1	0.878623	1	761090	90605	1756400	293650	100.692	1	Dedicator of cytokinesis protein 7;Dedicator of cytokinesis 7;Dedicator of cytokinesis 7;Dedicator of cytokinesis protein 7;Putative uncharacterized protein;Dock7 protein	Dock7;Gm430;Kiaa1771;RP23-329P19.2-007;Dock7;RP23-329P19.2-001;Dock7;Gm430;Kiaa1771	Q8R1A4-1;Q8R1A4;A2A9M4;A2A9M5;Q8R1A4-2;Q3U806;Q7TPP0	DDLKRRSMSIDDT	UID910
NaN	-0.0948339	NaN	0.125519	CAMK2;CK2							182	1	0.666906	1	0.629184	0	418960	383400	1454600	68.7337	1	Dedicator of cytokinesis protein 7;Dedicator of cytokinesis 7;Dedicator of cytokinesis 7;Dedicator of cytokinesis protein 7;Putative uncharacterized protein;Dock7 protein	Dock7;Gm430;Kiaa1771;RP23-329P19.2-007;Dock7;RP23-329P19.2-001;Dock7;Gm430;Kiaa1771	Q8R1A4-1;Q8R1A4;A2A9M4;A2A9M5;Q8R1A4-2;Q3U806;Q7TPP0	LKRRSMSIDDTPR	UID911
NaN	0.0771063	0.53824	0.277152	CAMK2;CHK1;CHK1/2;PKA/AKT;PKD							1422	1	0.750551	0.280757	0.334412	0	496750	871740	0	12.4024	0.945486	Dedicator of cytokinesis protein 7;Dedicator of cytokinesis 7;Dedicator of cytokinesis 7;Dedicator of cytokinesis protein 7;Putative uncharacterized protein;Dock7 protein	Dock7;Gm430;Kiaa1771;RP23-329P19.2-007;Dock7;RP23-329P19.2-001;Dock7;Gm430;Kiaa1771	Q8R1A4-1;Q8R1A4;A2A9M4;A2A9M5;Q8R1A4-2;Q3U806;Q7TPP0	QLERSPSGSAFGS	UID912
NaN	NaN	NaN	-0.811498	CK1;Proline-directed							137	1	1	1	0.0329349	0	0	0	1572100	32.3701	0.999421	ATP-dependent RNA helicase A;DEAH box protein 9;Nuclear DNA helicase II;Dhx9 protein;Putative uncharacterized protein	Ddx9;Dhx9	O70133-2;O70133;Q05BR6;Q3TEB2;Q3TF92;Q3UR42	ESSGYGSPGPTWD	UID913
NaN	NaN	NaN	0.329526	CK1;CK2							1538	1	1	1	0.264549	0	0	0	595600	116.631	1	Zinc finger ZZ-type and EF-hand domain-containing protein 1;Zinc finger ZZ-type and EF-hand domain-containing protein 1	Kiaa0399;Zzef1;Kiaa0399;Zzef1	Q5SSH7-1;Q5SSH7;Q5SSH7-2	RLLSFRSMEETRP	UID914
NaN	NaN	0.00144204	-0.485156								182	1	1	0.922393	0.394431	0	0	0	392560	0	0.333333	5'-AMP-activated protein kinase subunit beta-2;Prkab2 protein	Prkab2	Q6PAM0;Q7TQI6	SCRDLSSSPPGPY	UID916
-0.226679	NaN	NaN	-0.0358306	NEK6;Polo box;Proline-directed							183	0.414017	1	1	0.943481	397370	0	0	825780	0	0.333333	5'-AMP-activated protein kinase subunit beta-2;Prkab2 protein	Prkab2	Q6PAM0;Q7TQI6	CRDLSSSPPGPYG	UID917
NaN	-2.0645	-0.0221119	0.146655	CAMK2;Proline-directed		+					293	1	3.52292e-16	0.790785	0.576396	0	352890	2094400	1862300	23.1583	0.995191	Rbm15 protein;RNA binding motif protein 15;Putative uncharacterized protein;MKIAA4257 protein	Rbm15;mKIAA4257	A0PJG5;Q0VBL3;Q3THK4;Q3TLX0;Q571M7;Q66JP8;Q6PGG1;Q7TT82	GGQRSLSPGGAAL	UID919
NaN	-0.284159	NaN	NaN	CAMK2;CHK1;CHK1/2;PKA;PKD							294	1	0.442271	1	1	0	0	0	0	0	0.5	Phosphatidylinositol 4-kinase beta;Pik4cb protein	Pi4kb;Pik4cb	Q8BKC8-2;Q8BKC8;Q6PB48	NLKRTASNPKVEN	UID922
0.241596	-0.0588486	0.570851	-0.456821	CDK1;CDK2;CK1;Proline-directed							181	0.35419	0.468732	0.168664	0.132003	1956800	1264400	4331100	2950700	37.9606	0.99984	JC7;Nuclear ubiquitous casein and cyclin-dependent kinases substrate	Nucks;Nucks1	Q80XU3	KATVTPSPVKGKA	UID923
NaN	NaN	-0.233447	0.18574	CK2;Proline-directed							214	1	1	0.245837	0.607701	0	0	4315500	5438200	53.7281	0.999995	JC7;Nuclear ubiquitous casein and cyclin-dependent kinases substrate	Nucks;Nucks1	Q80XU3	EDEEAESPPEKKS	UID929
NaN	-0.240094	-0.21496	0.204141	CK2							113	1	0.317311	0.274252	0.550682	0	317220	4508700	3915000	176.536	1	JC7;Nuclear ubiquitous casein and cyclin-dependent kinases substrate	Nucks;Nucks1	Q80XU3	LLEDVGSEEEPEE	UID930
NaN	0.0922074	NaN	NaN								14	1	0.862981	1	1	0	1653600	0	0	10.819	0.923475	JC7;Nuclear ubiquitous casein and cyclin-dependent kinases substrate	Nucks;Nucks1	Q80XU3	RKVVDYSQFQESD	UID931
-0.250423	NaN	NaN	NaN	CK1;CK2;GSK3							54	0.367994	1	1	1	702520	266420	538850	750280	2.94157	0.663141	JC7;Nuclear ubiquitous casein and cyclin-dependent kinases substrate	Nucks;Nucks1	Q80XU3	RRSGKNSQEDSED	UID932
-0.250869	0.0204844	0.341758	0.0378742	CK1							58	0.144029	0.795674	0.467636	0.921618	5460400	3684600	9469900	12904000	65.6209	1	JC7;Nuclear ubiquitous casein and cyclin-dependent kinases substrate	Nucks;Nucks1	Q80XU3	KNSQEDSEDSEEK	UID933
NaN	0.357833	NaN	NaN	CHK1;PKD							679	1	0.0536008	1	1	0	126500	0	0	37.9651	0.99984	Ankyrin repeat and SAM domain containing 1;Putative uncharacterized protein;Ankyrin repeat and SAM domain-containing protein 1A;Ankyrin repeat and SAM domain containing 1;Ankyrin repeat and SAM domain-containing protein 1A;Ankyrin repeat and SAM domain containing 1;Putative uncharacterized protein	Anks1;RP23-31O23.1-002;Anks1;Anks1a;Kiaa0229;RP23-31O23.1-003;Anks1;Anks1a;Kiaa0229;RP23-31O23.1-001	Q3UHP6;P59672-2;P59672;B2KF16;P59672-1;B2KF14;Q3TE53	RLEKSPSFASEWD	UID935
0.158596	NaN	-0.516326	-0.10431	CK2;Proline-directed							714	0.517735	1	0.214922	0.927704	64520	0	175650	231290	9.50184	0.899156	Cyclophilin G;Peptidyl-prolyl cis-trans isomerase G;Rotamase G;Peptidyl-prolyl isomerase G (Cyclophilin G)	Ppig	A2AR02;B2RWT5	EDEKTRSPVEKEN	UID938
0.0709388	-0.271461	0.148218	-0.00244017								933	0.782927	0.261438	0.822205	0.980775	453250	350460	1042800	845450	207.816	1	Cytoskeletal protein;Putative uncharacterized protein;Utrn protein;Utrophin	Utrn;utrophin	O08614;Q3TR59;Q3UYS4;Q6P6L2;Q810I5;Q8C7R5;Q91YF0	EKAAQASLNALND	UID941
NaN	0.0149266	-0.547784	0.135272	Proline-directed							427	1	1	0.0480306	0.604567	0	383800	1990400	1587000	20.9574	0.992042	Farp1 protein;Farp1 protein;Putative uncharacterized protein	Farp1;Farp1	C4IXU2;Q80VF7;Q8BM51;Q8K2R0;Q8R2X2;Q99KU3	ELGPHQSPALPKS	UID947
0.145091	0.15769	-0.130018	0.590626	CK1							373	0.672382	0.560542	0.537447	0.0315197	1512400	1436900	1450900	1449300	24.9705	0.996826	Farp1 protein;Farp1 protein;Putative uncharacterized protein	Farp1;Farp1	C4IXU2;Q80VF7;Q8BM51;Q8K2R0;Q8R2X2;Q99KU3	KIHSTRSLVSQPT	UID948
NaN	NaN	NaN	-0.0756568	CK2							892	1	1	1	0.859691	0	0	0	894280	156.214	1	Farp1 protein;Farp1 protein;Putative uncharacterized protein	Farp1;Farp1	C4IXU2;Q80VF7;Q8BM51;Q8K2R0;Q8R2X2;Q99KU3	TAADQESEDDLSA	UID949
NaN	-0.0943256	NaN	0.343692	CDK1;Proline-directed							2652	1	0.862931	1	0.247519	0	249830	0	589450	86.1546	1	Delangin homolog;Nipped-B-like protein;SCC2 homolog;Delangin homolog;Nipped-B-like protein;SCC2 homolog;Nipbl protein;Putative uncharacterized protein	Nipbl;Nipbl	Q6KCD5-1;Q6KCD5;Q6KCD5-2;Q05CI1;Q3TPM9;Q497G5	SLLGGGSPKNNTA	UID950
-0.270017	-0.181788	-0.229518	0.190425	PKA;Proline-directed							169	0.332519	0.654796	0.346864	0.474246	370520	280260	2026400	2165700	72.0892	1	Putative uncharacterized protein	Irf2bp2	Q8BJC6	PELNRQSPNPRRA	UID951
0.153546	0.0650208	-0.1202	0.158466	Proline-directed							71	0.531676	0.797856	0.71445	0.532398	428570	536120	658680	465080	20.8302	0.991089	Putative uncharacterized protein	Irf2bp2	Q8BJC6	CFPEGRSPTGAQP	UID952
NaN	0.0169242	-0.403446	0.167101	CK2							2	1	0.779598	0.0753327	0.667996	1427900	1039500	6225100	6595800	170.52	1	Transformer-2 protein homolog A;Transformer-2 protein homolog alpha;Putative uncharacterized protein	Tra2a	Q6PFR5;Q3TAP5;Q3TNU2	_____MSDVEENN	UID953
0.165687	0.211884	0.374733	-0.275559	ERK/MAPK;GSK3;Proline-directed							1363	0.59586	0.357101	0.412263	0.665112	1057500	983850	4861400	730500	6.99394	0.818893	Putative uncharacterized protein;Tns1 protein	Tns1;Tns	Q3U0Q9;Q7TPM8;Q7TSV1;Q9DBT6	TMAAPGSPSLSHR	UID958
NaN	0.351741	NaN	NaN	CK1;ERK/MAPK;GSK3;Polo box;Proline-directed;WW GroupIV							1118	1	0.0850564	1	1	0	357540	0	0	9.96404	0.900793	Putative uncharacterized protein;Tns1 protein	Tns1;Tns	Q3U0Q9;Q7TPM8;Q7TSV1;Q9DBT6	EGTSPSSPPHSVA	UID959
-0.129481	0.208392	0.238053	0.00848693	ERK/MAPK;Proline-directed							1468	0.369279	0.368617	0.665734	0.85556	1537700	1728500	6098900	3730800	13.5479	0.957688	Putative uncharacterized protein;Tns1 protein	Tns1;Tns	Q3U0Q9;Q7TPM8;Q7TSV1;Q9DBT6	GSVVPGSPSLDRH	UID961
0.30906	0.387363	0.537743	0.0885487	CAMK2;Proline-directed							1535	0.199058	0.0568846	0.281243	0.726095	554300	331470	908990	1175900	10.6127	0.920096	Putative uncharacterized protein;Tns1 protein	Tns1;Tns	Q3U0Q9;Q7TPM8;Q7TSV1;Q9DBT6	AAFRQGSPTPALP	UID962
0.301588	-0.180201	0.796681	-0.528656	14-3-3 binding;CAMK2;CHK1;CHK1/2;CK2;PKD							792	0.210356	0.444186	0.100084	0.167282	531280	373290	833930	899190	12.9346	0.951584	Putative uncharacterized protein;Tns1 protein	Tns1;Tns	Q3U0Q9;Q7TPM8;Q7TSV1;Q9DBT6	GLFRSQSFPDVEP	UID963
0.503247	0.271904	0.310689	0.134484	ERK/MAPK;Proline-directed;WW GroupIV							1346	0.0351297	0.130421	0.56163	0.60654	764930	297860	1020900	1650000	16.3124	0.988457	Putative uncharacterized protein;Tns1 protein	Tns1;Tns	Q3U0Q9;Q7TPM8;Q7TSV1;Q9DBT6	GTNTPPSPGFGRR	UID964
0.169668	0.15004	NaN	-0.435495	GSK3							2743	0.487841	0.357464	1	0.257073	0	0	0	1675400	0	0.499997	E3 ubiquitin-protein ligase UBR4;N-recognin-4;p600;Zinc finger UBR1-type protein 1;E3 ubiquitin-protein ligase UBR4;N-recognin-4;p600;Zinc finger UBR1-type protein 1;E3 ubiquitin-protein ligase UBR4;N-recognin-4;p600;Zinc finger UBR1-type protein 1	Kiaa0462;Ubr4;Zubr1;Kiaa0462;Ubr4;Zubr1;Kiaa0462;Ubr4;Zubr1	A2AN08-5;A2AN08;A2AN08-1;A2AN08-3	RHVTLPSSPRSNT	UID965
0.169668	0.15004	-0.103348	NaN	CDK1;CK1;ERK/MAPK;NEK6;Polo box;Proline-directed;WW GroupIV							2744	0.487841	0.357464	0.596229	1	0	0	1727800	0	0	0.499997	E3 ubiquitin-protein ligase UBR4;N-recognin-4;p600;Zinc finger UBR1-type protein 1;E3 ubiquitin-protein ligase UBR4;N-recognin-4;p600;Zinc finger UBR1-type protein 1;E3 ubiquitin-protein ligase UBR4;N-recognin-4;p600;Zinc finger UBR1-type protein 1	Kiaa0462;Ubr4;Zubr1;Kiaa0462;Ubr4;Zubr1;Kiaa0462;Ubr4;Zubr1	A2AN08-5;A2AN08;A2AN08-1;A2AN08-3	HVTLPSSPRSNTP	UID966
0.0863761	NaN	NaN	NaN	CAMK2;CDK1;CDK2;ERK/MAPK;Proline-directed							625	0.733177	1	1	1	77974	0	0	0	9.61097	0.901411	E3 ubiquitin-protein ligase UBR4;N-recognin-4;p600;Zinc finger UBR1-type protein 1;E3 ubiquitin-protein ligase UBR4;N-recognin-4;p600;Zinc finger UBR1-type protein 1;E3 ubiquitin-protein ligase UBR4;N-recognin-4;p600;Zinc finger UBR1-type protein 1	Kiaa0462;Ubr4;Zubr1;Kiaa0462;Ubr4;Zubr1;Kiaa0462;Ubr4;Zubr1	A2AN08-5;A2AN08;A2AN08-1;A2AN08-3	SSPRVKSPNKQAS	UID968
0.0518593	0.0500489	0.141825	0.0114957	CDK1;CDK2;ERK/MAPK;Proline-directed							11	0.954882	0.931912	0.87374	0.862285	3129900	2175200	7576500	5856300	70.9752	1	Tubulin--tyrosine ligase-like protein 12	Ttll12	Q3UDE2	SGPQPGSPGRAER	UID969
0.0277203	-0.286603	0.457647	-0.316259	PKA							1859	0.866143	0.0392833	0.29132	0.26863	1565600	1094200	4314100	3677000	179.413	1	Carbamoyl-phosphate synthetase 2, aspartate transcarbamylase, and dihydroorotase;Carbamoyl-phosphate synthetase 2, aspartate transcarbamylase, and dihydroorotase, isoform CRA_c;Cad protein;Aspartate transcarbamylase;Cad-pending protein;Putative uncharacterized protein	Cad;mCG_23490;Cad;Cad-pending	B2RQC6;B7ZN27;Q6P9L1;O88862;Q80VF8;Q9CWQ9	PRIHRASDPGLPA	UID970
NaN	NaN	NaN	-2.39343	CAMK2				+			109	1	1	1	3.10037e-06	0	0	0	236190	25.594	0.99725	Cell surface antigen CD96;T cell-activated increased late expression protein;T-cell surface protein tactile;Putative uncharacterized protein	Cd96	Q3U0X8;Q3U4S3	LYLRNISSALGGK	UID971
NaN	0.0892269	-0.111118	0.248656	CAMK2							82	1	0.532189	0.729461	0.377013	0	92781	514670	520220	23.7596	0.99581	Protein phosphatase 2, regulatory subunit B (B56), delta isoform, isoform CRA_a;Protein phosphatase 2A B56 delta subunit;Protein phosphatase 2a regulatory b56-delta subunit;Protein phosphatase 2, regulatory subunit B (B56), delta isoform;Protein phosphatase 2, regulatory subunit B (B56), delta isoform, isoform CRA_b;Protein phosphatase 2A B56delta regulatory subunit;Putative uncharacterized prote…	mCG_2696;Ppp2r5d;ppp2r5d	Q7TNL5;Q8K5D8;Q91V89;Q99PC9	KERRQSSFPFNLN	UID972
NaN	0.0122111	0.178492	0	CAMK2;CHK1;CHK1/2;PKA;PKD							566	1	0.991504	0.777249	0.865665	0	422050	1678400	608430	53.8201	0.999995	Protein phosphatase 2, regulatory subunit B (B56), delta isoform, isoform CRA_a;Protein phosphatase 2A B56 delta subunit;Protein phosphatase 2a regulatory b56-delta subunit;Protein phosphatase 2, regulatory subunit B (B56), delta isoform;Protein phosphatase 2, regulatory subunit B (B56), delta isoform, isoform CRA_b;Protein phosphatase 2A B56delta regulatory subunit;Putative uncharacterized prote…	mCG_2696;Ppp2r5d;ppp2r5d	Q7TNL5;Q8K5D8;Q91V89;Q99PC9	VLLRRKSELPQDV	UID973
0.198243	-0.266351	-0.0336582	0.196229	CAMK2;PKA;PKA/AKT							593	0.41519	0.476169	0.861169	0.463667	144570	69731	438010	319830	23.6071	0.995661	Activating transcription factor 7-interacting protein 1;ATFa-associated modulator;MBD1-containing chromatin-associated factor 1	Atf7ip;Mcaf1	Q7TT18-1;Q7TT18	RRKRSKSEDMDSV	UID979
-0.180463	-0.300004	NaN	NaN	CAMK2;PKA/AKT							707	0.51277	0.21686	1	1	439790	342570	0	0	48.4304	0.999986	Sodium/hydrogen exchanger;Na(+)/H(+) exchanger 1;Sodium/hydrogen exchanger 1;Solute carrier family 9 member 1;Sodium/hydrogen exchanger;Slc9a1 protein	Slc9a1;Nhe1;Slc9a1;mCG_20810;RP23-32C12.6-001	Q3U3A6;Q7TSV2;Q80X31;Q61165;Q3TN68;Q3UDC9;Q99KF4	SRARIGSDPLAYE	UID980
NaN	NaN	NaN	0.321928	GSK3;Proline-directed							697	1	1	1	0.274007	0	0	0	418760	26.2092	0.997454	Sodium/hydrogen exchanger;Na(+)/H(+) exchanger 1;Sodium/hydrogen exchanger 1;Solute carrier family 9 member 1;Sodium/hydrogen exchanger;Slc9a1 protein	Slc9a1;Nhe1;Slc9a1;mCG_20810;RP23-32C12.6-001	Q3U3A6;Q7TSV2;Q80X31;Q61165;Q3TN68;Q3UDC9;Q99KF4	PAHKLDSPTLSRA	UID983
NaN	NaN	-0.861395	0.267716	CK1;Proline-directed							790	1	1	0.0027145	0.320856	0	0	1497000	1276700	10.5328	0.911932	Sodium/hydrogen exchanger;Na(+)/H(+) exchanger 1;Sodium/hydrogen exchanger 1;Solute carrier family 9 member 1;Sodium/hydrogen exchanger;Slc9a1 protein	Slc9a1;Nhe1;Slc9a1;mCG_20810;RP23-32C12.6-001	Q3U3A6;Q7TSV2;Q80X31;Q61165;Q3TN68;Q3UDC9;Q99KF4	TPGSSDSPSSQRI	UID984
NaN	NaN	-0.175974	-0.180397	Proline-directed							347	1	1	0.624856	0.648964	0	0	923160	844640	175.614	1	BRG1-associated factor 170;SWI/SNF complex 170 kDa subunit;SWI/SNF complex subunit SMARCC2;SWI/SNF-related matrix-associated actin-dependent regulator of chromatin subfamily C member 2;Putative uncharacterized protein;BRG1-associated factor 170;SWI/SNF complex 170 kDa subunit;SWI/SNF complex subunit SMARCC2;SWI/SNF-related matrix-associated actin-dependent regulator of chromatin subfamily C membe…	Baf170;Smarcc2;Smarcc2;Baf170;Smarcc2	Q6PDG5-1;Q6PDG5;Q3UID0;Q6PDG5-2	KDMDEPSPVPNVE	UID985
-0.278934	-1.87705	NaN	NaN	CDK1;CK1;CK2;ERK/MAPK;Proline-directed;WW GroupIV		+					237	0.111578	4.41193e-30	1	1	2583600	2713600	1927000	2121500	34.4244	0.999639				PVSAPPSPRDISM	UID988
NaN	NaN	-0.709835	NaN	CAMK2;CK2;PKA							411	1	1	0.09547	1	0	0	415970	0	13.7478	0.922185				PSPRRSSSPDKFK	UID989
NaN	NaN	NaN	-0.230838	CK1;Proline-directed							673	1	1	1	0.731208	0	0	0	473650	48.8868	0.999987	Protein tyrosine phosphatase, non-receptor type 12;Protein tyrosine phosphatase, non-receptor type 12, isoform CRA_c;Putative uncharacterized protein;MPTP-PEST;Protein-tyrosine phosphatase P19;Tyrosine-protein phosphatase non-receptor type 12	mCG_6416;Ptpn12;Ptpn12	Q80UM4;P35831	ADVSEESPPPLPE	UID993
-0.106467	-0.348978	0.00360232	-0.018162	CAMK2;CHK1;CHK1/2;PKD							434	0.6931	0.331163	0.92618	0.906861	242050	163120	514480	399630	202.541	1	Protein tyrosine phosphatase, non-receptor type 12;Protein tyrosine phosphatase, non-receptor type 12, isoform CRA_c;Putative uncharacterized protein;MPTP-PEST;Protein-tyrosine phosphatase P19;Tyrosine-protein phosphatase non-receptor type 12	mCG_6416;Ptpn12;Ptpn12	Q80UM4;P35831	KLERNLSFEIKKV	UID994
-0.213303	-0.178322	-0.537236	-0.532762	CAMK2;CK2;PKA;Proline-directed							116	0.441377	0.448584	0.198341	0.343781	304880	313790	839720	351700	99.5223	1	NSFL1 cofactor p47;p97 cofactor p47;NSFL1 (P97) cofactor (P47);Putative uncharacterized protein;NSFL1 cofactor p47;p97 cofactor p47;Nsfl1c protein;NSFL1 cofactor p47;p97 cofactor p47;NSFL1 (P97) cofactor (P47)	Nsfl1c;RP23-419G21.4-001;Nsfl1c;Nsfl1c;Nsfl1c;RP23-419G21.4-003	Q9CZ44-3;Q9CZ44;Q3UVN5;Q9CZ44-1;Q3KQQ1;Q9CZ44-2;A2AT02	GPPRKKSPNELVD	UID997
-0.227793	-0.55858	NaN	NaN	CAMK2;CK2;PKA							178	0.175768	0.103201	1	1	876890	169870	0	0	85.3773	1	NSFL1 cofactor p47;p97 cofactor p47;NSFL1 (P97) cofactor (P47);Putative uncharacterized protein;NSFL1 cofactor p47;p97 cofactor p47;Nsfl1c protein;NSFL1 cofactor p47;p97 cofactor p47	Nsfl1c;RP23-419G21.4-001;Nsfl1c;Nsfl1c	Q9CZ44-3;Q9CZ44;Q3UVN5;Q9CZ44-1;Q3KQQ1;Q9CZ44-2	GERRRHSGQDVHV	UID998
NaN	NaN	NaN	-0.616702	CAMK2							775	1	1	1	0.265099	0	0	0	182080	49.8195	0.99999	6-phosphofructokinase, liver type;Phosphofructo-1-kinase isozyme B;Phosphofructokinase 1;Phosphohexokinase;Putative uncharacterized protein;Phosphofructokinase, liver, B-type;Phosphofructokinase, liver, B-type, isoform CRA_b	Pfkb;Pfkl;Pfk-l;Pfkl;mCG_5965	P12382;Q8CD98;Q8VDX7	VTRRTLSIDKGF_	UID999
-0.498749	0.181548	NaN	NaN	AURORA;AURORA-1;CK2							49	0.0763315	0.283122	1	1	300830	194090	0	0	11.557	0.934692	Negative elongation factor E;RNA-binding protein RD;Negative elongation factor E;RNA-binding protein RD;Putative uncharacterized protein	D17h6s45;Nelfe;Rd;Rdbp;D17h6s45;Nelfe;Rd;Rdbp	P19426-1;P19426;P19426-2;Q3UIA1	QGGVKRSLSEQPV	UID1000
0.0416635	0.106616	-0.0877794	0.0221902	CK2							138	0.917268	0.792799	0.528011	0.886266	1588800	925800	4638200	3758300	253.895	1	ATP-binding cassette sub-family F member 1;Abcf1 protein;Putative uncharacterized protein;ATP-binding cassette, sub-family F (GCN20), member 1;ATP-binding cassette protein	Abcf1;Abcf1	Q6P542;A1A4B8;Q3U6P1;Q99K92;Q5RL55;Q9JL47	ALIQDDSEEEEEE	UID1001
0.00331442	0.0582473	-0.0201649	0.132774	CK1;CK2							107	0.778113	0.970227	0.70003	0.784581	2656600	2553200	6452200	3580300	9.30902	0.895058	ATP-binding cassette sub-family F member 1;Abcf1 protein;Putative uncharacterized protein;ATP-binding cassette, sub-family F (GCN20), member 1;ATP-binding cassette protein	Abcf1;Abcf1	Q6P542;A1A4B8;Q3U6P1;Q99K92;Q5RL55;Q9JL47	QLSVPASDEEDEV	UID1002
NaN	NaN	0.415326	-0.226037	GSK3							382	1	1	0.41822	0.738433	0	0	448780	520340	30.9503	0.999197	Dipeptidyl peptidase X;Inactive dipeptidyl peptidase 10	Dpp10	Q6NXK7	NEEPVFSRDGSKF	UID1003
0.075738	0.0553346	0.114767	0.102994	CK2							230	0.951386	0.956602	0.934554	0.687598	1226500	903800	4284300	2319100	78.5684	1	Ubiquitin-like protein 7;Putative uncharacterized protein;Ubiquitin-like 7 (Bone marrow stromal cell-derived)	Ubl7	Q91W67;Q52L66	FLFDGLSDDEDDF	UID1006
0.0503276	-0.0188196	NaN	-0.174133	CDK1;CDK2;CK1;Proline-directed							464	0.850725	0.920676	1	0.817912	302550	124500	0	310210	10.214	0.834013	Apoptosis inhibitor 5;MCG18038, isoform CRA_b;Putative uncharacterized protein;AAC-11;Apoptosis inhibitor 5	Api5;mCG_18038;RP23-16O15.1-001;Api5	Q3U517;Q3UYQ4;O35841	EDTSSGSPPKKSP	UID1007
0.198746	-0.0475173	0.549226	-0.0978724	CK2							16	0.482131	0.510511	0.188464	0.627877	2136100	1485900	3317000	3724300	112.204	1	F-actin-binding protein;Nexilin	Nexn	Q7TPW1	IKEMLASDDEEES	UID1008
0.205142	0.444137	0.82546	-0.560005	CDK1;CDK2;ERK/MAPK;Proline-directed							1295	0.398657	0.0282013	0.0688775	0.143106	773590	394450	1350600	1161300	55.2131	1	Plectin-1;Plectin-6;Plec1 protein;Plectin-1;Plectin-6;Plec1 protein;Plectin-1;Plectin-6;Putative uncharacterized protein;Plectin-1;Plectin-6;Plectin 10;Plectin-1;Plectin-6;Plectin-1;Plectin-6;Plectin 8;Plectin-1;Plectin-6;Plectin 2;Plectin-1;Plectin-6;Plectin 3;Plectin-1;Plectin-6;Plectin 7;Plectin-1;Plectin-6;Plectin 4;Plectin 5;Plectin 9	Plec1;Plec;Plec1;Plec;Plec1;Plec;Plec1;Plec;Plec1;Plec1;Plec;Plec1;Plec;Plec1;Plec;Plec1;Plec;Plec1;Plec	Q9QXS1-3;Q9QXS1;Q05CR3;Q9QXS1-2;Q499F9;Q9QXS1-8;Q8C8S5;Q9QXS1-14;Q6S385;Q9QXS1-16;Q9QXS1-5;Q6S387;Q9QXS1-13;Q6S393;Q9QXS1-12;Q6S392;Q9QXS1-10;Q6S388;Q9QXS1-15;Q6S390	QLEPVASPAKKPK	UID1010
-0.0585931	-0.228469	0.562279	1.24872	CK1;GSK3				+			4485	0.820801	0.339873	0.176317	9.81857e-08	766770	761390	6522700	9121900	10.6476	0.920661	Plectin-1;Plectin-6;Plec1 protein;Plectin-1;Plectin-6;Plec1 protein;Plectin-1;Plectin-6;Putative uncharacterized protein;Plectin-1;Plectin-6;Plectin 10;Plectin-1;Plectin-6;Plectin-1;Plectin-6;Plectin 8;Plectin-1;Plectin-6;Plectin 2;Plectin-1;Plectin-6;Plectin 3;Plectin-1;Plectin-6;Plectin 7;Plectin-1;Plectin-6;Plectin 4;Plectin 5;Plectin 9	Plec1;Plec;Plec1;Plec;Plec1;Plec;Plec1;Plec;Plec1;Plec1;Plec;Plec1;Plec;Plec1;Plec;Plec1;Plec;Plec1;Plec	Q9QXS1-3;Q9QXS1;Q05CR3;Q9QXS1-2;Q499F9;Q9QXS1-8;Q8C8S5;Q9QXS1-14;Q6S385;Q9QXS1-16;Q9QXS1-5;Q6S387;Q9QXS1-13;Q6S393;Q9QXS1-12;Q6S392;Q9QXS1-10;Q6S388;Q9QXS1-15;Q6S390	SGSTAGSRTGSRT	UID1012
0.142348	-0.311166	0.188148	-0.0110209	CAMK2;PKA							21	0.682855	0.0274286	0.771529	0.812233	2518900	2405000	5685200	3534600	44.3469	0.999961	Plectin-1;Plectin-6;Plec1 protein	Plec1;Plec	Q9QXS1-3;Q9QXS1;Q05CR3	GSKRTSSEDNLYL	UID1014
NaN	-0.273901	NaN	NaN								4250	1	0.461626	1	1	0	214320	0	0	0.358981	0.68713	Plectin-1;Plectin-6;Plec1 protein;Plectin-1;Plectin-6;Plec1 protein;Plectin-1;Plectin-6;Putative uncharacterized protein;Plectin-1;Plectin-6;Plectin 10;Plectin-1;Plectin-6;Plectin-1;Plectin-6;Plectin 8;Plectin-1;Plectin-6;Plectin 2;Plectin-1;Plectin-6;Plectin 3;Plectin-1;Plectin-6;Plectin 7;Plectin-1;Plectin-6;Plectin 4;Plectin 5;Plectin 9	Plec1;Plec;Plec1;Plec;Plec1;Plec;Plec1;Plec;Plec1;Plec1;Plec;Plec1;Plec;Plec1;Plec;Plec1;Plec;Plec1;Plec	Q9QXS1-3;Q9QXS1;Q05CR3;Q9QXS1-2;Q499F9;Q9QXS1-8;Q8C8S5;Q9QXS1-14;Q6S385;Q9QXS1-16;Q9QXS1-5;Q6S387;Q9QXS1-13;Q6S393;Q9QXS1-12;Q6S392;Q9QXS1-10;Q6S388;Q9QXS1-15;Q6S390	SSVGSSSSYPISS	UID1018
0.377068	-0.772407	NaN	NaN	CK1;CK2							4265	0.115872	0.00201964	1	1	810530	619710	0	0	19.3206	0.981393	Plectin-1;Plectin-6;Plec1 protein;Plectin-1;Plectin-6;Plec1 protein;Plectin-1;Plectin-6;Putative uncharacterized protein;Plectin-1;Plectin-6;Plectin 10;Plectin-1;Plectin-6;Plectin-1;Plectin-6;Plectin 8;Plectin-1;Plectin-6;Plectin 2;Plectin-1;Plectin-6;Plectin 3;Plectin-1;Plectin-6;Plectin 7;Plectin-1;Plectin-6;Plectin 4;Plectin 5;Plectin 9	Plec1;Plec;Plec1;Plec;Plec1;Plec;Plec1;Plec;Plec1;Plec1;Plec;Plec1;Plec;Plec1;Plec;Plec1;Plec;Plec1;Plec	Q9QXS1-3;Q9QXS1;Q05CR3;Q9QXS1-2;Q499F9;Q9QXS1-8;Q8C8S5;Q9QXS1-14;Q6S385;Q9QXS1-16;Q9QXS1-5;Q6S387;Q9QXS1-13;Q6S393;Q9QXS1-12;Q6S392;Q9QXS1-10;Q6S388;Q9QXS1-15;Q6S390	PRTQLASWSDPTE	UID1019
0.14991	0.0164963	-0.0444045	0.253989	CK2							438	0.654131	0.777671	0.635938	0.410725	1879400	1667100	5255300	5027700	127.411	1	EH domain-containing protein 2;Ehd2 protein	Ehd2	Q8BH64;Q8R2X0	EDGEEGSEDDAEW	UID1020
-0.645548	0.136191	NaN	NaN	PKA							394	0.0221406	0.535255	1	1	504990	454810	0	0	16.8959	0.977516	Pleckstrin homology domain-containing family O member 2;Pleckstrin homology domain-containing family Q member 1	Plekho2;Plekhq1	Q8K124	QFHPRSSSLGDLL	UID1021
-0.225481	0.0328061	-0.0665935	-0.0548268	14-3-3 binding;CAMK2;PKA/AKT							477	0.416426	0.927163	0.681702	0.903379	0	321920	1165400	960620	11.6626	0.935931	E3 ubiquitin-protein ligase NEDD4-like;NEDD4.2;Nedd4-2;E3 ubiquitin-protein ligase NEDD4-like;NEDD4.2;Nedd4-2;Putative uncharacterized protein;E3 ubiquitin-protein ligase NEDD4-like;NEDD4.2;Nedd4-2	Kiaa0439;Nedd4b;Nedd4l;Kiaa0439;Nedd4b;Nedd4l;Kiaa0439;Nedd4b;Nedd4l	Q8CFI0-1;Q8CFI0;Q8CFI0-3;Q3TQK9;Q8CFI0-2	RRPRSLSSPTVTL	UID1024
-0.012781	0.10165	-0.0342785	0.189666	CDK1;CDK2;PKA;Proline-directed							582	0.721506	0.657476	0.760434	0.475928	939680	497350	2088700	2077000	65.802	1	RNA-binding motif protein 14;RNA-binding protein 14;Putative uncharacterized protein;RNA-binding motif protein 14;RNA-binding protein 14	Rbm14;Rbm14	Q8C2Q3-1;Q8C2Q3;Q3U6A2;Q8C2Q3-2	YERTRLSPPRASY	UID1027
0.100709	NaN	NaN	NaN								73	0.687965	1	1	1	337130	0	0	0	94.8871	1	Putative uncharacterized protein	Sh3md4;Sh3rf3	Q8C4U5	RLGPVPSGRQTLD	UID1028
0.0709388	0.00360232	0.612683	-1.6674	CK2;Proline-directed				+			290	0.971344	0.720322	0.134854	7.36658e-07	3863600	2614200	4013300	6728300	255.271	1	Metavinculin;Vinculin	Vcl	Q64727	LRDPNASPGDAGE	UID1029
0.473008	0.260146	0.735782	-0.463788	Proline-directed							346	0.0328339	0.209928	0.108215	0.226837	1111300	587870	1572900	1680800	272.378	1	Metavinculin;Vinculin	Vcl	Q64727	ARGQGASPVAMQK	UID1030
NaN	NaN	NaN	0.0705267	CK2							434	1	1	1	0.710079	0	0	0	199560	113.733	1	Metavinculin;Vinculin	Vcl	Q64727	RDDILRSLGEIAA	UID1031
0.345283	0.127633	0.982218	-0.681168	CK2							721	0.150522	0.417184	0.0284181	0.0740317	307740	184500	1684900	1772900	145.78	1	Metavinculin;Vinculin	Vcl	Q64727	EAIDTKSLLDASE	UID1032
0.24184	-0.0102506	0.22885	0.0233263	CAMK2;CHK1;CHK1/2;CK1;PKD							259	0.353529	0.660423	0.684823	0.88882	1477100	1926900	5792600	3815400	41.8444	0.999935	D-fructose-6-phosphate amidotransferase 1;Glucosamine--fructose-6-phosphate aminotransferase [isomerizing] 1;Glutamine:fructose 6 phosphate amidotransferase 1;Hexosephosphate aminotransferase 1;D-fructose-6-phosphate amidotransferase 1;Glucosamine--fructose-6-phosphate aminotransferase [isomerizing] 1;Glutamine:fructose 6 phosphate amidotransferase 1;Hexosephosphate aminotransferase 1	Gfpt;Gfpt1;Gfpt;Gfpt1	P47856-1;P47856;P47856-2	GLSRVDSTTCLFP	UID1033
0.349026	0.333195	1.38145	-0.483017	CDK1;ERK/MAPK;Proline-directed;WW GroupIV			+				101	0.136986	0.0930672	0.000235962	0.113924	5044400	3235400	5300600	3569100	44.2747	0.999963	Collapsin response mediator protein 4A	Dpysl3	Q71H74	REPAPESPKPAGV	UID1034
0.338909	0.322274	0.740539	-0.0699061	CDK1;CDK2;CK1;PKA;Proline-directed							635	0.151481	0.107146	0.0631557	0.685383	5242900	3230800	14705000	13312000	13.7668	0.959687	Collapsin response mediator protein 4A;Dihydropyrimidinase-related protein 3;Unc-33-like phosphoprotein 1;Putative uncharacterized protein	Dpysl3;Dpysl3;Drp3;Ulip;Dpysl3	Q71H74;Q62188;Q3TAS8;Q3TT92	AGSTRGSPTRPNP	UID1036
0.00863037	NaN	NaN	NaN	CAMK2;CHK1;CHK1/2;PKD							908	0.990781	1	1	1	436970	0	0	0	15.6221	0.970062	GAPex-5;GTPase-activating protein and VPS9 domain-containing protein 1;Rab5-activating protein 6;GAPex-5;GTPase-activating protein and VPS9 domain-containing protein 1;Rab5-activating protein 6;GAPex-5;GTPase-activating protein and VPS9 domain-containing protein 1;Rab5-activating protein 6;GAPex-5;GTPase-activating protein and VPS9 domain-containing protein 1;Rab5-activating protein 6;GAPex-5;GTP…	Gapex5;Gapvd1;Kiaa1521;Gapex5;Gapvd1;Kiaa1521;Gapex5;Gapvd1;Kiaa1521;Gapex5;Gapvd1;Kiaa1521;Gapex5;Gapvd1;Kiaa1521	Q6PAR5-4;Q6PAR5;Q6PAR5-1;Q6PAR5-6;Q6PAR5-2;Q6PAR5-5	RLVRSRSSDIVSS	UID1037
1.24635	-1.15791	0.308594	-0.194493		+	+			+		3	6.83931e-10	7.24046e-13	0.52725	0.44744	73308000	44397000	142330000	147300000	76.4976	1	Putative uncharacterized protein;Cofilin, non-muscle isoform;Cofilin-1;Cofilin 1, non-muscle;Putative uncharacterized protein	Cfl1;Cfl1;mCG_11768	Q9CX22;P18760;Q544Y7	____MASGVAVSD	UID1041
0.0485151	0.0308304	0.15769	0.0190613	CK2							444	0.94253	0.842865	0.838403	0.879238	7984200	5134100	12950000	10045000	21.6224	0.993163	Facilitates chromatin transcription complex subunit SSRP1;FACT complex subunit SSRP1;Recombination signal sequence recognition protein 1;Structure-specific recognition protein 1;T160;Facilitates chromatin transcription complex subunit SSRP1;FACT complex subunit SSRP1;Recombination signal sequence recognition protein 1;Structure-specific recognition protein 1;T160;Structure specific recognition pr…	Ssrp1;Ssrp1;RP23-232L15.5-001;RP23-232L15.5-002;Ssrp1	Q08943-2;Q08943;Q08943-1;A2AW06;Q05DR5;A2AW05	YDDYADSDEDQHD	UID1042
0.115166	-0.0135818	0.22848	-0.388714	CDK1;CDK2;CK1;Polo box;Proline-directed							634	0.643461	0.910991	0.688837	0.312985	455470	423680	0	820730	9.52712	0.897693	Ubiquitin-associated protein 2-like;Ubiquitin-associated protein 2-like;Putative uncharacterized protein;Ubiquitin-associated protein 2-like;Lingerer protein-2a;Ubiquitin-associated protein 2-like;Ubiquitin-associated protein 2-like;Lingerer protein-2b;MKIAA0144 protein;Putative uncharacterized protein	Ubap2l;Ubap2l;Ubap2l;lig-2a;Ubap2l;Ubap2l;lig-2b;mKIAA0144;Ubap2l	Q80X50-5;Q80X50;Q80X50-1;Q3TSB0;Q8BKR4;Q8BZ69;Q80X50-4;Q812D5;Q80X50-3;Q80X50-2;Q812D4;Q80U73;Q8BJ53	PSSISSSPQKDLT	UID1043
NaN	NaN	NaN	-0.08111	CK1							495	1	1	1	0.848319	0	0	0	1312300	0	0.486039	Ubiquitin-associated protein 2-like;Ubiquitin-associated protein 2-like;Putative uncharacterized protein;Ubiquitin-associated protein 2-like;Lingerer protein-2a;Ubiquitin-associated protein 2-like;Ubiquitin-associated protein 2-like;Lingerer protein-2b;MKIAA0144 protein;Putative uncharacterized protein	Ubap2l;Ubap2l;Ubap2l;lig-2a;Ubap2l;Ubap2l;lig-2b;mKIAA0144;Ubap2l	Q80X50-5;Q80X50;Q80X50-1;Q3TSB0;Q8BKR4;Q8BZ69;Q80X50-4;Q812D5;Q80X50-3;Q80X50-2;Q812D4;Q80U73;Q8BJ53	PQMSPGSSDNQSS	UID1044
0.0489336	0.140386	0.413594	-0.264218	CDK1;CDK2;ERK/MAPK;Proline-directed;WW GroupIV							667	0.944075	0.635618	0.352265	0.338002	4132300	4492300	7735300	9588200	99.7512	1	Microtubule-associated protein 4;Microtubule-associated protein 4;Microtubule-associated protein 4;Putative uncharacterized protein;Microtubule-associated protein 4	Map4;Mtap4;Map4;Mtap4;Map4;Mtap4;Map4;Mtap4	P27546-1;P27546;P27546-2;P27546-3;Q78TF3;P27546-4	NKEPPPSPEKKAK	UID1046
0.156785	-0.0528051	0.382169	-0.358787	CHK1;CK1;PKD;Proline-directed							785	0.628451	0.790553	0.400337	0.549077	1178800	783330	3328200	0	25.4207	0.996998	Microtubule-associated protein 4;Microtubule-associated protein 4;Microtubule-associated protein 4;Putative uncharacterized protein;Microtubule-associated protein 4	Map4;Mtap4;Map4;Mtap4;Map4;Mtap4;Map4;Mtap4	P27546-1;P27546;P27546-2;P27546-3;Q78TF3;P27546-4	TVSKATSPSTLVS	UID1047
0.0798389	0.10916	0.155102	0.106214	CHK1;Proline-directed							475	0.934355	0.780565	0.844149	0.878396	3307800	2283400	6212900	4486300	80.0162	1	Microtubule-associated protein 4;Microtubule-associated protein 4;Microtubule-associated protein 4;Putative uncharacterized protein	Map4;Mtap4;Map4;Mtap4;Map4;Mtap4	P27546-1;P27546;P27546-2;P27546-3;Q78TF3	GMAKDMSPLPESE	UID1048
0.115566	0.116631	0.111298	0.0437644	Proline-directed							517	0.788077	0.603067	0.942384	0.934939	1494600	632180	7031400	5482100	15.441	0.957201	Microtubule-associated protein 4;Microtubule-associated protein 4;Microtubule-associated protein 4;Putative uncharacterized protein	Map4;Mtap4;Map4;Mtap4;Map4;Mtap4	P27546-1;P27546;P27546-2;P27546-3;Q78TF3	TSVKDMSPSAETE	UID1049
NaN	NaN	NaN	0.00834347	CDK1;CK2;Proline-directed							345	1	1	1	0.846854	0	0	0	0	0	0.285957	Microtubule-associated protein 4;Microtubule-associated protein 4;Microtubule-associated protein 4;Putative uncharacterized protein	Map4;Mtap4;Map4;Mtap4;Map4;Mtap4	P27546-1;P27546;P27546-2;P27546-3;Q78TF3	PGNDTTSPKETET	UID1050
NaN	NaN	0.276913	-0.417386	Proline-directed							598	1	1	0.612524	0.277835	0	0	698480	1315400	10.3365	0.915294	Microtubule-associated protein 4;Microtubule-associated protein 4;Microtubule-associated protein 4;Putative uncharacterized protein	Map4;Mtap4;Map4;Mtap4;Map4;Mtap4	P27546-1;P27546;P27546-2;P27546-3;Q78TF3	VPPCTASPEPVKA	UID1051
0.86378	-0.372711	0.0294175	-0.768125	CK2	+						901	0.000278889	0.295446	0.97154	0.1565	145430	125000	1055900	355620	9.65753	0.901563	Microtubule-associated protein 4;Microtubule-associated protein 4;Microtubule-associated protein 4;Putative uncharacterized protein;Microtubule-associated protein 4	Map4;Mtap4;Map4;Mtap4;Map4;Mtap4;Map4;Mtap4	P27546-1;P27546;P27546-2;P27546-3;Q78TF3;P27546-4	RLATTVSAPDLKS	UID1052
0.0713507	-1.20729	0.0861043	-0.230127	CK1		+					914	0.781587	0.00024708	0.999385	0.389183	281890	166490	3712500	4099200	22.6795	0.994633	Microtubule-associated protein 4;Microtubule-associated protein 4;Microtubule-associated protein 4;Putative uncharacterized protein;Microtubule-associated protein 4	Map4;Mtap4;Map4;Mtap4;Map4;Mtap4;Map4;Mtap4	P27546-1;P27546;P27546-2;P27546-3;Q78TF3;P27546-4	VRSKVGSTENIKH	UID1053
0.42664	-0.258218	0.180148	-0.234465								1046	0.074694	0.284139	0.788952	0.382419	779350	418190	3547500	2754600	142.005	1	Microtubule-associated protein 4;Microtubule-associated protein 4;Microtubule-associated protein 4;Putative uncharacterized protein;Microtubule-associated protein 4	Map4;Mtap4;Map4;Mtap4;Map4;Mtap4;Map4;Mtap4	P27546-1;P27546;P27546-2;P27546-3;Q78TF3;P27546-4	AQAKVGSLDNVGH	UID1055
-0.0749272	0.0384361	NaN	NaN	CAMK2							72	0.776501	0.904325	1	1	558680	403940	0	0	182.763	1	Ras-related protein Rab-7a;MCG130610;Putative uncharacterized protein;Rab7;Rab7 protein	Rab7;Rab7a;mCG_130610	P51150;Q4FJQ0	GQERFQSLGVAFY	UID1059
NaN	NaN	0.0905825	-0.0830495	CAMK2;CK2;GSK3;Proline-directed							1219	1	1	0.921518	0.961509	0	0	239430	342100	122.41	1	MAP1 light chain LC2;Microtubule-associated protein 1A;Microtubule-associated protein 1 A;MAP1 light chain LC2;Microtubule-associated protein 1A	Map1a;Mtap1;Mtap1a;RP23-433P19.1-001;Map1a;Mtap1;Mtap1a	Q9QYR6-2;Q9QYR6;A2ARP8;Q9QYR6-1	VEERCLSPDDSTV	UID1060
0.0970713	-0.0527303	NaN	NaN	ERK/MAPK;GSK3;Proline-directed;WW GroupIV							1958	0.699341	0.966408	1	1	354730	288500	0	0	62.4871	0.999999	MAP1 light chain LC2;Microtubule-associated protein 1A;Microtubule-associated protein 1 A;MAP1 light chain LC2;Microtubule-associated protein 1A	Map1a;Mtap1;Mtap1a;RP23-433P19.1-001;Map1a;Mtap1;Mtap1a	Q9QYR6-2;Q9QYR6;A2ARP8;Q9QYR6-1	LQHTPRSPWASDF	UID1065
NaN	0.839073	-0.336009	0.00949053	Proline-directed		+					2027	1	1.96539e-05	0.399687	0.844275	0	295470	648590	617340	42.5802	0.999945	MAP1 light chain LC2;Microtubule-associated protein 1A;Microtubule-associated protein 1 A;MAP1 light chain LC2;Microtubule-associated protein 1A	Map1a;Mtap1;Mtap1a;RP23-433P19.1-001;Map1a;Mtap1;Mtap1a	Q9QYR6-2;Q9QYR6;A2ARP8;Q9QYR6-1	SAPGQESPVPDTK	UID1066
-0.317283	NaN	NaN	NaN	CAMK2;PKA;PKA/AKT							1134	0.256353	1	1	1	266780	0	0	0	97.2141	1	E3 ubiquitin-protein ligase TRIM33;Ectodermin homolog;Transcription intermediary factor 1-gamma;Tripartite motif-containing protein 33;E3 ubiquitin-protein ligase TRIM33;Ectodermin homolog;Transcription intermediary factor 1-gamma;Tripartite motif-containing protein 33	Kiaa1113;Trim33;Kiaa1113;Trim33	Q99PP7-1;Q99PP7;Q99PP7-2	RRKRLKSDERPVH	UID1067
NaN	NaN	-0.526182	0.279531	AURORA;AURORA-1;AURORA-A;CAMK2;CHK1;CHK1/2;CK1;CK2;PKA;PKD							289	1	1	0.0565527	0.331002	0	0	1284800	816390	186.825	1	Nuclear factor of activated T-cells, cytoplasmic 4;T-cell transcription factor NFAT3;Nuclear factor of activated T-cells, cytoplasmic 4;T-cell transcription factor NFAT3	Nfat3;Nfatc4;Nfat3;Nfatc4	Q8K120-1;Q8K120;Q8K120-2	ALSRRGSLGEEGP	UID1068
0.0765591	0.0174944	NaN	NaN	14-3-3 binding;CAMK2;CK1;Proline-directed							262	0.764699	0.989525	1	1	506100	362020	0	0	52.5436	0.999994	Bromodomain-containing FSH-like protein FSRG2;Bromodomain-containing protein 3;Bromodomain containing 3;Endothelial differentiation inhibitory protein D18;Bromodomain containing 3, isoform CRA_a;Orfx protein;Bromodomain-containing FSH-like protein FSRG2;Bromodomain-containing protein 3;Brd3 protein;Bromodomain containing 3;Bromodomain containing 3, isoform CRA_d;Putative uncharacterized protein;O…	Brd3;Fsrg2;RP23-328F3.1-003;mCG_11349;Orfx;Brd3;Fsrg2;mCG_11349;RP23-328F3.1-001;Brd3;Orfx	Q8K2F0-2;Q8K2F0;A2AKA9;Q4G5Y4;Q5CCJ9;Q8K2F0-1;Q05DR7;Q3TUI3;Q53TY6	TASRSESPPPLSE	UID1069
0.0394191	-0.0935096	-0.00620245	0.162983	CK2							225	0.90901	0.353426	0.73798	0.681629	1737200	1337900	6497800	3487000	146.766	1	Sept5 protein;Cell division control-related protein 1;Peanut-like protein 1;Septin-5;Sept5 protein;Sept5 protein	Sept5;Pnutl1;Sept5;Gp1bb;Sept5;Gp1bb;Sept5	B7ZNM7;Q9Z2Q6;Q52KH2;Q68FM0	QFPECDSDEDEDF	UID1070
NaN	0.0783365	-0.033289	-0.0370586	CK2							225	1	0.931587	0.861809	0.94999	0	1507900	316020	362580	401.583	1	MKIAA0788 protein;Activating signal cointegrator 1 complex subunit 3-like 1;Small nuclear ribonucleoprotein 200 (U5);Snrnp200 protein;Putative uncharacterized protein	Ascc3l1;mKIAA0788;Snrnp200;RP23-206D14.2-001;Ascc3l1;Snrnp200	Q69ZZ3;Q6P4T2;Q7TMG2;Q8BYH6	EVREEASDDDMEG	UID1071
NaN	NaN	NaN	0.0508847	CK1;GSK3;PLK1							81	1	1	1	0.752511	0	0	0	0	0.64425	0.536887	Wings apart-like homolog (Drosophila);Dioxin-inducible factor 2;Wings apart-like protein homolog;Wapal protein	Wapal;Kiaa0261;Wapal;Wapl;Wapal	B9EIG8;Q65Z40;B7ZP47	FDSDDESLPVSSK	UID1072
NaN	NaN	0.0736831	-0.022493	Proline-directed							208	1	1	0.972859	0.971729	0	0	1664700	1041200	2.9806	0.665145	Deubiquitinating enzyme 10;Ubiquitin carboxyl-terminal hydrolase 10;Ubiquitin thioesterase 10;Ubiquitin-specific-processing protease 10	Kiaa0190;Ode-1;Uchrp;Usp10	P52479;Q3T9L4;Q3TNN5;Q3TZB8;Q3U5E0;Q6ZQG9	MPRTCDSPQNPVD	UID1073
-0.142736	0.0368901	0.12618	0.12618	ERK/MAPK;Proline-directed;WW GroupIV							199	0.337401	0.870781	0.908835	0.807639	7819300	5005500	8103800	11432000	19.6357	0.980457	ASF/SF2;Splicing factor, arginine/serine-rich 1	Sfrs1	Q6PDM2-1;Q6PDM2	KVDGPRSPSYGRS	UID1075
-0.315935	-0.0776346	-0.400301	0.142348	Proline-directed							675	0.258341	0.716638	0.134437	0.586982	138960	639740	2019500	1948500	8.75202	0.882359	RNA-binding motif protein 25;RNA-binding protein 25;RNA-binding motif protein 25;RNA-binding protein 25;Putative uncharacterized protein	Rbm25;Rbm25	B2RY56-1;B2RY56;B2RY56-2;Q8BU35	KLGASNSPGQPNS	UID1076
-0.251075	0.119024	NaN	NaN	AURORA;AURORA-1;AURORA-A;CAMK2;PKA							289	0.366777	0.594566	1	1	811590	462730	0	0	45.9936	0.999975	Zinc finger CCCH domain-containing protein 11A;Putative uncharacterized protein	Kiaa0663;Zc3h11a	Q6NZF1;Q3TIV2;Q3UL31;Q3UZ63	LGKRKLSVGGDSD	UID1077
0.088413	0.038998	0.281312	0.0119249	CDK1;CDK2;ERK/MAPK;Proline-directed;WW GroupIV							1231	0.898852	0.880532	0.598146	0.838806	1500300	867050	1380900	613150	31.4321	0.999242	Eukaryotic translation initiation factor 4 gamma 1;Putative uncharacterized protein;Putative uncharacterized protein;Eukaryotic translation initiation factor 4 gamma 1;Eif4g1 protein	Eif4g1;Eif4g1;Eif4g1;Eif4g1	Q6NZJ6-1;Q6NZJ6;Q3UTK0;Q3UYM6;Q3UZD9;Q6NZJ6-2;Q6PD42;Q8K0J8;Q8R2V4	ATLPPVSPPKAAL	UID1078
NaN	0.238542	0.714575	-0.229619	CHK1;CK2;PKD							1211	1	0.252911	0.143006	0.557842	0	348280	860590	934940	27.4401	0.9982	Eukaryotic translation initiation factor 4 gamma 1;Putative uncharacterized protein;Putative uncharacterized protein;Eukaryotic translation initiation factor 4 gamma 1;Eif4g1 protein	Eif4g1;Eif4g1;Eif4g1;Eif4g1	Q6NZJ6-1;Q6NZJ6;Q3UTK0;Q3UYM6;Q3UZD9;Q6NZJ6-2;Q6PD42;Q8K0J8;Q8R2V4	GLRKAASLTEDRG	UID1079
0.300417	-0.0253532	0.920293	-0.417386	AURORA							1187	0.217409	0.597524	0.0409124	0.163311	4152200	2245900	2729000	2773600	27.7169	0.998311	Eukaryotic translation initiation factor 4 gamma 1;Putative uncharacterized protein;Putative uncharacterized protein;Eukaryotic translation initiation factor 4 gamma 1;Eif4g1 protein	Eif4g1;Eif4g1;Eif4g1;Eif4g1	Q6NZJ6-1;Q6NZJ6;Q3UTK0;Q3UYM6;Q3UZD9;Q6NZJ6-2;Q6PD42;Q8K0J8;Q8R2V4	TPATKRSFSKEVE	UID1080
0.220701	0.166458	-0.208228	-0.55943	Proline-directed							187	0.362857	0.317311	0.575367	0.317311	495990	0	0	0	0	0.5	BTB/POZ domain-containing protein KCTD12;Pfetin;Predominantly fetal expressed T1 domain;MKIAA1778 protein;Putative uncharacterized protein;Kctd12 protein	Kctd12;Pfet1;mKIAA1778;Kctd12	Q6WVG3;Q69ZA6;Q8CBQ4;Q14AX3	LELASRSPSGGAA	UID1081
NaN	0.166458	-0.208228	-0.55943	CAMK2;CK1							189	1	0.317311	0.575367	0.317311	0	0	0	0	0	0.5	BTB/POZ domain-containing protein KCTD12;Pfetin;Predominantly fetal expressed T1 domain;MKIAA1778 protein;Putative uncharacterized protein;Kctd12 protein	Kctd12;Pfet1;mKIAA1778;Kctd12	Q6WVG3;Q69ZA6;Q8CBQ4;Q14AX3	LASRSPSGGAAGP	UID1082
0.156914	NaN	NaN	-0.0476515	CAMK2;PKA;PKA/AKT;Proline-directed							384	0.522356	1	1	0.974239	109150	0	0	289780	75.1237	1	Interferon regulatory factor 2-binding protein 1;Interferon regulatory factor 2-binding protein 1	Irf2bp1;Irf2bp1	Q8R3Y8-1;Q8R3Y8;Q8R3Y8-2	PRRRKASPEPEGE	UID1083
0.379066	-0.0123881	-1.53965	0.201759	CK1;CK2			+				1907	0.113923	0.895904	0.000467651	0.449515	363410	262040	524670	898880	74.2992	1	E3 ubiquitin-protein ligase HUWE1;E3Histone;HECT, UBA and WWE domain-containing protein 1;Upstream regulatory element-binding protein 1;HECT, UBA and WWE domain containing 1;Mcl-1 ubiquitin ligase;E3 ubiquitin-protein ligase HUWE1;E3Histone;HECT, UBA and WWE domain-containing protein 1;Upstream regulatory element-binding protein 1;HECT, UBA and WWE domain containing 1;Putative uncharacterized pro…	Huwe1;Kiaa0312;Ureb1;RP23-211L10.4-002;Mule;Huwe1;Kiaa0312;Ureb1;RP23-211L10.4-001;Huwe1;Kiaa0312;Ureb1;Huwe1;Kiaa0312;Ureb1	Q7TMY8-1;Q7TMY8;A2AFQ0;Q4JG03;Q7TMY8-3;A2AFQ1;Q3TL29;Q3TMX4;Q3TNP1;Q8BKX3;Q9CU76;Q7TMY8-4;Q7TMY8-2	RGSGTASDDEFEN	UID1085
0.116764	-0.107477	NaN	-0.16104	CDK1;NEK6;Proline-directed							1507	0.638618	0.830614	1	0.838296	134600	182910	0	431680	45.9552	0.999973	Signal-induced proliferation-associated 1-like protein 1;Signal-induced proliferation-associated 1-like protein 1;Putative uncharacterized protein;Sipa1l1 protein	Kiaa0440;Sipa1l1;Kiaa0440;Sipa1l1	Q8C0T5-1;Q8C0T5;Q8C0T5-2;Q3TAF4;Q4VBF8	TRDLQASPKPTSK	UID1086
NaN	-0.808665	-0.345436	0.169155	Proline-directed							1528	1	0.0157645	0.388145	0.512433	0	151520	868220	559650	12.1586	0.942434	Signal-induced proliferation-associated 1-like protein 1;Signal-induced proliferation-associated 1-like protein 1;Putative uncharacterized protein;Sipa1l1 protein	Kiaa0440;Sipa1l1;Kiaa0440;Sipa1l1	Q8C0T5-1;Q8C0T5;Q8C0T5-2;Q3TAF4;Q4VBF8	KLIDLESPTPESQ	UID1087
0.198243	0.276794	0.744592	-0.470189	ERK/MAPK;NEK6;Proline-directed							1837	0.483768	0.184583	0.103697	0.220363	1420600	1153300	3097900	2283700	28.0975	0.998453	Nestin;Nestin;Nes protein	Nes;Nes	Q6P5H2-1;Q6P5H2;Q6P5H2-2;Q8R228	KAPLVGSPVHLGP	UID1088
0.29007	0.196607	0.967316	-1.33552	CDK1;CK1;ERK/MAPK;Proline-directed;WW GroupIV				+			1565	0.238217	0.409158	0.0435876	0.000422058	887380	1006800	1035500	862060	24.2079	0.996219	Nestin;Nestin;Nes protein	Nes;Nes	Q6P5H2-1;Q6P5H2;Q6P5H2-2;Q8R228	YLKSPASPKWEQA	UID1092
0.220701	0.0888201	1.83001	-0.607221	CDK1;ERK/MAPK;Proline-directed			+				894	0.413669	0.879659	2.61463e-05	0.111871	2222900	1953600	1537800	1232500	143.974	1	Nestin;Nestin;Nes protein	Nes;Nes	Q6P5H2-1;Q6P5H2;Q6P5H2-2;Q8R228	EKENVQSPRYLEE	UID1093
NaN	NaN	NaN	-0.413	CK1							293	1	1	1	0.479285	529950	192260	0	343420	22.5044	0.994337	Ankycorbin;Ankyrin repeat and coiled-coil structure-containing protein;Novel retinal pigment epithelial cell protein;p125;Retinoic acid-induced protein 14	Kiaa1334;Norpeg;Rai14	Q9EP71	DVSSPRSITSTPL	UID1094
NaN	-0.294102	NaN	NaN	AURORA;AURORA-A;CAMK2;CK2;PKA							188	1	0.0352727	1	1	0	1143200	0	0	9.06787	0.889727	Matrin-3;Putative uncharacterized protein;Matr3 protein;Matrin 3;MCG121979, isoform CRA_c;MKIAA0723 protein;Matrin3	Matr3;AY223547;mCG_121979;mKIAA0723	Q8K310;Q3TTX0;Q3TZN1;Q3UFN8;Q4FJT0;Q5BL18;Q6ZQ61;Q9R0U5	RHFRRDSFDDRGP	UID1095
NaN	-0.0304424	-0.104635	0.0926134	CAMK2;PKA;PKA/AKT;Proline-directed							598	1	0.858799	0.593327	0.927197	424560	510560	2379900	3268600	14.1813	0.962294	Matrin-3;Putative uncharacterized protein;Matr3 protein;Matrin 3;MCG121979, isoform CRA_c;MKIAA0723 protein;Matrin3	Matr3;AY223547;mCG_121979;mKIAA0723	Q8K310;Q3TTX0;Q3TZN1;Q3UFN8;Q4FJT0;Q5BL18;Q6ZQ61;Q9R0U5	SRKRSYSPDGKES	UID1096
-0.383454	-0.17158	-0.627717	0.35208	CK2							959	0.171483	0.464573	0.137283	0.195258	485780	335530	776810	923650	115.5	1	TBC1 domain family member 2B;Tbc1d2b protein	Kiaa1055;Tbc1d2b	Q3U0J8;Q8K0Q9	DKGELVSDEEEDT	UID1098
0.186374	-0.156161	-0.0657175	0.0990932	CDK1;ERK/MAPK;GSK3;Proline-directed;WW GroupIV							664	0.44456	0.71385	0.683796	0.649969	430380	213630	1235300	638310	66.3628	1	DRB sensitivity-inducing factor large subunit;Transcription elongation factor SPT5;DRB sensitivity-inducing factor large subunit;Transcription elongation factor SPT5	Supt5h;Supt5h	O55201-1;O55201;O55201-2	GGFTPMSPRISSP	UID1099
-0.0576769	0.0669503	0.147697	-0.13095	AURORA;AURORA-1;AURORA-A;CAMK2;CHK1;CK2;PKA;PKD							85	0.823304	0.790249	0.823093	0.885534	737710	541570	820790	710000	59.4896	0.999999	SH2/SH3 adaptor protein;Non-catalytic region of tyrosine kinase adaptor protein 1;Non-catalytic region of tyrosine kinase adaptor protein 1, isoform CRA_a;Non-catalytic region of tyrosine kinase adaptor protein 1, isoform CRA_b;Putative uncharacterized protein	mNck-alpha;Nck1;mCG_19501;Nck;mCG_19501;Nck1	O55032;Q99M51;Q9Z279;Q8BH99;Q8BMV0;Q8BZ27	KVKRKPSVPDTAS	UID1100
NaN	NaN	-0.127762	0.176323	CAMK2;CK1;PKA							198	1	1	0.702034	0.506034	0	0	770880	844670	26.2017	0.997451	Autosomal recessive hypercholesterolemia protein homolog;Low density lipoprotein receptor adapter protein 1;Putative uncharacterized protein;Low density lipoprotein receptor adaptor protein 1	Arh;Ldlrap1;Ldlrap1;mCG_12947;RP23-132E8.1-001	Q8C142;Q3TEF2;Q3TW86	PGTRRDSTPSLKT	UID1101
NaN	NaN	0.194213	0.246104	CK2							392	1	1	0.744871	0.380985	0	0	787790	636610	95.8521	1	Regulation of nuclear pre-mRNA domain-containing protein 2;Regulation of nuclear pre-mRNA domain-containing protein 2;Putative uncharacterized protein	Kiaa0460;Rprd2;Kiaa0460;Rprd2	Q6NXI6-1;Q6NXI6;Q6NXI6-2;Q3UY82	VEDMELSDVEDDG	UID1102
0.123666	0.0483758	0.1149	0.0567222	CAMK2;CHK1;CHK1/2;CK2;PKD							253	0.61787	0.864208	0.895064	0.813265	773170	657670	2941800	2072700	41.7058	0.999932	MCG15924, isoform CRA_a;Putative uncharacterized protein SKI;Putative uncharacterized protein;Superkiller viralicidic activity 2-like (S. cerevisiae);Skiv2l protein	mCG_15924;SKI;Skiv2l;Stk19	O70349;Q3TE28;Q3TW36;Q6NZR5;Q8C2W7;Q8CDP6;Q8R3X0	PLVRASSLEDLVL	UID1103
0.103128	-0.173433	0.0472592	0.187514	ERK/MAPK;GSK3;Proline-directed;WW GroupIV							183	0.83843	0.460147	0.888497	0.479077	1077300	695230	3586400	687950	49.4294	0.999981	Abelson interactor 1;Abl interactor 1;Ablphilin-1;e3B1;Eps8 SH3 domain-binding protein;Spectrin SH3 domain-binding protein 1;Abl-interactor 1;Abl-interactor 1;Abelson interactor 1;Abl interactor 1;Ablphilin-1;e3B1;Eps8 SH3 domain-binding protein;Spectrin SH3 domain-binding protein 1;Abl-interactor 1;Putative uncharacterized protein;Abelson interactor 1;Abl interactor 1;Ablphilin-1;e3B1;Eps8 SH3 d…	Abi1;Ssh3bp1;RP23-436J19.3-004;Abi1;RP23-436J19.3-005;Abi1;Ssh3bp1;RP23-436J19.3-003;Abi1;Ssh3bp1;mCG_15157;RP23-436J19.3-001;Abi1;RP23-436J19.3-009;Abi1;RP23-436J19.3-010;Abi1;Ssh3bp1;RP23-436J19.3-002;Abi1;RP23-436J19.3-011;Abi1;RP23-436J19.3-007;Abi1;Ssh3bp1;RP23-436J19.3-006	Q8CBW3-1;Q8CBW3;B7ZCT9;B7ZCU0;Q8CBW3-3;Q3TJ64;Q8CBW3-4;Q3TJR5;B7ZCU3;Q3UBL3;B7ZCU4;Q3TMI0;Q6AXD3;Q8CBW3-2;Q3TPY5;Q3UAH6;B7ZCU5;B7ZCU2;Q8CBW3-5;B7ZCU1	PTQKPPSPPVSGR	UID1104
0.156785	-0.013742	NaN	-0.266923	CK1;CK2;GSK3;Proline-directed							634	0.628451	0.910493	1	0.493207	847970	393970	0	1007200	12.2668	0.943642	Protein lingerer homolog 1;Ubiquitin-associated protein 2	Lig1;Ubap2;RP23-328E6.2-001	Q91VX2;A2AMY5	AYQSSASPPDSAP	UID1105
0.173895	0.033793	0.407081	-0.00810176	CDK1;CDK2;ERK/MAPK;Proline-directed;WW GroupIV							2141	0.566512	0.923155	0.408962	0.996969	1011600	587620	1362000	1500000	93.9121	1	Tpr protein;Putative uncharacterized protein;Nuclear pore complex-associated intranuclear coiled-coil protein TPR;Translocated promoter region;Translocated promoter region, isoform CRA_b;Translocated promoter region protein;Putative uncharacterized protein;Nuclear pore complex-associated intranuclear protein TPR	Tpr;mCG_8530;C77892;Tpr;C77892;Tpr	Q05CS8;Q32P08;Q3TZB5;Q3UVR0;Q3V1L5;Q7M739;Q8BU18;Q8R4A0;Q921B9;Q8BIX0;Q91ZA5	TPQAPQSPRRPPH	UID1106
-0.0803319	0.0361869	NaN	NaN	Proline-directed							2223	0.502973	0.913441	1	1	1749600	808280	0	0	77.9129	1	Tpr protein;Putative uncharacterized protein;Nuclear pore complex-associated intranuclear coiled-coil protein TPR;Translocated promoter region;Translocated promoter region, isoform CRA_b;Translocated promoter region protein;Putative uncharacterized protein;Nuclear pore complex-associated intranuclear protein TPR	Tpr;mCG_8530;C77892;Tpr;C77892;Tpr	Q05CS8;Q32P08;Q3TZB5;Q3UVR0;Q3V1L5;Q7M739;Q8BU18;Q8R4A0;Q921B9;Q8BIX0;Q91ZA5	FAEAIHSPQVAGV	UID1107
-0.187329	0.146003	0.0539454	NaN	CDK1;CK1;GSK3;Proline-directed							85	0.24354	0.610781	0.907729	1	1310600	1173600	5841500	0	71.9026	1	Septin-9;SL3-3 integration site 1 protein;Septin-9;SL3-3 integration site 1 protein;Septin 9;Putative uncharacterized protein	Kiaa0991;Sept9;Sint1;Kiaa0991;Sept9;Sint1;RP23-101J23.1-006;Sept9	Q80UG5-1;Q80UG5;Q80UG5-3;A2A6U3;Q3TDR9	DSLSQRSPKPSLR	UID1108
NaN	NaN	NaN	-0.248194	AURORA;NEK6;NIMA							30	1	1	1	0.705287	0	0	0	340900	215.267	1	Septin-9;SL3-3 integration site 1 protein;Septin-9;SL3-3 integration site 1 protein;Septin 9;Putative uncharacterized protein	Kiaa0991;Sept9;Sint1;Kiaa0991;Sept9;Sint1;RP23-101J23.1-006;Sept9	Q80UG5-1;Q80UG5;Q80UG5-3;A2A6U3;Q3TDR9	GPALKRSFEVEEI	UID1109
NaN	NaN	NaN	-0.144632	CK2							56	1	1	1	0.863993	0	0	0	249900	66.4541	1	Vacuolar fusion protein MON1 homolog A;Vacuolar fusion protein MON1 homolog A	Mon1a;Mon1a	Q6PDG8-1;Q6PDG8;Q6PDG8-2	MFVHTRSYEDLTE	UID1110
NaN	-0.0291169	-1.26559	NaN				+				43	1	0.96049	1.5992e-05	1	0	258080	1139500	0	9.79411	0.842336	Inactive ubiquitin-specific peptidase 39;U4/U6.U5 tri-snRNP-associated protein 2	Usp39	Q3TIX9	EPEAASSRGSPVR	UID1111
NaN	0.0590784	NaN	-0.317696	PKA							118	1	0.974116	1	0.412109	0	889430	0	2032400	6.13911	0.80433	BPG-dependent PGAM 1;Phosphoglycerate mutase 1;Phosphoglycerate mutase isozyme B;Phosphoglycerate mutase;Pgam1 protein	Pgam1;mCG_113582;mCG_133364;mCG_14289	Q9DBJ1;Q3U7Z6;Q6NWV5	VKIWRRSYDVPPP	UID1112
NaN	0.130404	NaN	-0.0733326								120	1	0.554914	1	0.864547	0	484440	0	964610	19.2346	0.970287	Uncharacterized protein C10orf78 homolog;Putative uncharacterized protein;Putative uncharacterized protein	6330577E15Rik;6330577E15Rik	Q8BP27;Q3TI03;Q3TJK0;Q3TH62	PSPHSNSSGKQPL	UID1113
NaN	0.425244	NaN	NaN	CAMK2;PKA/AKT							141	1	0.0239672	1	1	0	165550	0	0	11.3077	0.830168	Uncharacterized protein C10orf78 homolog;Putative uncharacterized protein	6330577E15Rik	Q8BP27;Q3TI03;Q3TJK0	KKARSSSHSFCSV	UID1114
-0.00617352	-0.0425756	-0.168852	0.0154976	CAMK2;CK1;Proline-directed							247	0.74458	0.529323	0.636026	0.830794	2167100	997260	1007600	737910	34.514	0.999646	Heterogeneous nuclear ribonucleoprotein U;Scaffold attachment factor A;Heterogenous nuclear ribonucleoprotein U;Putative uncharacterized protein	Hnrnpu;Hnrpu;hnRNP U	Q8VEK3;O88568;Q3TGN5;Q3TS50;Q3TVV6;Q3TWN5;Q3TXW2;Q3ULH5;Q8C290;Q9R205	KYSRAKSPQPPVE	UID1115
NaN	NaN	NaN	-0.112755	CK2							265	1	1	1	0.914307	0	0	0	437020	123.384	1	Ribosomal RNA-processing protein 15;RRP15-like protein	Rrp15	Q9CYX7	KDWDKESEGEEPA	UID1116
0.180148	0.065848	0.953824	-0.478829	CK1;ERK/MAPK;Proline-directed;WW GroupIV							568	0.544629	0.993808	0.0137623	0.211837	2172600	1315500	3222000	2380200	89.2887	1	182 kDa tankyrase-1-binding protein;Tankyrase 1 binding protein 1	Kiaa1741;Tab182;Tnks1bp1	P58871;B9EKJ7	GESQPRSPALLPS	UID1119
NaN	NaN	NaN	-0.464783	AURORA;AURORA-1;AURORA-A;PKA							866	1	1	1	0.417418	0	0	0	613340	124.639	1	182 kDa tankyrase-1-binding protein;Tankyrase 1 binding protein 1	Kiaa1741;Tab182;Tnks1bp1	P58871;B9EKJ7	EFGKRDSLGSFST	UID1122
-0.037636	0.270708	NaN	NaN	Proline-directed							1022	0.637105	0.197496	1	1	1682300	1352600	0	0	25.143	0.998308	182 kDa tankyrase-1-binding protein;Tankyrase 1 binding protein 1	Kiaa1741;Tab182;Tnks1bp1	P58871;B9EKJ7	ASGGLLSPSTPHS	UID1123
-0.178567	0.29007	NaN	NaN	CAMK2;CHK1;CHK1/2;CK1;CK2;PKD							911	0.260361	0.159498	1	1	1059400	518850	0	0	22.7904	0.994714	182 kDa tankyrase-1-binding protein;Tankyrase 1 binding protein 1	Kiaa1741;Tab182;Tnks1bp1	P58871;B9EKJ7	NLSRGYSSQDAEE	UID1125
-0.176251	NaN	NaN	NaN	CDK1;GSK3;Proline-directed							300	0.522343	1	1	1	191890	0	0	0	11.6304	0.935712	182 kDa tankyrase-1-binding protein;Tankyrase 1 binding protein 1	Kiaa1741;Tab182;Tnks1bp1	P58871;B9EKJ7	SVPASESPRLSSR	UID1126
-0.2162	NaN	0.549324	-0.416288	Proline-directed							1063	0.193561	1	0.244627	0.279129	1639000	0	1968800	1673600	8.53568	0.803952	182 kDa tankyrase-1-binding protein;Tankyrase 1 binding protein 1	Kiaa1741;Tab182;Tnks1bp1	P58871;B9EKJ7	MQAESQSPTNVDL	UID1127
0.187261	NaN	NaN	-0.666004	CK2;Proline-directed							1290	0.442325	1	1	0.225161	206220	0	0	481380	229.683	1	182 kDa tankyrase-1-binding protein;Tankyrase 1 binding protein 1	Kiaa1741;Tab182;Tnks1bp1	P58871;B9EKJ7	APGAGCSPGEPRE	UID1128
NaN	-0.000476127	NaN	NaN	CAMK2;CK1;CK2;PKA/AKT							1657	1	0.951839	1	1	0	392050	0	0	84.8917	1	182 kDa tankyrase-1-binding protein;Tankyrase 1 binding protein 1	Kiaa1741;Tab182;Tnks1bp1	P58871;B9EKJ7	LRSRNRSAEEGEV	UID1129
NaN	NaN	0.0328061	NaN	CAMK2;PKA							429	1	1	0.977504	1	0	0	949520	0	177.008	1	182 kDa tankyrase-1-binding protein;Tankyrase 1 binding protein 1	Kiaa1741;Tab182;Tnks1bp1	P58871;B9EKJ7	LAQRRFSEGVLQP	UID1130
0.271067	0.196103	0.765874	-0.302262	Proline-directed							763	0.261312	0.252595	0.0934004	0.435887	558750	269280	1330700	876720	34.507	0.999646	182 kDa tankyrase-1-binding protein;Tankyrase 1 binding protein 1	Kiaa1741;Tab182;Tnks1bp1	P58871;B9EKJ7	YSLGGRSPVGDTG	UID1131
NaN	0.196103	0.489646	-0.691196	CK1;Proline-directed							1375	1	0.354278	0.330937	0.2065	430230	810710	533890	391790	47.4135	0.999965	182 kDa tankyrase-1-binding protein;Tankyrase 1 binding protein 1	Kiaa1741;Tab182;Tnks1bp1	P58871;B9EKJ7	KSSGSLSPGLETE	UID1133
0.0461418	0.331247	0.987466	-0.372356	CDK1;CDK2;Proline-directed							1131	0.933772	0.105816	0.0275293	0.334299	1039900	507280	1273100	1177000	28.7912	0.998681	182 kDa tankyrase-1-binding protein;Tankyrase 1 binding protein 1	Kiaa1741;Tab182;Tnks1bp1	P58871;B9EKJ7	VSGAGLSPSRKSG	UID1134
0.133037	-0.00592724	0.2529	0.0833836	CDK1;Proline-directed							153	0.590183	0.87112	0.649902	0.682774	211520	108710	712520	513510	41.4654	0.999929	ATPase WRNIP1;Werner helicase-interacting protein 1;ATPase WRNIP1;Werner helicase-interacting protein 1	Whip;Wrnip1;Whip;Wrnip1	Q91XU0-1;Q91XU0;Q91XU0-2	AAAGSASPRSWDE	UID1135
-0.273448	NaN	0.585347	-0.357123	AURORA;AURORA-A;CAMK2;PKA;PKA/AKT							19	0.117421	1	0.156293	0.221512	2847400	0	6808300	5375100	87.9133	1	Uncharacterized protein C4orf3 homolog		Q99M08	VRERRGSFEAGRR	UID1136
-0.377444	-0.459973	-0.291998	0.205518	AURORA;AURORA-1;AURORA-A;CAMK2;CHK1;CHK1/2;PKA;PKD							527	0.178191	0.0625752	0.25256	0.441478	607660	701510	2043800	2175400	18.8602	0.987166	Protein incorporated later into tight junctions;Tight junction protein 4;Tight junction-associated protein 1	Pilt;Tjap1;Tjp4	Q9DCD5	HLHRKDSLTQAQE	UID1137
NaN	-0.508055	NaN	NaN								4	1	0.141298	1	1	0	0	0	0	0	0.5	Atriopeptidase;Enkephalinase;Neprilysin;Neutral endopeptidase 24.11;Putative uncharacterized protein	Mme	Q61391;Q8BNU9	___MGRSESQMDI	UID1138
NaN	-0.508055	NaN	NaN	CAMK2;CHK1;CK2							6	1	0.141298	1	1	0	0	0	0	0	0.5	Atriopeptidase;Enkephalinase;Neprilysin;Neutral endopeptidase 24.11;Putative uncharacterized protein	Mme	Q61391;Q8BNU9	_MGRSESQMDITD	UID1139
-0.0258232	0.293488	1.03055	-0.744777	CAMK2							309	0.676715	0.152385	0.0210977	0.0505228	1800800	1027700	1470800	1453200	258.866	1	E3 ubiquitin-protein ligase NEDD4;Neural precursor cell expressed developmentally down-regulated protein 4;Neural cell expressed, developmentally down-regulated 4;Neural cell expressed, developmentally down-regulted gene 4, isoform CRA_f;Putative uncharacterized protein	Kiaa0093;Nedd4;Nedd-4;Nedd4a;mCG_8038	P46935;B2RSC8;Q3TUU1;Q8BNU7	TTRRQISEDVDGP	UID1140
NaN	NaN	NaN	-0.0730897	AURORA;AURORA-1;AURORA-A;CAMK2;CK1;PKA;PKA/AKT							1031	1	1	1	0.977374	0	0	0	684200	70.349	1	Kinesin family member 1C;Kinesin-like protein KIF1C;MKIAA0706 protein;Kinesin superfamily protein 1C	DN-199E5.2-001;Kif1c;Kif1c;mKIAA0706;kif1C	A2CF97;O35071;Q6A011;Q8VI89	HRSRRNSLDGGSR	UID1143
NaN	NaN	-0.974688	-0.328399	CAMK2;Proline-directed							19	1	1	0.0243375	0.590279	0	0	370250	323450	150.278	1	Zinc finger protein 740;Zinc finger protein 740	Zfp740;Znf740;Zfp740;Znf740	Q6NZQ6-1;Q6NZQ6;Q6NZQ6-2	NGERAGSPDVLRC	UID1146
NaN	0.307778	NaN	NaN	CK2							509	1	0.128383	1	1	0	995610	0	2482800	71.5174	1	MSSP;Nucleolar protein 5;Nucleolar protein 58;SIK-similar protein	Nol5;Nop58	Q6DFW4	IKEEPLSEEEPCT	UID1147
-0.0122862	0.0756011	NaN	0.119423	GSK3							1300	0.949064	0.576538	1	0.608511	0	0	0	0	1.26246	0.572166	Gbf1 protein;Putative uncharacterized protein;MKIAA0248 protein;Golgi-specific brefeldin A-resistance factor 1	Gbf1;mKIAA0248	A0JLN9;Q3UPP2;Q6A099;Q6DFZ1;Q6PB54;Q8BYH5;Q8R0M4	AGAQSDSELPSYH	UID1149
0.0436244	0.227002	0.232292	0.161823	CK2							1318	0.92449	0.309902	0.677658	0.685489	1999400	1245500	3938100	3284400	22.9164	0.990652	Gbf1 protein;Putative uncharacterized protein;MKIAA0248 protein;Golgi-specific brefeldin A-resistance factor 1	Gbf1;mKIAA0248	A0JLN9;Q3UPP2;Q6A099;Q6DFZ1;Q6PB54;Q8BYH5;Q8R0M4	LDRGYTSDSEVYT	UID1150
NaN	0.163885	0.215865	0.349592								94	1	0.3234	0.709287	0.240658	0	244780	716900	599120	13.069	0.95299	GTPase-interacting protein 2;Ras-related GTP-binding protein C;TIB929;GTPase-interacting protein 2;Ras-related GTP-binding protein C;TIB929	Rragc;Rragc	Q99K70-1;Q99K70;Q99K70-2	ETLFLESTNKIYK	UID1151
0.387473	NaN	0.00201835	NaN	NEK6							15	0.0914598	1	0.923403	1	1385900	547510	0	0	17.8353	0.964835	GTPase-interacting protein 2;Ras-related GTP-binding protein C;TIB929;GTPase-interacting protein 2;Ras-related GTP-binding protein C;TIB929	Rragc;Rragc	Q99K70-1;Q99K70;Q99K70-2	ETPLAGSYGAADS	UID1152
NaN	NaN	-0.261206	0.371057	CK1							175	1	1	0.498349	0.21683	0	0	725510	612990	98.4431	1	Myof protein;Fer-1-like protein 3;Myoferlin;Fer-1-like protein 3;Myoferlin;Fer-1-like protein 3;Myoferlin;Fer-1-like protein 3;Myoferlin	Myof;Fer1l3;Kiaa1207;Myof;Fer1l3;Kiaa1207;Myof;Fer1l3;Kiaa1207;Myof;Fer1l3;Kiaa1207;Myof	B9EK95;Q69ZN7-1;Q69ZN7;Q69ZN7-4;Q69ZN7-2;Q69ZN7-3	GPSGTVSEAQLAR	UID1153
0.243791	NaN	NaN	-0.925467	CAMK2;CK1;PKA/AKT							1641	0.313576	1	1	0.0834004	0	0	0	0	0	0.5	Talin 1;Tln1 protein;Putative uncharacterized protein;MKIAA1027 protein;Talin-1	RP23-195K8.11-001;Tln1;mKIAA1027;Tln;Tln1	A2AIM8;Q0V930;Q3TBC3;Q3UHS6;Q80TM2;Q8C9Z8;P26039	GHSRTVSDSIKKL	UID1154
0.243791	NaN	NaN	-0.925467	CK1							1643	0.313576	1	1	0.0834004	0	0	0	0	0	0.5	Talin 1;Tln1 protein;Putative uncharacterized protein;MKIAA1027 protein;Talin-1	RP23-195K8.11-001;Tln1;mKIAA1027;Tln;Tln1	A2AIM8;Q0V930;Q3TBC3;Q3UHS6;Q80TM2;Q8C9Z8;P26039	SRTVSDSIKKLIT	UID1155
NaN	0.177344	NaN	NaN	CK1							337	1	0.292386	1	1	0	0	0	0	1.62848	0.539775	Nuclear-interacting partner of ALK;Nuclear-interacting partner of anaplastic lymphoma kinase;Zinc finger C3HC-type protein 1;Putative uncharacterized protein;Nuclear-interacting partner of ALK;Nuclear-interacting partner of anaplastic lymphoma kinase;Zinc finger C3HC-type protein 1	Nipa;Zc3hc1;Nipa;Zc3hc1	Q80YV2-1;Q80YV2;Q3TI64;Q80YV2-2	ATVSPGSEQSEKS	UID1156
NaN	NaN	-0.247799	0.351515	Proline-directed							408	1	1	0.517308	0.238451	0	0	387250	474590	29.5298	0.998887	Myosin I beta;Myosin-Ic;Myosin I beta;Myosin-Ic;Myosin I beta;Myosin-Ic;Myosin I beta;Myosin-Ic	Myo1c;Myo1c;Myo1c;Myo1c	Q9WTI7-1;Q9WTI7;Q9WTI7-3;Q9WTI7-2;Q9WTI7-4	ASKDAESPSWRST	UID1159
-0.227084	-0.0352539	-0.0917712	0.102053	CK1;ERK/MAPK;Proline-directed;WW GroupIV							669	0.176821	0.557828	0.622627	0.893286	2033000	1308600	3096600	3267400	42.1802	0.999967	110 kDa actin filament-associated protein;Actin filament-associated protein 1	Afap1;Kiaa3018	Q80YS6	GTSSPQSPVFRHR	UID1162
-0.320252	-0.144249	NaN	NaN	CAMK2;CHK1;CK2;PKA;PKD							549	0.25201	0.741921	1	1	319160	0	0	0	0	0.5	110 kDa actin filament-associated protein;Actin filament-associated protein 1;Putative uncharacterized protein	Afap1;Kiaa3018;Afap1	Q80YS6;Q8BV31;Q9CT56	GVKRTASNAEQYK	UID1163
NaN	NaN	-0.057692	-0.021204	AURORA;AURORA-1;AURORA-A;CAMK2;CHK1;PKA;PKD							476	1	1	0.819701	0.913789	0	0	458570	410950	48.5674	0.999986	p21-activated kinase 4;Serine/threonine-protein kinase PAK 4;Pak4 protein	Kiaa1142;Pak4	Q8BTW9;Q8K0U2	EVPRRKSLVGTPY	UID1166
-0.579534	NaN	-0.0614507	-0.394259	CDK1;ERK/MAPK;NEK6;Proline-directed;WW GroupIV							388	0.0397728	1	0.813258	0.50285	256940	0	570680	432520	115.111	1	WASH complex subunit FAM21;Putative uncharacterized protein;WASH complex subunit FAM21	D6Wsu116e;Fam21;Kiaa0592;D6Wsu116e;Fam21;Kiaa0592	Q6PGL7-1;Q6PGL7;Q8BRP9;Q9CT54;Q6PGL7-2	SEELPPSPKPGKK	UID1167
-0.370471	-0.421399	NaN	NaN	CAMK2;CK1							832	0.186216	0.230513	1	1	276030	244120	0	0	12.3977	0.94556	WASH complex subunit FAM21;Putative uncharacterized protein;WASH complex subunit FAM21	D6Wsu116e;Fam21;Kiaa0592;D6Wsu116e;Fam21;Kiaa0592	Q6PGL7-1;Q6PGL7;Q8BRP9;Q9CT54;Q6PGL7-2	TDSRPKSTGVFQD	UID1173
0.325271	0.295018	0.0854246	0.703455	CK2;NEK6							804	0.176083	0.152128	0.950638	0.0285395	399150	358610	1243500	778860	174.453	1	DEAD box protein 46;Probable ATP-dependent RNA helicase DDX46;Putative uncharacterized protein;DEAD box protein 46;Probable ATP-dependent RNA helicase DDX46;Ddx46 protein;Putative uncharacterized protein	Ddx46;Kiaa0801;Ddx46;Kiaa0801	Q569Z5-1;Q569Z5;Q3UZ56;Q569Z5-2;Q05C73;Q3UUW9;Q9CVD6	ALGLQDSDDEDAA	UID1177
0.358509	-0.0616916	NaN	0.527471	CAMK2;PKA;Proline-directed							721	0.13525	0.944007	1	0.0921261	275360	73023	0	210430	89.5479	1	La ribonucleoprotein domain family member 4B;La ribonucleoprotein domain family member 5;La-related protein 4B;La-related protein 5;La ribonucleoprotein domain family member 4B;La ribonucleoprotein domain family member 5;La-related protein 4B;La-related protein 5;La ribonucleoprotein domain family member 4B;La ribonucleoprotein domain family member 5;La-related protein 4B;La-related protein 5	D13Wsu64e;Kiaa0217;Larp4b;Larp5;D13Wsu64e;Kiaa0217;Larp4b;Larp5;D13Wsu64e;Kiaa0217;Larp4b;Larp5	Q6A0A2-1;Q6A0A2;Q6A0A2-2;Q6A0A2-3	QPGRRASPPAAGK	UID1180
0.0870554	0.381726	0.828469	-0.443301	CAMK2;GSK3							105	0.904462	0.0607405	0.0350618	0.142166	1593600	821380	14291000	9988600	98.3334	1	Neurite outgrowth inhibitor;Reticulon-4;Reticulon 4;RTN4;Reticulon 4;RTN4;Nogo-B	Kiaa0886;Nogo;Rtn4;RP23-176O5.4-006;Rtn4;RP23-176O5.4-007;Rtn4	Q99P72-2;Q99P72;Q8BHF5;Q8BH78;Q8K3G7	APERQPSWERSPA	UID1181
0.645333	0.101112	0.405557	0.0648829	CDK1;CDK2;CK1;Proline-directed							16	0.00241829	0.659466	0.411018	0.790644	8764900	323520	1738800	1157300	8.49939	0.770095	Neurite outgrowth inhibitor;Reticulon-4;Reticulon 4;RTN4;Reticulon 4;RTN4;Nogo-B	Kiaa0886;Nogo;Rtn4;RP23-176O5.4-006;Rtn4;RP23-176O5.4-007;Rtn4	Q99P72-2;Q99P72;Q8BHF5;Q8BH78;Q8K3G7	VSSSADSPPRPPP	UID1182
-0.157512	-0.140698	NaN	NaN	CAMK2;PKA;PKA/AKT							165	0.566018	0.5417	1	1	745480	748340	0	0	9.32648	0.882508	Neurite outgrowth inhibitor;Reticulon-4	Kiaa0886;Nogo;Rtn4	Q99P72-2;Q99P72	APKRRGSGSVDET	UID1183
0.026021	-0.033289	-0.0453719	0.0282862	CAMK2;PKA/AKT;Proline-directed							309	0.932083	0.976655	0.733077	0.802264	184780	173740	1225800	685850	99.6529	1	Putative uncharacterized protein;MKIAA1966 protein;Ythdc1 protein	Ythdc1;mKIAA1966;Ythdc1;Ythdc1	Q8C4W4;Q69Z54;Q80V25;Q8R5E6	KRARGISPIVFDR	UID1184
-0.327765	0.160146	NaN	0.105946	CAMK2;CHK1;PKD							411	0.24125	0.457797	1	0.635863	318550	409000	0	335370	73.0469	1	Protein lunapark;Protein ulnaless	Kiaa1715;Lnp;Uln	Q7TQ95	PVLRADSVPNLEP	UID1188
NaN	-0.0599159	0.869398	-0.527554	CDK1;CDK2;GSK3;Proline-directed							4	1	0.948443	0.05441	0.168185	0	191910	2168900	1989700	11.529	0.9343	Actopaxin;Alpha-parvin;Putative uncharacterized protein	Actp;MNCb-0301;Parva	Q9EPC1;Q8C5R4	___MATSPQKSPL	UID1189
0.318577	-0.0981657	-0.15311	-0.263404	ERK/MAPK;Proline-directed;WW GroupIV							19	0.184107	0.33943	0.489017	0.499129	4079100	1904700	1523300	965210	25.1	0.996915	Actopaxin;Alpha-parvin;Putative uncharacterized protein	Actp;MNCb-0301;Parva	Q9EPC1;Q8C5R4	KSPTPKSPPSRKK	UID1190
NaN	NaN	-0.520749	0.0522768	CAMK2;PKA;PKA/AKT							165	1	1	0.211334	0.749477	0	0	334410	301170	12.0056	0.940721	Reticulon 4;RTN4;Nogo-B	RP23-176O5.4-007;Rtn4	Q8BH78;Q8K3G7	APKRRGSGSVVVD	UID1191
0.130931	-0.160621	-0.0517281	-0.00589823								121	0.596357	0.491223	0.717551	0.990666	682820	660850	2728100	1156800	81.3671	1	Binder of Rho GTPases 5;Cdc42 effector protein 1	Borg5;Cdc42ep1;Cep1	Q91W92	IIKNAISLPQLNQ	UID1192
NaN	NaN	0.489132	-0.806973	CAMK2;CHK1;CHK1/2;PKD							207	1	1	0.307461	0.135031	0	0	1503000	777230	1.68146	0.595601	Binder of Rho GTPases 5;Cdc42 effector protein 1	Borg5;Cdc42ep1;Cep1	Q91W92	ELRRSDSLLSFRF	UID1193
-0.664311	-0.818783	-1.24059	NaN	CDK1;GSK3;Proline-directed		+					32	0.0185804	0.00107859	0.00453109	1	574500	374740	0	0	23.4645	0.995517	Rsrc2 protein	Rsrc2	Q922F2	QSDISISPRASKH	UID1194
NaN	0.432746	0.721854	NaN								65	1	0.0217843	0.138707	1	0	0	0	0	0	0.5	DNA ligase 1;DNA ligase I;Polydeoxyribonucleotide synthase [ATP] 1;DNA ligase;Putative uncharacterized protein	Lig1;Lig-1;Lig1	P37913;Q3TSU8;Q3U4X8;Q8R055;Q8BPJ2	NQVVPESDSPVKR	UID1195
-0.0905418	0.324926	1.22503	-0.751441	CDK1;CDK2;Proline-directed							67	0.73482	0.0767066	0.00981534	0.04847	317510	215800	1018100	823260	0	0.5	DNA ligase 1;DNA ligase I;Polydeoxyribonucleotide synthase [ATP] 1;DNA ligase;Putative uncharacterized protein	Lig1;Lig-1;Lig1	P37913;Q3TSU8;Q3U4X8;Q8R055;Q8BPJ2	VVPESDSPVKRTG	UID1196
0.00345838	-0.111493	NaN	NaN	CAMK2;ERK/MAPK;PKA/AKT;Proline-directed;WW GroupIV							237	0.99315	0.8208	1	1	554020	236230	0	0	82.9999	1	GRB10-interacting GYF protein 2;PERQ amino acid-rich with GYF domain-containing protein 2;Trinucleotide repeat-containing gene 15 protein	Gigyf2;Kiaa0642;Perq2;Tnrc15	Q6Y7W8-1;Q6Y7W8	ERWRPHSPDGPRS	UID1199
0.0346383	0.0822938	-0.299791	0.449852	CK1							117	0.903113	0.554537	0.445912	0.143924	312120	180260	766580	622000	25.4208	0.996939	ACC-alpha;Acetyl-CoA carboxylase 1;Acetyl-CoA carboxylase 265;Biotin carboxylase;ACC-alpha;Acetyl-CoA carboxylase 1;Acetyl-CoA carboxylase 265;Biotin carboxylase;Acetyl-CoA carboxylase	Acac;Acaca;Gm738;Acac;Acaca;Gm738	Q5SWU9-2;Q5SWU9;Q5SWU9-1;Q9ESZ5	HMRSSMSGLHLVK	UID1202
NaN	0.204642	NaN	0.727006	CK1;PKA							1335	1	0.332057	1	0.00830487	0	470610	0	972420	200.059	1	CARMIL homolog;Leucine-rich repeat-containing protein 16A;Leucine rich repeat containing 16A;Putative uncharacterized protein;Leucine rich repeat containing 16A	Carmil;Lrrc16;Lrrc16a;Lrrc16;Lrrc16a;RP23-462P2.7-003;Lrrc16;Lrrc16a;RP23-462P2.7-013	Q6EDY6-1;Q6EDY6;Q9CTA1;A2A6Y2	QEASRRSWGPAQE	UID1203
-0.0850988	-0.423991	1.28048	-0.987703	CHK1;PKA;PKD							16	0.48898	0.00413709	0.0068577	0.0635068	1773700	1107000	506180	400370	368.154	1	Leukemia-associated gene protein;Leukemia-associated phosphoprotein p18;Metablastin;Oncoprotein 18;Phosphoprotein p19;pp17;Prosolin;Protein Pr22;Stathmin	Lag;Lap18;Pr22;Stmn1;mCG_12955	P54227;Q545B6;Q8C2H3;Q91XT3;Q9CXQ8;Q9CYU5;Q9DCP3	ELEKRASGQAFEL	UID1204
-0.485176	0.482435	NaN	NaN	CDK1;NEK6;Proline-directed							25	0.0108371	0.0089853	1	1	4151300	2562900	0	0	368.154	1	Leukemia-associated gene protein;Leukemia-associated phosphoprotein p18;Metablastin;Oncoprotein 18;Phosphoprotein p19;pp17;Prosolin;Protein Pr22;Stathmin	Lag;Lap18;Pr22;Stmn1;mCG_12955	P54227;Q545B6;Q8C2H3;Q91XT3;Q9CXQ8;Q9CYU5;Q9DCP3	AFELILSPRSKES	UID1205
-0.126077	-0.158027	0.347666	-0.329141	CAMK2;PKA;PKA/AKT							693	0.64299	0.709487	0.493576	0.589255	291710	213100	1521700	536740	194.596	1	MKIAA0857 protein	mKIAA0857;Rab11fip5	Q6ZQ33	GRGRRGSNIWLEP	UID1206
0.336398	-0.264599	0.311968	-0.102233	CAMK2;GSK3;PKA							307	0.161499	0.27304	0.548597	0.804587	667250	451360	2026000	2034100	56.762	0.999998	MKIAA0857 protein;Rab11 family-interacting protein 5;Rab11-interacting protein Rip11;Putative uncharacterized protein	mKIAA0857;Rab11fip5;D6Ertd32e;Rab11fip5;Rip11	Q6ZQ33;Q8R361;Q3UM85	THKRTYSDEASQL	UID1209
NaN	NaN	NaN	0.29901	CAMK2;CK1;PKA/AKT;Proline-directed							953	1	1	1	0.303926	0	0	0	571380	26.5975	0.997815	Zinc finger CCCH type containing 13;Putative uncharacterized protein;Zc3h13 protein	Zc3h13	B9EHN9;Q8BHW0;Q8CIK5;Q9CT50;Q9CXN5	QESRSLSPSHLTE	UID1215
NaN	NaN	NaN	0.989866	CAMK2;CK1;PKA							633	1	1	1	0.00259121	0	0	0	363700	22.9091	0.994682	Myotubularin-related protein 3;Myotubularin related protein 3;Mtmr3 protein;Myotubularin-related protein 3;MCG9626, isoform CRA_b;Myotubularin related protein 3;MKIAA0371 protein;Mtmr3 protein;Putative uncharacterized protein	Mtmr3;Mtmr3;RP23-173M6.1-003;Mtmr3;mCG_9626;RP23-173M6.1-002;mKIAA0371	Q8K296-1;Q8K296;B1ATD4;Q66I45;Q8K296-2;B1ATD5;Q80U24;Q8R0N4;Q9CVQ1	LASRRSSDPSLNE	UID1217
0.183328	0.285461	0.0783365	0.143393								4	0.533665	0.167289	0.964049	0.584404	1410100	1766600	2324700	2101200	0	0.500084	HDP-1;Helix-destabilizing protein;Heterogeneous nuclear ribonucleoprotein A1;hnRNP core protein A1;Single-strand-binding protein;Topoisomerase-inhibitor suppressed;HnRNP A1;Putative uncharacterized protein;HDP-1;Helix-destabilizing protein;Heterogeneous nuclear ribonucleoprotein A1;hnRNP core protein A1;Single-strand-binding protein;Topoisomerase-inhibitor suppressed;Putative uncharacterized prot…	Fli-2;Hnrnpa1;Hnrpa1;Tis;Fli-2;Hnrnpa1;Hnrpa1;Tis	P49312-2;P49312;P70370;Q3UK83;Q5EBP8;P49312-1;Q3TFB1;Q3TIK8;Q3U7F3	___MSKSESPKEP	UID1218
0.134089	0.311736	0.173255	0.104202	CDK1;CHK1;CK1;CK2;Proline-directed							6	0.714759	0.122285	0.804049	0.88559	8276400	3526400	21212000	20658000	34.7617	0.999833	HDP-1;Helix-destabilizing protein;Heterogeneous nuclear ribonucleoprotein A1;hnRNP core protein A1;Single-strand-binding protein;Topoisomerase-inhibitor suppressed;HnRNP A1;Putative uncharacterized protein;HDP-1;Helix-destabilizing protein;Heterogeneous nuclear ribonucleoprotein A1;hnRNP core protein A1;Single-strand-binding protein;Topoisomerase-inhibitor suppressed;Putative uncharacterized prot…	Fli-2;Hnrnpa1;Hnrpa1;Tis;Fli-2;Hnrnpa1;Hnrpa1;Tis	P49312-2;P49312;P70370;Q3UK83;Q5EBP8;P49312-1;Q3TFB1;Q3TIK8;Q3U7F3	_MSKSESPKEPEQ	UID1219
-0.00871128	0.126444	0.737773	-0.116786	CDK1;Proline-directed							4890	0.73569	0.699009	0.0642783	0.590202	8688500	5518100	9407900	7555900	95.0183	1	Ahnak protein;Putative uncharacterized protein;AHNAK	Ahnak	A0JLR7;A0PJF4;Q3UYW8;Q6UIL4;Q8BKS2;Q8BRB8;Q8CGE7;Q8VDN3	AEAPLPSPKLEGE	UID1221
0.122076	0.24123	-2.65199	-1.13882	Proline-directed			+	+			893	0.622623	0.247253	2.485e-23	0.000566513	530000	399510	24349000	8864900	123.639	1	Ahnak protein;Putative uncharacterized protein;AHNAK;Desmoyokin;AHNAK	Ahnak;Ahnak	A0JLR7;A0PJF4;Q3UYW8;Q6UIL4;Q8BKS2;Q8BRB8;Q8CGE7;Q8VDN3;Q61484;Q6UL10	PGFKAESPEMEVN	UID1222
0.275365	-0.266767	-0.0389249	0.270947	CK1							5525	0.270152	0.0518001	0.650211	0.368407	4180200	3291500	19249000	8546800	155.637	1	Ahnak protein;Putative uncharacterized protein;AHNAK	Ahnak	A0JLR7;A0PJF4;Q3UYW8;Q6UIL4;Q8BKS2;Q8BRB8;Q8CGE7;Q8VDN3	SKASLGSLEGEVE	UID1224
NaN	-0.54633	-0.0277926	0.0563061	CAMK2		+					5563	1	0.000336424	0.679603	0.963358	1466900	925540	5403500	6114500	35.2407	0.999462	Ahnak protein;Putative uncharacterized protein;AHNAK	Ahnak	A0JLR7;A0PJF4;Q3UYW8;Q6UIL4;Q8BKS2;Q8BRB8;Q8CGE7;Q8VDN3	SDEREFSAPSTPT	UID1225
-0.0854355	0.289834	NaN	NaN	Proline-directed							178	0.748371	0.109691	1	1	327550	272630	0	0	36.7823	0.99979	Ahnak protein;Putative uncharacterized protein;AHNAK	Ahnak	A0JLR7;A0PJF4;Q3UYW8;Q6UIL4;Q8BKS2;Q8BRB8;Q8CGE7;Q8VDN3	KDIDITSPEFMIK	UID1226
-0.642076	0.0124972	-0.164238	NaN	Polo box;Proline-directed							5099	0.0228606	0.801214	0.466546	1	268610	230590	1539600	0	11.7855	0.937828	Ahnak protein;Putative uncharacterized protein;AHNAK	Ahnak	A0JLR7;A0PJF4;Q3UYW8;Q6UIL4;Q8BKS2;Q8BRB8;Q8CGE7;Q8VDN3	GDLGASSPSMKLH	UID1227
0.0640551	0.180657	0.0965318	-0.0365555	GSK3;Proline-directed							5504	1	0.468058	0.975776	0.756397	2273000	1329100	9410400	13634000	7.9242	0.861029	Ahnak protein;Putative uncharacterized protein;AHNAK	Ahnak	A0JLR7;A0PJF4;Q3UYW8;Q6UIL4;Q8BKS2;Q8BRB8;Q8CGE7;Q8VDN3	KGGVTGSPEASIS	UID1228
-0.331028	-0.242908	-0.207861	-0.42909	CK2							5607	0.236679	0.312	0.384209	0.264289	821570	671180	1463000	1101700	26.2075	0.996422	Ahnak protein;Putative uncharacterized protein;AHNAK	Ahnak	A0JLR7;A0PJF4;Q3UYW8;Q6UIL4;Q8BKS2;Q8BRB8;Q8CGE7;Q8VDN3	HYEVTGSDDEAGK	UID1229
NaN	NaN	-0.567746	0.410884	CAMK2;CK2;PKA/AKT							5555	1	1	0.0411414	0.132065	1674400	2937800	1271800	1706200	1.3164	0.56977	Ahnak protein;Putative uncharacterized protein;AHNAK	Ahnak	A0JLR7;A0PJF4;Q3UYW8;Q6UIL4;Q8BKS2;Q8BRB8;Q8CGE7;Q8VDN3	PRHRSNSFSDERE	UID1230
NaN	NaN	0.377957	NaN	AURORA;CK2;PKA							576	1	1	0.466799	1	0	0	1021900	0	221.14	1	Ahnak protein;Putative uncharacterized protein;AHNAK;Desmoyokin;AHNAK	Ahnak;Ahnak	A0JLR7;A0PJF4;Q3UYW8;Q6UIL4;Q8BKS2;Q8BRB8;Q8CGE7;Q8VDN3;Q61484;Q6UL10	IGACRISMADVDL	UID1231
0.160275	0.0982848	0.183201	-0.137791	Proline-directed							94	0.615583	0.833213	0.78229	0.549626	7964500	8710200	31686000	17807000	25.728	0.996755	Ahnak protein;Putative uncharacterized protein;AHNAK;Putative uncharacterized protein;Ahnak protein;MCG17833, isoform CRA_b	Ahnak;Ahnak;Ahnak;mCG_17833	A0JLR7;A0PJF4;Q3UYW8;Q6UIL4;Q8BKS2;Q8BRB8;Q8CGE7;Q8VDN3;Q8CEX7;Q8R2L7	HRKGDRSPEPGQT	UID1232
-0.131282	-0.20224	-0.236673	0.690015	CAMK2;CHK1;PKD							211	0.364842	0.117328	0.241098	0.00513581	10098000	6883500	6027400	18133000	20.5168	0.989991	Ahnak protein;Putative uncharacterized protein;AHNAK	Ahnak	A0JLR7;A0PJF4;Q3UYW8;Q6UIL4;Q8BKS2;Q8BRB8;Q8CGE7;Q8VDN3	TVIRLPSGSGPAS	UID1233
-0.131282	-0.113754	-1.65032	NaN	GSK3			+				213	0.364842	0.295202	2.78016e-10	1	11564000	934830	16598000	2964300	29.7665	0.997488	Ahnak protein;Putative uncharacterized protein;AHNAK	Ahnak	A0JLR7;A0PJF4;Q3UYW8;Q6UIL4;Q8BKS2;Q8BRB8;Q8CGE7;Q8VDN3	IRLPSGSGPASPT	UID1234
0.0847447	0.113034	0.711319	-0.060969	CK1;ERK/MAPK;Proline-directed;WW GroupIV							217	0.914021	0.762039	0.0758706	0.704173	23116000	7924000	30707000	10237000	11.0429	0.862852	Ahnak protein;Putative uncharacterized protein;AHNAK	Ahnak	A0JLR7;A0PJF4;Q3UYW8;Q6UIL4;Q8BKS2;Q8BRB8;Q8CGE7;Q8VDN3	SGSGPASPTTGSA	UID1235
-0.0542275	0.288063	1.5216	-0.823933	CAMK2			+				136	0.583199	0.162343	4.60541e-05	0.010741	29052000	19319000	12909000	11831000	66.3763	1	Ahnak protein;Putative uncharacterized protein;AHNAK	Ahnak	A0JLR7;A0PJF4;Q3UYW8;Q6UIL4;Q8BKS2;Q8BRB8;Q8CGE7;Q8VDN3	IKPRLRSEDGVEG	UID1236
0.00302647	NaN	NaN	-0.586731	CDK1;CK1;GSK3;Polo box;Proline-directed							3140	0.99194	1	1	0.291635	173600	0	0	173820	12.2307	0.943381	Ahnak protein;Putative uncharacterized protein;AHNAK	Ahnak	A0JLR7;A0PJF4;Q3UYW8;Q6UIL4;Q8BKS2;Q8BRB8;Q8CGE7;Q8VDN3	PFLSISSPKVSMP	UID1237
-0.409432	0.477056	NaN	NaN	CDK1;Proline-directed							4879	0.0280542	0.00990942	1	1	1404800	926550	0	0	259.068	1	Ahnak protein;Putative uncharacterized protein;AHNAK	Ahnak	A0JLR7;A0PJF4;Q3UYW8;Q6UIL4;Q8BKS2;Q8BRB8;Q8CGE7;Q8VDN3	VEFDIKSPKFKAE	UID1238
0.380508	0.294312	0.589572	-0.0741221	CK2							116	0.0986568	0.150915	0.15282	0.676586	2722100	1814700	12138000	5540000	202.18	1	Ahnak protein;Putative uncharacterized protein;AHNAK	Ahnak	A0JLR7;A0PJF4;Q3UYW8;Q6UIL4;Q8BKS2;Q8BRB8;Q8CGE7;Q8VDN3	SSEVVLSGDDEDY	UID1239
-0.0427391	-0.190108	-0.240929	0.209017	NEK6							135	0.864354	0.134943	0.527166	0.441566	0	1398500	0	0	11.4635	0.933365	Phosphoglucomutase 2;Glucose phosphomutase 1;Phosphoglucomutase-1;Putative uncharacterized protein;Phosphoglucomutase 2;Pgm2 protein	Pgm2;RP24-156I23.2-002;Pgm1;Pgm2;RP24-156I23.2-001	A2CEK3;Q9D0F9;Q3U6X6;Q3UGE3;Q5RJV4;Q66JR7;Q7TNU0;Q99JW6	GIILTASHNPGGP	UID1240
0.424385	0.509442	0.251325	-0.0753984								14	0.0600576	0.00541109	0.638585	0.973695	5827700	4341600	3223800	0	12.5803	0.947684	Eif3j protein;Eukaryotic translation initiation factor 3, subunit J;MCG11598;Putative uncharacterized protein	Eif3j;Eif3s1;ENSMUSG00000043424;mCG_11598;RP23-34E24.2-001	Q2YDW1;Q3UGC7;Q66JW9;Q99JK5	AAAAGDSDSWDAD	UID1241
0.199876	0.203765	0.0255958	0.200881	CDK1;CK1;CK2;Proline-directed							243	0.478461	0.384228	0.82669	0.560589	1799500	1108400	5920900	5097200	89.8867	1	Thyroid hormone receptor-associated protein 3;Thyroid hormone receptor-associated protein complex 150 kDa component;Thyroid hormone receptor associated protein 3;Putative uncharacterized protein;Putative uncharacterized protein;Thyroid hormone receptor associated protein 3;Thrap3 protein	Thrap3;Trap150;RP23-365D10.5-001;Thrap3;RP23-365D10.5-004	Q569Z6;A2AJI4;Q3U503;Q8BV76;Q8BZN7;Q8R353	ASVSDLSPRERSP	UID1242
0.142609	-0.0796153	0.0275787	0.203389	CAMK2;Proline-directed							248	0.681855	0.397318	0.832309	0.552959	6841000	3934900	8546200	7102400	49.5755	0.999989	Thyroid hormone receptor-associated protein 3;Thyroid hormone receptor-associated protein complex 150 kDa component;Thyroid hormone receptor associated protein 3;Putative uncharacterized protein;Putative uncharacterized protein;Thyroid hormone receptor associated protein 3;Thrap3 protein	Thrap3;Trap150;RP23-365D10.5-001;Thrap3;RP23-365D10.5-004	Q569Z6;A2AJI4;Q3U503;Q8BV76;Q8BZN7;Q8R353	LSPRERSPALKSP	UID1243
NaN	NaN	-0.618916	0.0909888	CK2							379	1	1	0.142495	0.666813	0	0	508140	434610	230.07	1	Thyroid hormone receptor-associated protein 3;Thyroid hormone receptor-associated protein complex 150 kDa component;Thyroid hormone receptor associated protein 3;Putative uncharacterized protein;Putative uncharacterized protein;Thyroid hormone receptor associated protein 3;Thrap3 protein	Thrap3;Trap150;RP23-365D10.5-001;Thrap3;RP23-365D10.5-004	Q569Z6;A2AJI4;Q3U503;Q8BV76;Q8BZN7;Q8R353	KEKGGFSDADVKM	UID1244
-0.237609	0.0894982	-0.030133	0.112366	Proline-directed							679	0.161683	0.876316	0.673381	0.66304	1393800	1686800	6214200	1826900	21.1006	0.992228	Thyroid hormone receptor-associated protein 3;Thyroid hormone receptor-associated protein complex 150 kDa component;Thyroid hormone receptor associated protein 3;Putative uncharacterized protein;Putative uncharacterized protein;Thyroid hormone receptor associated protein 3;Thrap3 protein;Thrap3 protein	Thrap3;Trap150;RP23-365D10.5-001;Thrap3;RP23-365D10.5-004;Thrap3	Q569Z6;A2AJI4;Q3U503;Q8BV76;Q8BZN7;Q8R353;Q91VL2	HRRIDISPSTFRK	UID1245
0.111298	0.00963388	-0.340094	0.0354831	Proline-directed							669	0.655251	0.811989	0.121584	0.872829	758350	293430	3819500	2052300	85.8486	1	Thyroid hormone receptor-associated protein 3;Thyroid hormone receptor-associated protein complex 150 kDa component;Thyroid hormone receptor associated protein 3;Putative uncharacterized protein;Putative uncharacterized protein;Thyroid hormone receptor associated protein 3;Thrap3 protein;Thrap3 protein	Thrap3;Trap150;RP23-365D10.5-001;Thrap3;RP23-365D10.5-004;Thrap3	Q569Z6;A2AJI4;Q3U503;Q8BV76;Q8BZN7;Q8R353;Q91VL2	AAKNKKSPEIHRR	UID1246
NaN	NaN	NaN	0.464564	CAMK2;CDK1;CHK1;GSK3;PKA;PKC;PKD;Proline-directed							264	1	1	1	0.132687	0	0	0	600790	35.9866	0.999748	Thyroid hormone receptor-associated protein 3;Thyroid hormone receptor-associated protein complex 150 kDa component;Thyroid hormone receptor associated protein 3;Putative uncharacterized protein;Putative uncharacterized protein;Thyroid hormone receptor associated protein 3;Thrap3 protein	Thrap3;Trap150;RP23-365D10.5-001;Thrap3;RP23-365D10.5-004	Q569Z6;A2AJI4;Q3U503;Q8BV76;Q8BZN7;Q8R353	VVVRRRSPRPSPV	UID1247
-0.325087	-0.14602	-0.0599912	0.658828	CHK1;PKD;Proline-directed							779	0.245047	0.737725	0.697541	0.0166214	309960	167700	1609700	1608900	48.5344	0.999986	Plenty-of-prolines 101;Serine/arginine repetitive matrix protein 1;Serine/arginine repetitive matrix 1;Serine/arginine repetitive matrix 1;Plenty-of-prolines 101;Serine/arginine repetitive matrix protein 1	Pop101;Srrm1;RP23-138K13.3-003;RP23-138K13.3-001;Srrm1;Pop101;Srrm1	Q52KI8-1;Q52KI8;A2A8V8;A2A8V9;Q52KI8-2	KIKKAASPSPQSV	UID1252
0.183963	NaN	-0.47319	0.282736	CDK1;CDK2;Proline-directed							260	0.450668	1	0.0828847	0.295304	448870	0	2316100	2181100	235.835	1	Plenty-of-prolines 101;Serine/arginine repetitive matrix protein 1;Serine/arginine repetitive matrix 1;Serine/arginine repetitive matrix 1;Plenty-of-prolines 101;Serine/arginine repetitive matrix protein 1	Pop101;Srrm1;RP23-138K13.3-003;RP23-138K13.3-001;Srrm1;Pop101;Srrm1	Q52KI8-1;Q52KI8;A2A8V8;A2A8V9;Q52KI8-2	PEPKEPSPEKNSK	UID1253
0.0503276	0.0413831	-0.176397	0.425244	Proline-directed							220	0.949223	0.891586	0.340512	0.109903	3776100	2547800	10494000	8386600	71.0259	1	Plenty-of-prolines 101;Serine/arginine repetitive matrix protein 1;Serine/arginine repetitive matrix 1;Serine/arginine repetitive matrix 1;Plenty-of-prolines 101;Serine/arginine repetitive matrix protein 1	Pop101;Srrm1;RP23-138K13.3-003;RP23-138K13.3-001;Srrm1;Pop101;Srrm1	Q52KI8-1;Q52KI8;A2A8V8;A2A8V9;Q52KI8-2	PEKKEKSPELPEP	UID1255
0.103665	0.101784	0.038998	0.251204	CK2							915	0.83624	0.816177	0.864826	0.417942	3463200	2260300	10187000	9214700	226.884	1	Plenty-of-prolines 101;Serine/arginine repetitive matrix protein 1;Serine/arginine repetitive matrix 1;Serine/arginine repetitive matrix 1	Pop101;Srrm1;RP23-138K13.3-003;RP23-138K13.3-001;Srrm1	Q52KI8-1;Q52KI8;A2A8V8;A2A8V9	PRKETESEAEDDN	UID1257
0.016211	-0.0378434	-0.261846	0.375179	CK2							461	0.824352	0.547662	0.206322	0.170136	4794900	2534000	7520200	7333600	2.95801	0.663985	Plenty-of-prolines 101;Serine/arginine repetitive matrix protein 1;Serine/arginine repetitive matrix 1;Serine/arginine repetitive matrix 1;Plenty-of-prolines 101;Serine/arginine repetitive matrix protein 1	Pop101;Srrm1;RP23-138K13.3-003;RP23-138K13.3-001;Srrm1;Pop101;Srrm1	Q52KI8-1;Q52KI8;A2A8V8;A2A8V9;Q52KI8-2	PRKVELSESEEDK	UID1262
0.121811	-0.0354313	-0.0250009	0.293135	PKA;Proline-directed							448	0.763111	0.843463	0.687053	0.317311	2654700	725020	4595400	4603000	50.0667	0.99999	Plenty-of-prolines 101;Serine/arginine repetitive matrix protein 1;Serine/arginine repetitive matrix 1;Serine/arginine repetitive matrix 1;Plenty-of-prolines 101;Serine/arginine repetitive matrix protein 1	Pop101;Srrm1;RP23-138K13.3-003;RP23-138K13.3-001;Srrm1;Pop101;Srrm1	Q52KI8-1;Q52KI8;A2A8V8;A2A8V9;Q52KI8-2	GTEKRESPSPAPK	UID1265
0.299362	0.147567	-0.100608	0.356595	CAMK2;Proline-directed							635	0.219469	0.497666	0.602432	0.189735	897000	734610	1827400	2087100	24.6433	0.996579	Plenty-of-prolines 101;Serine/arginine repetitive matrix protein 1;Serine/arginine repetitive matrix 1;Serine/arginine repetitive matrix 1;Plenty-of-prolines 101;Serine/arginine repetitive matrix protein 1;Serine/arginine repetitive matrix 1	Pop101;Srrm1;RP23-138K13.3-003;RP23-138K13.3-001;Srrm1;Pop101;Srrm1;RP23-138K13.3-013;Srrm1	Q52KI8-1;Q52KI8;A2A8V8;A2A8V9;Q52KI8-2;A2A8W1	PKRRTASPPPPPK	UID1274
NaN	NaN	-0.548143	NaN	Proline-directed							657	1	1	0.0478988	1	520740	162240	1370400	1419900	38.4795	0.999858	Plenty-of-prolines 101;Serine/arginine repetitive matrix protein 1;Serine/arginine repetitive matrix 1;Serine/arginine repetitive matrix 1;Plenty-of-prolines 101;Serine/arginine repetitive matrix protein 1;Serine/arginine repetitive matrix 1	Pop101;Srrm1;RP23-138K13.3-003;RP23-138K13.3-001;Srrm1;Pop101;Srrm1;RP23-138K13.3-013;Srrm1	Q52KI8-1;Q52KI8;A2A8V8;A2A8V9;Q52KI8-2;A2A8W1	KRRVSHSPPPKQR	UID1276
0.0387171	0.016639	-0.0254119	0.214622	CAMK2;PKA;Proline-directed							616	0.906429	0.778313	0.685954	0.519424	2724200	1711100	6029600	5462900	91.5024	1	Plenty-of-prolines 101;Serine/arginine repetitive matrix protein 1;Serine/arginine repetitive matrix 1;Serine/arginine repetitive matrix 1;Plenty-of-prolines 101;Serine/arginine repetitive matrix protein 1;Serine/arginine repetitive matrix 1	Pop101;Srrm1;RP23-138K13.3-003;RP23-138K13.3-001;Srrm1;Pop101;Srrm1;RP23-138K13.3-013;Srrm1	Q52KI8-1;Q52KI8;A2A8V8;A2A8V9;Q52KI8-2;A2A8W1	PSPRRYSPPIQRR	UID1278
0.126048	0.0575542	-0.221623	0.380951	PKA;Proline-directed							412	0.61078	0.637823	0.555372	0.206438	727970	222130	0	678100	24.1835	0.996195	Plenty-of-prolines 101;Serine/arginine repetitive matrix protein 1;Serine/arginine repetitive matrix 1;Serine/arginine repetitive matrix 1;Plenty-of-prolines 101;Serine/arginine repetitive matrix protein 1	Pop101;Srrm1;RP23-138K13.3-003;RP23-138K13.3-001;Srrm1;Pop101;Srrm1	Q52KI8-1;Q52KI8;A2A8V8;A2A8V9;Q52KI8-2	PPKTRHSPTPQQS	UID1281
0.285816	0.0746424	-0.0442855	0.576957	CAMK2;PKA;Proline-directed							550	0.247168	0.760125	0.735742	0.0222489	1174100	622020	2763500	2574300	38.5229	0.99986	Plenty-of-prolines 101;Serine/arginine repetitive matrix protein 1;Serine/arginine repetitive matrix 1;Serine/arginine repetitive matrix 1;Plenty-of-prolines 101;Serine/arginine repetitive matrix protein 1	Pop101;Srrm1;RP23-138K13.3-003;RP23-138K13.3-001;Srrm1;Pop101;Srrm1	Q52KI8-1;Q52KI8;A2A8V8;A2A8V9;Q52KI8-2	MGKRWQSPVTKSS	UID1282
NaN	NaN	0.184852	-0.0917251	GSK3;PKA							403	1	1	0.760432	0.947702	2031500	0	0	0	0	0.474494	Lamin-A/C;Lamin A;Lamin A, isoform CRA_a;Putative uncharacterized protein;Lamin-A/C;Lamin C;Putative uncharacterized protein;Lamin-A/C;Putative uncharacterized protein	Lmn1;Lmna;mCG_8830;Lmn1;Lmna;Lmn1;Lmna	P48678-1;P48678;B3RH23;Q3U7I5;Q3UCU3;Q8BNX5;P48678-2;B3RH24;Q3U733;P48678-3;Q9CTL2	RSRGRASSHSSQS	UID1283
NaN	0.137766	0.152768	-0.0183226	CAMK2;PKA/AKT							404	1	0.529968	0.814465	0.907227	47022	319430	148150	0	0	0.474494	Lamin-A/C;Lamin A;Lamin A, isoform CRA_a;Putative uncharacterized protein;Lamin-A/C;Lamin C;Putative uncharacterized protein;Lamin-A/C;Putative uncharacterized protein	Lmn1;Lmna;mCG_8830;Lmn1;Lmna;Lmn1;Lmna	P48678-1;P48678;B3RH23;Q3U7I5;Q3UCU3;Q8BNX5;P48678-2;B3RH24;Q3U733;P48678-3;Q9CTL2	SRGRASSHSSQSQ	UID1284
NaN	NaN	NaN	-0.0745322	CK1							573	1	1	1	0.975075	0	0	0	556950	11.9043	0.939401	Lamin-A/C;Lamin A;Lamin A, isoform CRA_a;Putative uncharacterized protein	Lmn1;Lmna;mCG_8830	P48678-1;P48678;B3RH23;Q3U7I5;Q3UCU3;Q8BNX5	HRGSHCSGSGDPA	UID1285
NaN	NaN	0.455649	-0.188743	GSK3;NEK6							424	1	1	0.346676	0.633087	0	0	1148100	1059900	13.4745	0.956996	Lamin-A/C;Lamin A;Lamin A, isoform CRA_a;Putative uncharacterized protein;Lamin-A/C;Lamin C;Putative uncharacterized protein;Lamin-A/C;Putative uncharacterized protein	Lmn1;Lmna;mCG_8830;Lmn1;Lmna;Lmn1;Lmna	P48678-1;P48678;B3RH23;Q3U7I5;Q3UCU3;Q8BNX5;P48678-2;B3RH24;Q3U733;P48678-3;Q9CTL2	KRKLESSESRSSF	UID1286
-0.0586683	0.110898	-0.149473	-0.0370438	NEK6;Proline-directed							392	0.820595	0.772238	0.392392	0.755341	0	2870800	21363000	23645000	0	0.485719	Lamin-A/C;Lamin A;Lamin A, isoform CRA_a;Putative uncharacterized protein;Lamin-A/C;Lamin C;Putative uncharacterized protein;Lamin-A/C;Putative uncharacterized protein	Lmn1;Lmna;mCG_8830;Lmn1;Lmna;Lmn1;Lmna	P48678-1;P48678;B3RH23;Q3U7I5;Q3UCU3;Q8BNX5;P48678-2;B3RH24;Q3U733;P48678-3;Q9CTL2	RLRLSPSPTSQRS	UID1287
NaN	-0.190602	NaN	NaN	CK1;GSK3							629	1	0.634951	1	1	0	0	0	0	0	0.5	Lamin-A/C;Lamin A;Lamin A, isoform CRA_a;Putative uncharacterized protein	Lmn1;Lmna;mCG_8830	P48678-1;P48678;B3RH23;Q3U7I5;Q3UCU3;Q8BNX5	VTRSFRSVGGSGG	UID1290
NaN	-0.190602	-0.405719	0.219215	CK1;GSK3							633	1	0.634951	0.319234	0.42438	0	0	849660	500590	0	0.5	Lamin-A/C;Lamin A;Lamin A, isoform CRA_a;Putative uncharacterized protein	Lmn1;Lmna;mCG_8830	P48678-1;P48678;B3RH23;Q3U7I5;Q3UCU3;Q8BNX5	FRSVGGSGGGSFG	UID1291
NaN	NaN	0.186627	NaN	CAMK2;PKA/AKT							1645	1	1	0.76248	1	0	0	1298500	0	26.1895	0.997601	Putative uncharacterized protein;Fam38a protein;MKIAA0233 protein;Fam38a protein;Fam38a protein	BC039210;Fam38a;BC039210;Fam38a;mKIAA0233;BC039210;Fam38a	Q3UM62;Q80XT7;Q6ZQF9;Q7TQL5;Q811I7	TRMRTASELLLDR	UID1292
-0.200233	-0.149281	NaN	0.516721	Proline-directed							338	0.469087	0.519642	1	0.0593659	423080	303590	0	860780	65.5328	1	Eyes absent 4 homolog (Drosophila);Putative uncharacterized protein;Eya4 protein;Eyes absent 4 homolog (Drosophila), isoform CRA_b	Eya4;Eya4;mCG_2053	Q8BY78;Q0VAV8	GRKNNPSPPPDSD	UID1293
-0.478949	-0.0455207	0.963252	-0.627895								197	0.088598	0.812634	0.0445225	0.100011	497160	422770	1056500	1049200	268.122	1	Putative uncharacterized protein;RAB23, member RAS oncogene family, isoform CRA_a	mCG_10410;Rab23	Q9D4I9	IGVFNASVRSHLG	UID1294
-0.114863	0.0777899	0.217107	0.109829	CK1;Proline-directed							42	0.671464	0.747901	0.709474	0.865498	0	367180	3261200	3539600	8.83361	0.869213	eIF3 p42;eIF3 p44;eIF-3-delta;Eukaryotic translation initiation factor 3 RNA-binding subunit;Eukaryotic translation initiation factor 3 subunit 4;Eukaryotic translation initiation factor 3 subunit G;Putative uncharacterized protein;Eukaryotic translation initiation factor 3, subunit 4 (Delta)	Eif3g;Eif3p42;Eif3s4;mCG_67920	Q9Z1D1;Q3THA0;Q544H0	LPTGDTSPEPELL	UID1297
NaN	NaN	0.501414	-0.0342194	CK2							397	1	1	0.318283	0.943497	0	0	446420	462010	236.536	1	Serine/threonine-protein kinase 39;STE20/SPS1-related proline-alanine-rich protein kinase;Serine/threonine kinase 39, STE20/SPS1 homolog (Yeast);Putative uncharacterized protein;Putative uncharacterized protein	Spak;Stk39;RP23-27J1.4-001;Stk39	Q9Z1W9;A2AQL0;Q3TR01;Q3V256	DGDWEWSDDEMDE	UID1298
0.22848	0.395721	2.575	-1.78777	CAMK2;CK2			+	+		+	901	0.390866	0.0384147	1.61322e-12	1.19675e-07	21821000	6590000	7136800	5184900	103.298	1	Palladin;Palladin;Palladin;Palladin;90 kDa actin-associated protein palladin;Palladin;Putative uncharacterized protein;Palladin	Kiaa0992;Palld;Kiaa0992;Palld;Kiaa0992;Palld;Kiaa0992;Palld;Kiaa0992;Palld;Kiaa0992;Palld	Q9ET54-1;Q9ET54;Q9ET54-6;Q9ET54-2;Q9ET54-4;Q9ET53;Q9ET54-5;Q8C306;Q9ET54-3	RTARIASDEEIQG	UID1299
0.0323829	NaN	1.49462	-0.681006	CK1;ERK/MAPK;Proline-directed;WW GroupIV			+				1129	0.883188	1	0.000653842	0.0741014	878030	0	2823400	1479300	20.6206	0.991406	Palladin;Palladin;Palladin;Palladin;90 kDa actin-associated protein palladin;Palladin;Putative uncharacterized protein;Palladin	Kiaa0992;Palld;Kiaa0992;Palld;Kiaa0992;Palld;Kiaa0992;Palld;Kiaa0992;Palld;Kiaa0992;Palld	Q9ET54-1;Q9ET54;Q9ET54-6;Q9ET54-2;Q9ET54-4;Q9ET53;Q9ET54-5;Q8C306;Q9ET54-3	RGRSPRSPSGHPH	UID1300
0.308361	0.0433446	NaN	NaN	CK2;NEK6;Proline-directed							1004	0.202343	0.687913	1	1	1577600	0	0	0	0	0.499999	Palladin;Palladin;Palladin;Palladin;90 kDa actin-associated protein palladin;Palladin;Putative uncharacterized protein;Palladin	Kiaa0992;Palld;Kiaa0992;Palld;Kiaa0992;Palld;Kiaa0992;Palld;Kiaa0992;Palld;Kiaa0992;Palld	Q9ET54-1;Q9ET54;Q9ET54-6;Q9ET54-2;Q9ET54-4;Q9ET53;Q9ET54-5;Q8C306;Q9ET54-3	EYRLERSPVDESG	UID1301
NaN	0.0433446	NaN	NaN	CK2							1009	1	0.687913	1	1	0	0	0	0	0	0.499999	Palladin;Palladin;Palladin;Palladin;90 kDa actin-associated protein palladin;Palladin;Putative uncharacterized protein;Palladin	Kiaa0992;Palld;Kiaa0992;Palld;Kiaa0992;Palld;Kiaa0992;Palld;Kiaa0992;Palld;Kiaa0992;Palld	Q9ET54-1;Q9ET54;Q9ET54-6;Q9ET54-2;Q9ET54-4;Q9ET53;Q9ET54-5;Q8C306;Q9ET54-3	RSPVDESGDEVQD	UID1302
0.348006	0.0579701	1.01164	-0.841404	CK1;CK2;PKA							1146	0.138396	0.96893	0.00860173	0.00930238	21952000	12002000	29020000	30813000	295.256	1	Palladin;Palladin;Palladin;Palladin;90 kDa actin-associated protein palladin;Palladin;Putative uncharacterized protein;Palladin	Kiaa0992;Palld;Kiaa0992;Palld;Kiaa0992;Palld;Kiaa0992;Palld;Kiaa0992;Palld;Kiaa0992;Palld	Q9ET54-1;Q9ET54;Q9ET54-6;Q9ET54-2;Q9ET54-4;Q9ET53;Q9ET54-5;Q8C306;Q9ET54-3	RSRSRDSGDENEP	UID1304
-0.0152867	NaN	-0.101366	-0.160314	Proline-directed							226	0.940676	1	0.745697	0.68782	352290	0	1011500	877610	119.961	1	U1 small nuclear ribonucleoprotein 70 kDa;Small nuclear ribonucleoprotein 70 (U1);U1 small nuclear ribonucleoprotein polypeptide A, isoform CRA_a;Snrnp70 protein;Putative uncharacterized protein	Snrnp70;Snrp70;mCG_23174	Q62376-1;Q62376;A2RS68;Q99LY5;Q9CR32	DERPGPSPLPHRD	UID1311
NaN	-0.401273	-0.192678	-0.165515	CK2;NEK6							545	1	0.256007	0.598995	0.677673	0	135140	782720	898940	118.835	1	Transmembrane protein 87A;Transmembrane protein 87A	Tmem87a;RP23-27L22.5-001;Tmem87a;RP23-27L22.5-002	Q8BXN9-2;Q8BXN9;A2AQJ6;Q8BXN9-1;A2AQJ5	LPALLDSDEERMI	UID1312
NaN	-0.0785636	0.0467006	-0.485661	GSK3							1131	1	0.901964	0.998047	0.393871	0	156990	595050	345030	23.9385	0.995978				RQLGAISQGMSVQ	UID1313
3.66562	NaN	-0.152532	0.062398	CDK1;Proline-directed	+						959	8.34913e-79	1	0.661935	0.797514	1556600	0	967240	840860	256.176	1	Protein SOLO;Protein SOLO;Protein SOLO;Protein SOLO;Protein SOLO	Solo;Solo;Solo;Solo;Solo	Q3UPH7-1;Q3UPH7;Q3UPH7-2;Q3UPH7-6;Q3UPH7-3;Q3UPH7-4	QLGEEASPRSHRR	UID1314
NaN	-0.612549	0.104068	0.0866479	CAMK2;GSK3;Proline-directed							1028	1	0.0720362	0.898111	0.731215	0	242060	1112600	929150	30.9924	0.99917	SEC16 homolog A (S. cerevisiae);Sec16a protein;Putative uncharacterized protein	RP23-306D20.10-001;Sec16a;AU024582;AU024582;Sec16a	A2AIX1;Q811L5;Q8K000;Q3TRA8	NPVRMYSPSPSDG	UID1315
-0.486287	-0.224975	-0.129402	-0.245557	CDK1;CDK2;Proline-directed							871	0.0838789	0.560138	0.699351	0.709203	308710	132940	483960	419960	18.2586	0.985287	Nuclear protein NHN1;Zinc finger CCCH domain-containing protein 18	Nhn1;Zc3h18	Q0P678-1;Q0P678	AKKANLSPDRGSR	UID1316
-0.12762	NaN	0.157949	-0.0388953	CAMK2;ERK/MAPK;PKA;PKA/AKT;Proline-directed;WW GroupIV							912	0.639109	1	0.805671	0.954192	397800	0	425020	322150	13.9538	0.96132	Nuclear protein NHN1;Zinc finger CCCH domain-containing protein 18	Nhn1;Zc3h18	Q0P678-1;Q0P678	DRKRPLSPQSKGS	UID1318
0.178746	0.210514	0.0806577	NaN	CDK1;CDK2;Proline-directed							554	0.464044	0.317311	0.959656	1	653810	456340	1763800	0	36.9875	0.9998	Nuclear protein NHN1;Zinc finger CCCH domain-containing protein 18	Nhn1;Zc3h18	Q0P678-1;Q0P678	KLGVSVSPSRARR	UID1320
NaN	NaN	NaN	1.77074	CAMK2;CHK1;CK2;PKD				+			77	1	1	1	1.47625e-07	0	0	0	210370	119.155	1	Putative uncharacterized protein	Camk1d	Q3TDM2	AVLRNVSGGELFD	UID1321
-0.139633	0.368601	0.526369	-0.523214	ERK/MAPK;GSK3;Proline-directed;WW GroupIV							332	0.609257	0.0705643	0.267435	0.171775	442920	653160	1477500	1361000	0.631718	0.364151	Enigma homolog;Enigma-like PDZ and LIM domains protein;PDZ and LIM domain protein 5;ENH1;Putative uncharacterized protein;Pdlim5 protein	Enh;Pdlim5;Pdlim5	Q8CI51-1;Q8CI51;Q2Q7P0;Q3UGD0;Q8VDV4	ASEGPESPGSSRP	UID1322
0.789354	-0.683901	NaN	NaN		+						136	0.000903816	0.00613878	1	1	0	365880	0	0	0	0.499998	Enigma homolog;Enigma-like PDZ and LIM domains protein;PDZ and LIM domain protein 5;ENH1;Putative uncharacterized protein;Pdlim5 protein;Enigma homolog;Enigma-like PDZ and LIM domains protein;PDZ and LIM domain protein 5	Enh;Pdlim5;Pdlim5;Enh;Pdlim5	Q8CI51-1;Q8CI51;Q2Q7P0;Q3UGD0;Q8VDV4;Q8CI51-2	RPFGSVSSPKVTS	UID1323
NaN	-1.51144	NaN	-1.17267	CDK1;CK1;ERK/MAPK;Polo box;Proline-directed		+					137	1	3.84252e-06	1	0.0260704	0	0	0	385570	0	0.499998	Enigma homolog;Enigma-like PDZ and LIM domains protein;PDZ and LIM domain protein 5;ENH1;Putative uncharacterized protein;Pdlim5 protein;Enigma homolog;Enigma-like PDZ and LIM domains protein;PDZ and LIM domain protein 5	Enh;Pdlim5;Pdlim5;Enh;Pdlim5	Q8CI51-1;Q8CI51;Q2Q7P0;Q3UGD0;Q8VDV4;Q8CI51-2	PFGSVSSPKVTSI	UID1324
-0.287202	-1.53897	0.453439	NaN	CAMK2;CK2;PKA		+					228	0.103208	1.10654e-09	0.371881	1	1475700	733300	185340	0	155.278	1	Enigma homolog;Enigma-like PDZ and LIM domains protein;PDZ and LIM domain protein 5;ENH1;Putative uncharacterized protein;Pdlim5 protein;Enigma homolog;Enigma-like PDZ and LIM domains protein;PDZ and LIM domain protein 5	Enh;Pdlim5;Pdlim5;Enh;Pdlim5	Q8CI51-1;Q8CI51;Q2Q7P0;Q3UGD0;Q8VDV4;Q8CI51-2	EGQRRGSQGDIKQ	UID1325
0.161436	-0.211648	0.378512	-0.588812	CK1;ERK/MAPK;Proline-directed							359	0.509977	0.104952	0.448522	0.0598517	667140	2425700	1278900	3438000	34.1424	0.999615	Enigma homolog;Enigma-like PDZ and LIM domains protein;PDZ and LIM domain protein 5;ENH1;Putative uncharacterized protein;Pdlim5 protein	Enh;Pdlim5;Pdlim5	Q8CI51-1;Q8CI51;Q2Q7P0;Q3UGD0;Q8VDV4	GSTSVKSPSWQRP	UID1326
0.311736	NaN	-2.53149	NaN	GSK3;NEK6;Proline-directed			+				12	0.195122	1	1.28796e-08	1	366360	0	1114100	0	88.1938	1	Coiled-coil domain-containing protein 102A;Ccdc102a protein;Coiled-coil domain containing 102A	Ccdc102a;mCG_12273	Q3TMW1;A4FUJ5;B2RTE5	SPRLAESPQLSKS	UID1327
0.0892269	0.177854	NaN	NaN	CK1;Proline-directed							302	0.724104	0.404835	1	1	621560	517810	0	0	119.135	1	FLI-LRR-associated protein 1;H186 FLAP;Leucine-rich repeat flightless-interacting protein 1;FLI-LRR-associated protein 1;H186 FLAP;Leucine-rich repeat flightless-interacting protein 1	Flap;Lrrfip1;Flap;Lrrfip1	Q3UZ39-1;Q3UZ39;Q3UZ39-3	AEDSALSPGPLAG	UID1328
NaN	NaN	0.686164	NaN	CAMK2;CK1;GSK3;PKA							88	1	1	0.160771	1	0	0	200880	0	0	0.47757	FLI-LRR-associated protein 1;H186 FLAP;Leucine-rich repeat flightless-interacting protein 1;Lrrfip1 protein;FLI-LRR-associated protein 1;H186 FLAP;Leucine-rich repeat flightless-interacting protein 1;Putative uncharacterized protein;Putative uncharacterized protein	Flap;Lrrfip1;Lrrfip1;Flap;Lrrfip1;Lrrfip1;Lrrfip1	Q3UZ39-1;Q3UZ39;A6H5U5;Q3UZ39-2;Q8BLV4;Q8BLM1	TSSRRGSGDTSIS	UID1329
0.0648829	0.170438	0.877037	-0.764371	CDK1;CDK2;Proline-directed							547	0.802702	0.308042	0.0521734	0.0446861	232970	239080	1334900	2285900	179.286	1	FLI-LRR-associated protein 1;H186 FLAP;Leucine-rich repeat flightless-interacting protein 1;FLI-LRR-associated protein 1;H186 FLAP;Leucine-rich repeat flightless-interacting protein 1	Flap;Lrrfip1;Flap;Lrrfip1	Q3UZ39-1;Q3UZ39;Q3UZ39-3	QAEALDSPQKKTK	UID1330
NaN	NaN	0.913033	NaN	CDK1;CDK2;GSK3;Polo box;Proline-directed							849	1	1	0.0426444	1	0	0	1243900	0	12.7173	0.918848	c-Cbl-associated protein;Ponsin;SH3 domain protein 5;SH3P12;Sorbin and SH3 domain-containing protein 1;c-Cbl-associated protein;Ponsin;SH3 domain protein 5;SH3P12;Sorbin and SH3 domain-containing protein 1;c-Cbl-associated protein;Ponsin;SH3 domain protein 5;SH3P12;Sorbin and SH3 domain-containing protein 1;c-Cbl-associated protein;Ponsin;SH3 domain protein 5;SH3P12;Sorbin and SH3 domain-containi…	Kiaa1296;Sh3d5;Sorbs1;Kiaa1296;Sh3d5;Sorbs1;Kiaa1296;Sh3d5;Sorbs1;Kiaa1296;Sh3d5;Sorbs1;Kiaa1296;Sh3d5;Sorbs1;Kiaa1296;Sh3d5;Sorbs1;Kiaa1296;Sh3d5;Sorbs1	Q62417-1;Q62417;Q62417-7;Q62417-2;Q62417-3;Q62417-4;Q62417-6;Q62417-5;Q3TU57	DLPYSSSPSRSAT	UID1331
0.316957	0.0703893	0.307428	0.177216	CAMK2;CDK1;CDK2;Proline-directed							833	0.186915	0.971158	0.529413	0.634976	1778900	1747100	5338000	3767500	71.3765	1	Synaptopodin;Synaptopodin;Putative uncharacterized protein;Synpo protein;Synaptopodin;Putative uncharacterized protein;MCG6023	Kiaa1029;Synpo;Kiaa1029;Synpo;Kiaa1029;Synpo;mCG_6023	Q8CC35-1;Q8CC35;Q8CC35-2;Q3TA13;Q3U336;Q497V1;Q8CC35-3;Q3TBE2;Q3TY32;Q3URF1	VSPRAASPAKPSS	UID1335
NaN	-0.367471	2.32481	1.73764	Proline-directed			+	+			1018	1	0.13375	7.46353e-08	3.77859e-10	0	335290	1571600	1378600	167.967	1	Synaptopodin;Synaptopodin;Putative uncharacterized protein;Synpo protein	Kiaa1029;Synpo;Kiaa1029;Synpo	Q8CC35-1;Q8CC35;Q8CC35-2;Q3TA13;Q3U336;Q497V1	FRGAAFSPIPRSP	UID1340
NaN	NaN	0.392207	NaN	CDK1;CDK2;CK1;ERK/MAPK;Proline-directed;WW GroupIV							230	1	1	0.447914	1	0	0	302920	0	24.2121	0.993493	Synaptopodin	Kiaa1029;Synpo	Q8CC35-1;Q8CC35	KHPSPQSPSRGVA	UID1341
-0.252054	0.213503	NaN	NaN	Proline-directed							535	0.364954	0.219212	1	1	442020	261120	0	0	144.648	1	Synaptopodin;Synaptopodin;Putative uncharacterized protein;Synpo protein;Synaptopodin;Putative uncharacterized protein;MCG6023	Kiaa1029;Synpo;Kiaa1029;Synpo;Kiaa1029;Synpo;mCG_6023	Q8CC35-1;Q8CC35;Q8CC35-2;Q3TA13;Q3U336;Q497V1;Q8CC35-3;Q3TBE2;Q3TY32;Q3URF1	RLLGQRSPVLERR	UID1342
0.178874	0.0848807	0.230941	0.0519985	CAMK2;Proline-directed							1002	0.549053	0.720596	0.683675	0.826432	1593900	732370	2092100	1629000	209.99	1	Synaptopodin;Synaptopodin;Putative uncharacterized protein;Synpo protein	Kiaa1029;Synpo;Kiaa1029;Synpo	Q8CC35-1;Q8CC35;Q8CC35-2;Q3TA13;Q3U336;Q497V1	PPARMRSPQPASP	UID1343
0.153416	NaN	-0.00387162	0.123136	CAMK2;ERK/MAPK;Proline-directed;WW GroupIV							988	0.532037	1	0.836874	0.635262	415670	0	1728400	1062900	82.2529	1	Synaptopodin;Synaptopodin;Putative uncharacterized protein;Synpo protein	Kiaa1029;Synpo;Kiaa1029;Synpo	Q8CC35-1;Q8CC35;Q8CC35-2;Q3TA13;Q3U336;Q497V1	ETLRPFSPPQGPP	UID1345
NaN	NaN	0.32435	-0.0726193	AURORA;AURORA-1;AURORA-A;PKA							1091	1	1	0.541643	0.866039	0	0	571310	1003400	61.6979	0.999999	Synaptopodin;Synaptopodin;Putative uncharacterized protein;Synpo protein	Kiaa1029;Synpo;Kiaa1029;Synpo	Q8CC35-1;Q8CC35;Q8CC35-2;Q3TA13;Q3U336;Q497V1	LRLKRGSLPTEAS	UID1346
-0.163446	0.37128	0.420617	0.0574155	CK1;ERK/MAPK;Proline-directed;WW GroupIV							1037	0.291248	0.0551647	0.342042	0.965874	3445700	2403000	8395700	7331400	152.748	1	Synaptopodin;Synaptopodin;Putative uncharacterized protein;Synpo protein	Kiaa1029;Synpo;Kiaa1029;Synpo	Q8CC35-1;Q8CC35;Q8CC35-2;Q3TA13;Q3U336;Q497V1	SCASPRSPQAAPS	UID1347
-0.246567	0.275722	-0.00495696	-0.0197991	CAMK2;CHK1;CHK1/2;CK2;PKA/AKT;PKD							134	0.149588	0.125769	0.741398	0.97744	2223800	117010	4366300	1958200	2.59908	0.625896	Synaptopodin	Kiaa1029;Synpo	Q8CC35-1;Q8CC35	ALGRSTSFTENDL	UID1348
NaN	NaN	1.37178	NaN	CDK1;CDK2;ERK/MAPK;Proline-directed;WW GroupIV							1505	1	1	0.00368935	1	0	0	471570	0	224.373	1	ABP-280-like protein;Actin-binding-like protein;Beta-filamin;Filamin-B;Putative uncharacterized protein	Flnb	Q80X90;Q3T9V9	DEEIPRSPFKVKV	UID1351
0.105008	-0.0270575	0.796847	-0.459219	CAMK2;PKA/AKT							2234	0.830774	0.5906	0.0436018	0.130261	8243400	7897600	12846000	10738000	30.6773	0.999031	ABP-280-like protein;ABP-L;Actin-binding-like protein;Filamin-2;Filamin-C;Gamma-filamin;ABP-280-like protein;ABP-L;Actin-binding-like protein;Filamin-2;Filamin-C;Gamma-filamin;Putative uncharacterized protein	Abpl;Fln2;Flnc;Abpl;Fln2;Flnc	Q8VHX6-1;Q8VHX6;Q8VHX6-2;Q3UXJ8	GRERLGSFGSITR	UID1352
0.158337	-0.0797219	NaN	NaN	CAMK2;CK1							2625	0.518444	0.710533	1	1	438410	307250	0	0	45.735	0.99994	ABP-280-like protein;ABP-L;Actin-binding-like protein;Filamin-2;Filamin-C;Gamma-filamin;ABP-280-like protein;ABP-L;Actin-binding-like protein;Filamin-2;Filamin-C;Gamma-filamin;Putative uncharacterized protein	Abpl;Fln2;Flnc;Abpl;Fln2;Flnc	Q8VHX6-1;Q8VHX6;Q8VHX6-2;Q3UXJ8	SSSRGASYSSIPK	UID1353
NaN	NaN	1.1973	-3.95295	ERK/MAPK;Proline-directed;WW GroupIV				+			955	1	1	0.0116836	7.26645e-15	0	0	233690	227310	220.009	1	ABP-280-like protein;ABP-L;Actin-binding-like protein;Filamin-2;Filamin-C;Gamma-filamin;ABP-280-like protein;ABP-L;Actin-binding-like protein;Filamin-2;Filamin-C;Gamma-filamin;Putative uncharacterized protein	Abpl;Fln2;Flnc;Abpl;Fln2;Flnc	Q8VHX6-1;Q8VHX6;Q8VHX6-2;Q3UXJ8	GDPVPKSPFVVNV	UID1354
NaN	NaN	-0.949004	NaN	Proline-directed							37	1	1	0.0281583	1	1116200	193340	1080900	0	11.8931	0.941375	Liprin-beta-1;Protein tyrosine phosphatase receptor type f polypeptide-interacting protein-binding protein 1;Putative uncharacterized protein;Liprin-beta-1;Protein tyrosine phosphatase receptor type f polypeptide-interacting protein-binding protein 1	Kiaa1230;Ppfibp1;Kiaa1230;Ppfibp1	Q8C8U0-3;Q8C8U0;Q3U417;Q3UJ84;Q8C8U0-1	GIFDCQSPTSPFM	UID1355
0.433494	NaN	0.346078	-0.0746842	CK2;NEK6							630	0.0700836	1	0.495959	0.861723	605960	0	1600900	1102400	53.6959	0.999996	Liprin-beta-1;Protein tyrosine phosphatase receptor type f polypeptide-interacting protein-binding protein 1;Putative uncharacterized protein;Liprin-beta-1;Protein tyrosine phosphatase receptor type f polypeptide-interacting protein-binding protein 1;Liprin-beta-1;Protein tyrosine phosphatase receptor type f polypeptide-interacting protein-binding protein 1	Kiaa1230;Ppfibp1;Kiaa1230;Ppfibp1;Kiaa1230;Ppfibp1	Q8C8U0-3;Q8C8U0;Q3U417;Q3UJ84;Q8C8U0-1;Q8C8U0-2	SRDLGQSNSDLDM	UID1357
-0.070815	0.201006	-0.243199	-0.0226248	CK1;ERK/MAPK;Proline-directed;WW GroupIV							573	0.787591	0.341405	0.23171	0.97145	708600	484250	3142600	1112000	0	0.499998	Liprin-beta-1;Protein tyrosine phosphatase receptor type f polypeptide-interacting protein-binding protein 1;Putative uncharacterized protein;Liprin-beta-1;Protein tyrosine phosphatase receptor type f polypeptide-interacting protein-binding protein 1;Liprin-beta-1;Protein tyrosine phosphatase receptor type f polypeptide-interacting protein-binding protein 1;PTPRF interacting protein, binding prot…	Kiaa1230;Ppfibp1;Kiaa1230;Ppfibp1;Kiaa1230;Ppfibp1;Ppfibp1;RP23-157O3.1-010;Ppfibp1;RP23-157O3.1-009	Q8C8U0-3;Q8C8U0;Q3U417;Q3UJ84;Q8C8U0-1;Q8C8U0-2;B2KFS4;B2KFS2	FPMSPPSPDSRKK	UID1358
NaN	-0.874534	NaN	NaN	CK1;GSK3							576	1	0.00876652	1	1	0	0	0	0	0	0.499998	Liprin-beta-1;Protein tyrosine phosphatase receptor type f polypeptide-interacting protein-binding protein 1;Putative uncharacterized protein;Liprin-beta-1;Protein tyrosine phosphatase receptor type f polypeptide-interacting protein-binding protein 1;Liprin-beta-1;Protein tyrosine phosphatase receptor type f polypeptide-interacting protein-binding protein 1;PTPRF interacting protein, binding prot…	Kiaa1230;Ppfibp1;Kiaa1230;Ppfibp1;Kiaa1230;Ppfibp1;Ppfibp1;RP23-157O3.1-010;Ppfibp1;RP23-157O3.1-009	Q8C8U0-3;Q8C8U0;Q3U417;Q3UJ84;Q8C8U0-1;Q8C8U0-2;B2KFS4;B2KFS2	SPPSPDSRKKSRG	UID1359
-0.0297059	-0.16146	0.123666	0.0330882	CAMK2;CHK1;CHK1/2;PKA;PKD							533	0.900475	0.18459	0.878623	0.791617	0	940290	1930600	678650	10.0844	0.910628	PTPRF interacting protein, binding protein 1 (Liprin beta 1)	Ppfibp1;RP23-157O3.1-010	B2KFS4	NLDRKRSASAPTL	UID1360
-0.233312	NaN	NaN	NaN	CAMK2;CHK1;CHK1/2;PKA/AKT;PKD							595	0.40083	1	1	1	278280	0	0	0	12.4865	0.946482	Liprin-beta-1;Protein tyrosine phosphatase receptor type f polypeptide-interacting protein-binding protein 1;Putative uncharacterized protein;Liprin-beta-1;Protein tyrosine phosphatase receptor type f polypeptide-interacting protein-binding protein 1;Liprin-beta-1;Protein tyrosine phosphatase receptor type f polypeptide-interacting protein-binding protein 1;PTPRF interacting protein, binding prot…	Kiaa1230;Ppfibp1;Kiaa1230;Ppfibp1;Kiaa1230;Ppfibp1;Ppfibp1;RP23-157O3.1-010	Q8C8U0-3;Q8C8U0;Q3U417;Q3UJ84;Q8C8U0-1;Q8C8U0-2;B2KFS4	KLRRSQSTTFNPD	UID1361
0.179384	-0.0298531	0.342669	0.253989	CHK1;PKD							449	0.547281	0.579323	0.466054	0.410725	3236200	1974900	8545000	7332400	36.8802	0.99959	Liprin-beta-1;Protein tyrosine phosphatase receptor type f polypeptide-interacting protein-binding protein 1;Putative uncharacterized protein;Liprin-beta-1;Protein tyrosine phosphatase receptor type f polypeptide-interacting protein-binding protein 1;Liprin-beta-1;Protein tyrosine phosphatase receptor type f polypeptide-interacting protein-binding protein 1;PTPRF interacting protein, binding prot…	Kiaa1230;Ppfibp1;Kiaa1230;Ppfibp1;Kiaa1230;Ppfibp1;Ppfibp1;RP23-157O3.1-010;Ppfibp1;RP23-157O3.1-009	Q8C8U0-3;Q8C8U0;Q3U417;Q3UJ84;Q8C8U0-1;Q8C8U0-2;B2KFS4;B2KFS2	SLQKSSSLGNLKK	UID1362
NaN	NaN	NaN	0.139993	CK1;ERK/MAPK;Proline-directed							1089	1	1	1	0.567805	0	0	0	0	0	0.5	CLIP-associating protein 1;Cytoplasmic linker-associated protein 1;CLIP-associating protein 1;Cytoplasmic linker-associated protein 1;Clasp1 protein;Putative uncharacterized protein	Clasp1;Kiaa0622;Clasp1;Kiaa0622	Q80TV8-1;Q80TV8;Q80TV8-2;A5D6Q8;B2RY22;Q3TPM6	SNTGVGSPSNTIG	UID1363
NaN	NaN	NaN	0.139993								1091	1	1	1	0.567805	0	0	0	0	0	0.5	CLIP-associating protein 1;Cytoplasmic linker-associated protein 1;CLIP-associating protein 1;Cytoplasmic linker-associated protein 1;Clasp1 protein;Putative uncharacterized protein	Clasp1;Kiaa0622;Clasp1;Kiaa0622	Q80TV8-1;Q80TV8;Q80TV8-2;A5D6Q8;B2RY22;Q3TPM6	TGVGSPSNTIGRT	UID1364
NaN	NaN	NaN	-0.182295	CK1;CK2							1194	1	1	1	0.805266	0	0	0	382840	201.461	1	CLIP-associating protein 1;Cytoplasmic linker-associated protein 1;CLIP-associating protein 1;Cytoplasmic linker-associated protein 1;Clasp1 protein;Putative uncharacterized protein	Clasp1;Kiaa0622;Clasp1;Kiaa0622	Q80TV8-1;Q80TV8;Q80TV8-2;A5D6Q8;B2RY22;Q3TPM6	EKFSFRSQEDLNE	UID1365
NaN	NaN	-0.0189072	-0.00862417	CAMK2;CHK1;CHK1/2;PKA/AKT;PKD							454	1	1	0.886819	0.885188	0	0	641410	733850	12.4591	0.946143	Protein phosphatase 1 myosin-binding subunit of 85 kDa;Protein phosphatase 1 regulatory subunit 12C;Ppp1r12c protein	Mbs85;Ppp1r12c;Ppp1r12c	Q3UMT1;Q1WWN0	GLQRSASSSLLEK	UID1366
0.364012	NaN	NaN	NaN	CHK1;PKD							431	0.129259	1	1	1	262390	0	0	0	0	0.49986	Protein phosphatase 1 myosin-binding subunit of 85 kDa;Protein phosphatase 1 regulatory subunit 12C;Ppp1r12c protein	Mbs85;Ppp1r12c;Ppp1r12c	Q3UMT1;Q1WWN0	GLQKTGSTGALGP	UID1367
0.0458623	0.222681	1.31615	NaN	Proline-directed							299	0.865579	0.28814	0.00284113	1	776570	789870	1571900	0	59.5506	0.999999	Myosin phosphatase-targeting subunit 1;Protein phosphatase 1 regulatory subunit 12A;Myosin phosphatase-targeting subunit 1;Protein phosphatase 1 regulatory subunit 12A;Putative uncharacterized protein	Mypt1;Ppp1r12a;Mypt1;Ppp1r12a	Q9DBR7-1;Q9DBR7;Q9DBR7-2;Q3TS88	EKRDKKSPLIEST	UID1368
0.433707	-0.0676666	0.309991	-0.409872	CHK1;PKD							445	0.0537283	0.746037	0.55173	0.286775	1450300	769810	1466600	1497900	1.84198	0.604472	Myosin phosphatase-targeting subunit 1;Protein phosphatase 1 regulatory subunit 12A;Myosin phosphatase-targeting subunit 1;Protein phosphatase 1 regulatory subunit 12A;Putative uncharacterized protein	Mypt1;Ppp1r12a;Mypt1;Ppp1r12a	Q9DBR7-1;Q9DBR7;Q9DBR7-2;Q3TS88	GLRKTGSYGALAE	UID1369
0.101112	0.131721	NaN	-0.932361	CAMK2;CK2							507	0.84666	0.674738	1	0.0809741	4907400	2847600	0	483960	13.2702	0.954932	Myosin phosphatase-targeting subunit 1;Protein phosphatase 1 regulatory subunit 12A;Myosin phosphatase-targeting subunit 1;Protein phosphatase 1 regulatory subunit 12A;Putative uncharacterized protein	Mypt1;Ppp1r12a;Mypt1;Ppp1r12a	Q9DBR7-1;Q9DBR7;Q9DBR7-2;Q3TS88	IPRRLASTSDIEE	UID1370
0.224534	-0.253687	0.571434	-0.800023	CAMK2;CHK1;CHK1/2;PKA/AKT;PKD							909	0.354357	0.292203	0.249611	0.138695	600400	469270	892540	743820	41.4096	0.999923	Myosin phosphatase-targeting subunit 1;Protein phosphatase 1 regulatory subunit 12A;Myosin phosphatase-targeting subunit 1;Protein phosphatase 1 regulatory subunit 12A;Putative uncharacterized protein	Mypt1;Ppp1r12a;Mypt1;Ppp1r12a	Q9DBR7-1;Q9DBR7;Q9DBR7-2;Q3TS88	LLGRSASYSYLED	UID1372
NaN	0.0844725	NaN	-0.096283	CK1;Proline-directed							652	1	0.901144	1	0.81685	0	2961000	0	1919000	85.1469	1	AHNAK nucleoprotein 2;Putative uncharacterized protein	Ahnak2;AI450948	Q3URZ6	RDTTQRSPVHVQP	UID1375
0.0308304	0.222186	0.0843364	0.486148	AURORA;AURORA-A;CAMK2;CK1;PKA;PKA/AKT							35	0.877507	0.324468	0.952696	0.0757563	1102300	1152400	2546200	1816400	11.8237	0.938341	AHNAK nucleoprotein 2;Putative uncharacterized protein	Ahnak2;AI450948	Q3URZ6	GRSRKLSFSMPRL	UID1376
NaN	0.327112	NaN	NaN	14-3-3 binding;CAMK2;GSK3							46	1	0.0749532	1	1	0	186770	0	0	22.971	0.99455	Protein FAM82A2;Protein FAM82C;Regulator of microtubule dynamics protein 3;Novel protein (1200015F23Rik);Novel protein (1200015F23Rik);Novel protein (1200015F23Rik)	Fam82a2;Fam82c;1200015F23Rik;RP23-15I21.5;RP23-15I21.5-004;1200015F23Rik;RP23-15I21.5;RP23-15I21.5-003;1200015F23Rik;RP23-15I21.5;RP23-15I21.5-002	Q3UJU9;A3KGH7;A3KGH6;A3KGH5	RHGRSHSLPNSLD	UID1377
0.234992	-0.106249	0.208767	-0.339473	CK2							563	0.331811	0.833619	0.720887	0.5751	83327	52532	712280	656880	214.31	1	MKIAA0035 protein;Putative uncharacterized protein;Putative uncharacterized protein;Putative uncharacterized protein	mKIAA0035;Nolc1;Nolc1;Nolc1;Nolc1	Q6ZQK6;Q3TKZ9;Q3U6W2;Q3UI16;Q3UBB6;Q8CE21	GKAAKESEEEEEE	UID1378
NaN	0.143132	NaN	NaN								701	1	0.512151	1	1	0	485990	0	0	28.9948	0.998741	MKIAA0035 protein;Putative uncharacterized protein;Putative uncharacterized protein;Putative uncharacterized protein	mKIAA0035;Nolc1;Nolc1;Nolc1;Nolc1	Q6ZQK6;Q3TKZ9;Q3U6W2;Q3UI16;Q3UBB6;Q8CE21	NSVKFDSE_____	UID1379
NaN	NaN	-0.118461	NaN	ERK/MAPK;Proline-directed;WW GroupIV							14	1	1	0.56256	1	0	0	1772800	0	0	0.484397	Protein raver-1;Ribonucleoprotein PTB-binding 1;Protein raver-1;Ribonucleoprotein PTB-binding 1	Kiaa1978;Raver1;Kiaa1978;Raver1	Q9CW46-1;Q9CW46;Q9CW46-2	THRPPLSPEAEAE	UID1381
NaN	-0.199073	NaN	NaN	GSK3;Proline-directed							626	1	0.401387	1	1	0	304570	0	0	20.803	0.990829	Protein raver-1;Ribonucleoprotein PTB-binding 1	Kiaa1978;Raver1	Q9CW46-1;Q9CW46	PSRHKMSPPPSSF	UID1382
NaN	-0.0905878	NaN	NaN	CAMK2;CK1;GSK3;Proline-directed							576	1	0.872161	1	1	0	136470	0	0	117.862	1	Protein raver-1;Ribonucleoprotein PTB-binding 1	Kiaa1978;Raver1	Q9CW46-1;Q9CW46	MKSRLLSPIASNR	UID1383
-0.101258	0.0640551	0.172359	0.138159	CK2							2	0.706652	0.801671	0.788435	0.597364	410010	613230	1278700	1754300	243.207	1	Max protein;Putative uncharacterized protein	Max	Q8C4Y1	_____MSDNDDIE	UID1384
0.0747794	0.0285691	0.131721	0.10165	PKA;Proline-directed							94	0.95537	0.832496	0.896381	0.894731	2089300	1765800	5424800	3219100	81.9087	1	Putative uncharacterized protein;MKIAA0719 protein;Translocase of outer mitochondrial membrane 70 homolog A (Yeast)	Tomm70a;D16Wsu109e;mKIAA0719	Q3TSX8;Q80TT4;Q8BNI6	TPEGRASPALGSG	UID1386
-0.0623995	-0.0914176	-0.105877	-0.0164974	CK2							526	0.81042	0.359831	0.485912	0.800166	520630	1500700	5103000	5776800	48.2556	0.999981	Protein transport protein Sec31A;SEC31-like protein 1;SEC31-related protein A	Sec31a;Sec31l1	Q3UPL0-1;Q3UPL0	SDQVAQSDGEESP	UID1388
NaN	NaN	0.511164	NaN	CK2							168	1	1	0.308041	1	0	0	686760	0	127.353	1	Mediator of DNA damage checkpoint protein 1	Kiaa0170;Mdc1	Q5PSV9	VLLAADSEEEGDF	UID1389
0.0697021	0.107152	0.0347792	0.268554	CAMK2;CHK1							352	0.976491	0.63726	0.936213	0.319392	986050	597870	1997800	1370100	43.5716	0.999956				AMRRSLSADNFIG	UID1390
0.141433	-0.391096	-0.0390139	-0.0214675	CAMK2;CHK1;PKA							579	0.565876	0.269617	0.748717	0.973903	453320	298040	1147800	1207400	55.4561	0.999997	Kinesin light chain 2;Klc2 protein;Kinesin light chain 2	Klc2;mCG_8395;Klc2	Q91YS4;O88448	RMKRASSLNFLNK	UID1391
NaN	0.161823	0.251931	0.0561673	CK1;CK2;NEK6							607	1	0.328335	0.651429	0.741019	0	174570	715090	621680	24.7899	0.994412	Kinesin light chain 2;Klc2 protein	Klc2;mCG_8395	Q91YS4	SRTLSSSSMDLSR	UID1392
NaN	-0.495024	-0.18164	0.106616	CK2							349	1	0.045539	0.432582	0.678066	0	342400	2272200	1576800	200.317	1	Oxysterol-binding protein 1;Oxysterol-binding protein 1	Kiaa4220;Osbp;Kiaa4220;Osbp	Q3B7Z2-1;Q3B7Z2;Q3B7Z2-2	SGKGDMSDEDDEN	UID1395
0.165558	0.0399806	0.0618453	0.300065	CK2							215	0.596326	0.885083	0.930521	0.302352	4410800	3939600	10421000	9631900	47.8358	0.999983	Eukaryotic translation initiation factor 5B;Translation initiation factor IF-2;MKIAA0741 protein;Eif5b protein;Putative uncharacterized protein	Eif5b;If2;mKIAA0741	Q05D44;Q6A002;Q7TPC0;Q8BYX3;Q8BYY7	SVPTVDSGNEDDD	UID1396
-0.21078	NaN	-0.145366	0.0832474	CK2							137	0.202319	1	0.400706	0.960974	1255000	826790	3335000	3338900	77.2637	1	Eukaryotic translation initiation factor 5B;Translation initiation factor IF-2;MKIAA0741 protein;Eif5b protein;Putative uncharacterized protein	Eif5b;If2;mKIAA0741	Q05D44;Q6A002;Q7TPC0;Q8BYX3;Q8BYY7	NSEAPLSGSEDAD	UID1397
-0.30545	-0.00252692	-0.289686	0.181929								114	0.086501	0.693581	0.255696	0.493263	889730	904490	2404300	2430700	114.569	1	Eukaryotic translation initiation factor 5B;Translation initiation factor IF-2;MKIAA0741 protein;Eif5b protein;Putative uncharacterized protein	Eif5b;If2;mKIAA0741	Q05D44;Q6A002;Q7TPC0;Q8BYX3;Q8BYY7	SFDENDSEELEDK	UID1399
0.00504059	NaN	0.314058	0.0666747	CK2							137	0.78426	1	0.517168	0.7857	1353800	0	3419000	2096700	56.3579	0.999998				TIEEVPSEDEGED	UID1400
-0.0821024	-0.0952654	0.232415	-0.0720126	CK2							43	0.497751	0.348106	0.677403	0.680982	2503300	1436900	5463400	2898600	141.69	1	Armadillo repeat-containing protein 10	Armc10	Q9D0L7-1;Q9D0L7	RLRPSRSAEDLTD	UID1404
0.073546	-0.0935711	0.106482	0.0425042	CDK1;CDK2;Proline-directed							283	0.960498	0.670511	0.910895	0.932087	1269800	636280	2084400	12565000	70.1874	1				RDYDNMSPRRGPP	UID1406
-0.415326	-0.0346923	0.721766	NaN	Proline-directed							262	0.139036	0.982094	0.138758	1	420160	236070	494040	0	30.6819	0.999146	SH3-domain binding protein 1;SH3-domain binding protein 1;SH3-domain binding protein 1	AL592169.1-001;Sh3bp1;AL592169.1-003;Sh3bp1;AL592169.1-002;Sh3bp1	A2A5V4;A2A5V2;A2A5V3	HSQADHSPLTTAA	UID1407
NaN	NaN	NaN	0.307545	CK2							1705	1	1	1	0.292539	0	0	0	401300	13.0315	0.949424	Motor domain of KIF13B;MKIAA0639 protein	Kif13b;mKIAA0639	O35063;Q6A029	GRLEVTSDSEDAS	UID1412
0.102591	NaN	0.707436	-0.481727	CAMK2;CHK1;CHK1/2;CK2;PKD							357	0.682105	1	0.147322	0.209031	115800	0	0	821930	11.165	0.928962	Hectd1 protein;Putative uncharacterized protein;MKIAA1131 protein	Hectd1;mKIAA1131	Q05BY9;Q3T9S4;Q3TEJ5;Q3U5E1;Q3UQY6;Q5EBQ8;Q69ZR2;Q8C5S2;Q91Z48	GLRRLDSSGERSH	UID1413
-0.082026	0.25532	1.08454	-0.307537	CAMK2;CHK1;CHK1/2;PKD							120	0.757463	0.152187	0.0229248	0.619363	252090	173720	657800	241490	73.4412	1	C1 domain-containing phosphatase and tensin homolog;Tensin-2;Tensin-like C1 domain-containing phosphatase;C1 domain-containing phosphatase and tensin homolog;Tensin-2;Tensin-like C1 domain-containing phosphatase;C1 domain-containing phosphatase and tensin homolog;Tensin-2;Tensin-like C1 domain-containing phosphatase;C1 domain-containing phosphatase and tensin homolog;Tensin-2;Tensin-like C1 domai…	Tenc1;Tns2;Tenc1;Tns2;Tenc1;Tns2;Tenc1;Tns2	Q8CGB6-3;Q8CGB6;Q8CGB6-1;Q8CGB6-4;Q8CGB6-2	TLPRSFSLDPLME	UID1414
NaN	-0.279196	-0.93349	0.414677	CK1;CK2							571	1	0.451577	0.030708	0.173737	0	187840	693730	759170	11.4064	0.932032	Calcium/calmodulin-dependent serine protein kinase;Peripheral plasma membrane protein CASK;Cask protein	Cask	O70589-3;O70589;B9EJ23	YRTQSSSCEDLPS	UID1415
NaN	-0.249308	NaN	NaN	CK1							415	1	0.509899	1	1	0	0	0	0	2.97736	0.664196	Protein FAM65A	Fam65a;Kiaa1930	Q68FE6	KRFSTYSQSPPDT	UID1416
-0.277044	NaN	-0.420337	NaN								155	0.320353	1	0.11827	1	115320	0	1630300	0	36.0125	0.99975	Putative uncharacterized protein;Thymopoietin, isoform CRA_d;Putative uncharacterized protein;Lamina-associated polypeptide 2, isoforms beta/delta/epsilon/gamma;Thymopoietin isoforms beta/delta/epsilon/gamma;Lamina-associated polypeptide 2, isoforms beta/delta/epsilon/gamma;Thymopoietin isoforms beta/delta/epsilon/gamma;Lamina-associated polypeptide 2, isoforms beta/delta/epsilon/gamma;Thymopoiet…	Tmpo;mCG_10339;Tmpo;Lap2;Tmpo;Lap2;Tmpo;Lap2;Tmpo;Lap2;Tmpo;Tmpo;Lap2;Tmpo;mCG_10339;Tmpo;Lap2;Tmpo	Q3U7B3;Q3U955;Q3UCI5;Q3UR33;Q3TNH0;Q61029-1;Q61029;Q61029-3;Q61029-2;Q61029-4;Q3TXQ1;Q78WP6;Q61033-2;Q61033;B2RUB9;Q61033-1	REQGTESRSSTPL	UID1419
NaN	-0.0364075	NaN	NaN	CK1;CK2;PKA							183	1	0.988744	1	1	560020	0	0	2142500	9.56263	0.685892	Putative uncharacterized protein;Thymopoietin, isoform CRA_d;Putative uncharacterized protein;Lamina-associated polypeptide 2, isoforms beta/delta/epsilon/gamma;Thymopoietin isoforms beta/delta/epsilon/gamma;Lamina-associated polypeptide 2, isoforms beta/delta/epsilon/gamma;Thymopoietin isoforms beta/delta/epsilon/gamma;Lamina-associated polypeptide 2, isoforms beta/delta/epsilon/gamma;Thymopoiet…	Tmpo;mCG_10339;Tmpo;Lap2;Tmpo;Lap2;Tmpo;Lap2;Tmpo;Lap2;Tmpo;Tmpo;Lap2;Tmpo	Q3U7B3;Q3U955;Q3UCI5;Q3UR33;Q3TNH0;Q61029-1;Q61029;Q61029-3;Q61029-2;Q61029-4;Q3TXQ1;Q78WP6;Q61033-2;Q61033	NDSDRYSDNDEDS	UID1420
NaN	-1.03804	-0.209578	0.21661	CK1;PKA		+					497	1	3.6446e-05	0.381161	0.418245	0	834680	2846700	2179400	128.735	1	Beta-Pix;p85SPR;PAK-interacting exchange factor beta;Rho guanine nucleotide exchange factor 7;Beta-Pix;p85SPR;PAK-interacting exchange factor beta;Rho guanine nucleotide exchange factor 7;Beta-Pix;p85SPR;PAK-interacting exchange factor beta;Rho guanine nucleotide exchange factor 7;Beta-Pix;p85SPR;PAK-interacting exchange factor beta;Rho guanine nucleotide exchange factor 7;Beta-Pix;p85SPR;PAK-int…	Arhgef7;Kiaa0142;Pak3bp;Arhgef7;Kiaa0142;Pak3bp;Arhgef7;Kiaa0142;Pak3bp;Arhgef7;Kiaa0142;Pak3bp;Arhgef7;Kiaa0142;Pak3bp;Arhgef7;Kiaa0142;Pak3bp;Arhgef7;Kiaa0142;Pak3bp;Arhgef7;Kiaa0142;Pak3bp	Q9ES28-1;Q9ES28;Q9ES28-7;Q9ES28-2;Q9ES28-3;Q9ES28-5;Q9ES28-4;Q9ES28-8;Q9ES28-6	SASPRMSGFIYQG	UID1423
-0.169745	-0.0318134	0.455649	-0.484469	CAMK2;PKA;PKA/AKT							1549	0.537308	0.970936	0.369294	0.395193	391210	154440	558200	482750	12.1221	0.942199	E3 ubiquitin-protein ligase UBR5;E3 ubiquitin-protein ligase, HECT domain-containing 1;Hyperplastic discs protein homolog;Putative uncharacterized protein	Edd;Edd1;Kiaa0896;Ubr5	Q80TP3;Q3TSI5;Q8BJK5	PQQRRISQSQPVR	UID1428
-0.10597	-0.0778326	0.381948	-0.494272	CHK1;ERK/MAPK;PKD;Proline-directed;WW GroupIV							719	0.694389	0.903781	0.443652	0.197195	356060	261470	1236400	1027000	111.901	1	LIM and calponin homology domains-containing protein 1;LIM and calponin homology domains-containing protein 1;Limch1 protein;LIM and calponin homology domains-containing protein 1	Kiaa1102;Limch1;Kiaa1102;Limch1;Kiaa1102;Limch1	Q3UH68-1;Q3UH68;Q3UH68-2;Q8CGB7;Q3UH68-3	KVAKPKSPEPEAT	UID1429
0.547548	-0.50275	-0.0776042	-0.437877	CK2;Proline-directed							973	0.02176	0.145855	0.785717	0.448957	350450	196940	329360	756480	65.7912	1	LIM and calponin homology domains-containing protein 1;LIM and calponin homology domains-containing protein 1;Limch1 protein;LIM and calponin homology domains-containing protein 1	Kiaa1102;Limch1;Kiaa1102;Limch1;Kiaa1102;Limch1	Q3UH68-1;Q3UH68;Q3UH68-2;Q8CGB7;Q3UH68-3	INHQMESPGERRK	UID1430
0.302407	0.278461	0.220701	0.0772429	CAMK2;CK1;Proline-directed							286	0.213561	0.18116	0.701894	0.982668	3023100	1757000	5588000	5279300	33.9311	0.999239	Putative uncharacterized protein	Ahnak2;AI450948	Q3UUE0	RETRDMSPTSTDT	UID1431
NaN	NaN	NaN	0.0953169	PKA							252	1	1	1	0.657796	0	0	0	646880	55.9901	0.999997	Putative uncharacterized protein	Ahnak2;AI450948	Q3UUE0	RTQDRFSWPKFQT	UID1432
NaN	-0.00728955	0.578311	NaN	CAMK2;PKA;Proline-directed							934	1	0.876336	0.243473	1	0	84543	669660	0	22.2354	0.994059	Tensin-3;Tensin-like SH2 domain-containing protein 1;Tensin-3;Tensin-like SH2 domain-containing protein 1	Tens1;Tns3;Tens1;Tns3	Q5SSZ5-1;Q5SSZ5;Q5SSZ5-2	PGQRRESPPSAER	UID1433
NaN	0.356933	1.34437	-0.353376	Proline-directed							894	1	0.0803578	0.00446122	0.556308	0	541360	1049500	596470	12.3506	0.944999	Tensin-3;Tensin-like SH2 domain-containing protein 1;Tensin-3;Tensin-like SH2 domain-containing protein 1	Tens1;Tns3;Tens1;Tns3	Q5SSZ5-1;Q5SSZ5;Q5SSZ5-2	TVGMSESPVGPKP	UID1434
NaN	NaN	NaN	-0.42254	CAMK2							179	1	1	1	0.467525	0	0	0	0	2.1492	0.621253				PPNRDRSSPPPGY	UID1440
0.107152	NaN	0.10541	0.156655	GSK3;PKA							1592	0.667985	1	0.895787	0.535818	142820	0	636030	460440	75.3795	1	Srrm2 protein;Serine/arginine repetitive matrix protein 2;Serine/arginine repetitive matrix protein 2;Serine/arginine repetitive matrix protein 2	Srrm2;Kiaa0324;Srrm2;Kiaa0324;Srrm2;Kiaa0324;Srrm2	Q05BN4;Q05CY4;Q8BTI8-1;Q8BTI8;Q8BTI8-2;Q8BTI8-3	RALPRHSRSGSSS	UID1441
NaN	0.0994973	-0.0687254	-0.031371	CAMK2;CHK1;CHK1/2;PKD;Proline-directed							2084	1	0.499942	0.800824	0.95292	0	130640	819000	851710	87.5948	1	Srrm2 protein;Serine/arginine repetitive matrix protein 2;Serine/arginine repetitive matrix protein 2;Serine/arginine repetitive matrix protein 2	Srrm2;Kiaa0324;Srrm2;Kiaa0324;Srrm2;Kiaa0324;Srrm2	Q05BN4;Q05CY4;Q8BTI8-1;Q8BTI8;Q8BTI8-2;Q8BTI8-3	PLDRCRSPGMLEP	UID1445
0.159888	0.187768	0.135272	0.154065	Proline-directed							1151	0.617005	0.441238	0.888413	0.711511	2331100	1719600	6510000	4851400	23.2431	0.995278	Srrm2 protein;Serine/arginine repetitive matrix protein 2;Serine/arginine repetitive matrix protein 2;Serine/arginine repetitive matrix protein 2	Srrm2;Kiaa0324;Srrm2;Kiaa0324;Srrm2;Kiaa0324;Srrm2	Q05BN4;Q05CY4;Q8BTI8-1;Q8BTI8;Q8BTI8-2;Q8BTI8-3	IPRDKFSPTQDRP	UID1446
0.0909888	NaN	0.040682	0.215492	CAMK2;PKA/AKT;Proline-directed							2381	0.718516	1	0.951512	0.420553	0	0	1453500	1046400	0	0.5	Srrm2 protein;Serine/arginine repetitive matrix protein 2;Serine/arginine repetitive matrix protein 2;Serine/arginine repetitive matrix protein 2	Srrm2;Kiaa0324;Srrm2;Kiaa0324;Srrm2;Kiaa0324;Srrm2	Q05BN4;Q05CY4;Q8BTI8-1;Q8BTI8;Q8BTI8-2;Q8BTI8-3	ERERAPSPASRMV	UID1449
0.0909888	NaN	NaN	NaN	CK1							2384	0.718516	1	1	1	0	0	0	0	0	0.5	Srrm2 protein;Serine/arginine repetitive matrix protein 2;Serine/arginine repetitive matrix protein 2;Serine/arginine repetitive matrix protein 2	Srrm2;Kiaa0324;Srrm2;Kiaa0324;Srrm2;Kiaa0324;Srrm2	Q05BN4;Q05CY4;Q8BTI8-1;Q8BTI8;Q8BTI8-2;Q8BTI8-3	RAPSPASRMVQAS	UID1450
NaN	-0.041818	NaN	0.581496	CK1;Proline-directed							964	1	0.823917	1	0.0341993	0	398460	0	1374500	12.4266	0.942848	Srrm2 protein	Srrm2	Q05BN4;Q05CY4	RHSGSTSPYLKSM	UID1456
NaN	-0.120937	-0.0162785	NaN	CK1;GSK3;Proline-directed							1097	1	0.797831	0.891403	1	0	197090	516200	0	54.8415	0.999996	Srrm2 protein;Serine/arginine repetitive matrix protein 2;Serine/arginine repetitive matrix protein 2;Serine/arginine repetitive matrix protein 2	Srrm2;Kiaa0324;Srrm2;Kiaa0324;Srrm2;Kiaa0324;Srrm2	Q05BN4;Q05CY4;Q8BTI8-1;Q8BTI8;Q8BTI8-2;Q8BTI8-3	KLKSGMSPEQSKT	UID1460
NaN	NaN	-0.367546	-0.0959437	Proline-directed							1305	1	1	0.361883	0.817551	0	0	1109200	1317200	75.729	1	Srrm2 protein;Serine/arginine repetitive matrix protein 2;Serine/arginine repetitive matrix protein 2;Serine/arginine repetitive matrix protein 2	Srrm2;Kiaa0324;Srrm2;Kiaa0324;Srrm2;Kiaa0324;Srrm2	Q05BN4;Q05CY4;Q8BTI8-1;Q8BTI8;Q8BTI8-2;Q8BTI8-3	EVNTGFSPEVKEE	UID1465
NaN	NaN	NaN	0.0432045	CAMK2;CK1;GSK3;PKA							1339	1	1	1	0.933672	517680	0	0	8355400	9.76083	0.899613	Srrm2 protein;Serine/arginine repetitive matrix protein 2;Serine/arginine repetitive matrix protein 2;Serine/arginine repetitive matrix protein 2	Srrm2;Kiaa0324;Srrm2;Kiaa0324;Srrm2;Kiaa0324;Srrm2	Q05BN4;Q05CY4;Q8BTI8-1;Q8BTI8;Q8BTI8-2;Q8BTI8-3	RSSRRSSSELSPE	UID1472
-0.158832	-0.325214	-0.409796	0.194844	Proline-directed							1216	0.562885	0.369613	0.314883	0.466099	155550	0	0	0	11.0843	0.927714	Srrm2 protein;Serine/arginine repetitive matrix protein 2;Serine/arginine repetitive matrix protein 2;Serine/arginine repetitive matrix protein 2	Srrm2;Kiaa0324;Srrm2;Kiaa0324;Srrm2;Kiaa0324;Srrm2	Q05BN4;Q05CY4;Q8BTI8-1;Q8BTI8;Q8BTI8-2;Q8BTI8-3	QVLPSLSPEHKEM	UID1476
NaN	NaN	0.311387	NaN	CK1;CK2;NEK6;Proline-directed							2648	1	1	0.522084	1	1111300	757120	4168700	3119800	36.6712	0.999733	Srrm2 protein;Serine/arginine repetitive matrix protein 2;Serine/arginine repetitive matrix protein 2;Serine/arginine repetitive matrix protein 2	Srrm2;Kiaa0324;Srrm2;Kiaa0324;Srrm2;Kiaa0324;Srrm2	Q05BN4;Q05CY4;Q8BTI8-1;Q8BTI8;Q8BTI8-2;Q8BTI8-3	SRSLSYSPVERRQ	UID1479
0.0673633	-0.00122684	-0.138648	-0.0102942	CDK1;CDK2;Proline-directed							1077	0.986226	0.699223	0.684301	0.813837	1964400	1051000	886610	3986200	27.2472	0.997637	Srrm2 protein;Serine/arginine repetitive matrix protein 2;Serine/arginine repetitive matrix protein 2;Serine/arginine repetitive matrix protein 2	Srrm2;Kiaa0324;Srrm2;Kiaa0324;Srrm2;Kiaa0324;Srrm2	Q05BN4;Q05CY4;Q8BTI8-1;Q8BTI8;Q8BTI8-2;Q8BTI8-3	TELTARSPVKQDK	UID1483
NaN	NaN	NaN	0.321813	CK1;PKA;Proline-directed							1869	1	1	1	0.274152	0	0	0	370620	41.2984	0.999926	Srrm2 protein;Serine/arginine repetitive matrix protein 2;Serine/arginine repetitive matrix protein 2;Serine/arginine repetitive matrix protein 2	Srrm2;Kiaa0324;Srrm2;Kiaa0324;Srrm2;Kiaa0324;Srrm2	Q05BN4;Q05CY4;Q8BTI8-1;Q8BTI8;Q8BTI8-2;Q8BTI8-3	RSRSRASPVSRRR	UID1484
NaN	NaN	-0.53437	NaN	CK1;PKA;Proline-directed							1849	1	1	0.200556	1	0	0	358270	0	40.0539	0.999896	Srrm2 protein;Serine/arginine repetitive matrix protein 2;Serine/arginine repetitive matrix protein 2;Serine/arginine repetitive matrix protein 2	Srrm2;Kiaa0324;Srrm2;Kiaa0324;Srrm2;Kiaa0324;Srrm2	Q05BN4;Q05CY4;Q8BTI8-1;Q8BTI8;Q8BTI8-2;Q8BTI8-3	RSRSRTSPVSRRR	UID1500
-0.32954	NaN	-0.0341603	0.392098	CK1;PKA;Proline-directed							1927	0.238755	1	0.662727	0.147496	315880	0	3348100	2640500	41.5861	0.999931	Srrm2 protein;Serine/arginine repetitive matrix protein 2;Serine/arginine repetitive matrix protein 2;Serine/arginine repetitive matrix protein 2	Srrm2;Kiaa0324;Srrm2;Kiaa0324;Srrm2;Kiaa0324;Srrm2	Q05BN4;Q05CY4;Q8BTI8-1;Q8BTI8;Q8BTI8-2;Q8BTI8-3	RSRSRTSPVTRRR	UID1501
0.199625	0.188907	NaN	NaN	CAMK2;CHK1;CHK1/2;CK1;PKD;Polo box;Proline-directed							1068	0.479275	0.437023	1	1	2205900	1302400	0	3358800	10.6682	0.862343	Srrm2 protein;Serine/arginine repetitive matrix protein 2;Serine/arginine repetitive matrix protein 2;Serine/arginine repetitive matrix protein 2	Srrm2;Kiaa0324;Srrm2;Kiaa0324;Srrm2;Kiaa0324;Srrm2	Q05BN4;Q05CY4;Q8BTI8-1;Q8BTI8;Q8BTI8-2;Q8BTI8-3	SLSRSSSPVTELT	UID1504
0.315334	0.0588013	NaN	0.170694	CDK1;ERK/MAPK;Proline-directed							898	0.189918	0.6335	1	0.519027	265780	147120	0	1152600	59.5879	0.999999	Srrm2 protein;Serine/arginine repetitive matrix protein 2;Serine/arginine repetitive matrix protein 2;Serine/arginine repetitive matrix protein 2;Axonemal beta dynein heavy chain 2;Ciliary dynein heavy chain 2;Dynein heavy chain 2, axonemal	Srrm2;Kiaa0324;Srrm2;Kiaa0324;Srrm2;Kiaa0324;Srrm2;Dnah2;Dnahc2	Q05BN4;Q05CY4;Q8BTI8-1;Q8BTI8;Q8BTI8-2;Q8BTI8-3;P0C6F1	KVKTVISPRGRSH	UID1505
0.293017	0.32008	0.139731	0.388796	ERK/MAPK;Polo box;Proline-directed							1360	0.223878	0.110169	0.878424	0.198459	0	990710	4515000	0	12.3665	0.945189	Srrm2 protein;Serine/arginine repetitive matrix protein 2;Serine/arginine repetitive matrix protein 2;Serine/arginine repetitive matrix protein 2	Srrm2;Kiaa0324;Srrm2;Kiaa0324;Srrm2;Kiaa0324;Srrm2	Q05BN4;Q05CY4;Q8BTI8-1;Q8BTI8;Q8BTI8-2;Q8BTI8-3	SSQKVSSPVLETV	UID1509
0.0340749	0.00158601	-0.175974	0.724214								2281	0.905004	0.842459	0.443481	0.00855338	400930	224450	1119300	1635300	235.671	1				ERMEDVSNEVRML	UID1512
0.792439	NaN	1.53908	-1.28683	CAMK2;PKA	+		+	+		+	789	0.000862421	1	0.000441708	0.000682606	681810	0	1592500	1265500	114.051	1	Filamin A-interacting protein 1-like;Protein down-regulated in ovarian cancer 1 homolog;Filamin A-interacting protein 1-like;Protein down-regulated in ovarian cancer 1 homolog	Doc1;Filip1l;Doc1;Filip1l	Q6P6L0-1;Q6P6L0;Q6P6L0-3	LNGRRISDPQVFS	UID1513
0.199248	NaN	NaN	NaN								46	0.412755	1	1	1	802700	206750	1748500	1416100	11.7545	0.937414	Activity and neurotransmitter-induced early gene protein 4	ania-4;Dclk1	A8IP62	LYRPLSSDDLDSV	UID1514
-0.701834	-0.365388	-0.452906	0.365804	CK2;GSK3	+						51	0.000380866	0.0116165	0.0502057	0.183753	2569600	1680500	6933400	5382800	118.293	1	Activity and neurotransmitter-induced early gene protein 4	ania-4;Dclk1	A8IP62	SSDDLDSVGDSV_	UID1515
-0.188841	-0.139252	-0.597911	0.420617	CK1							55	0.240716	0.231533	0.0129452	0.114643	2135800	1313400	4475100	3390300	226.366	1	Activity and neurotransmitter-induced early gene protein 4	ania-4;Dclk1	A8IP62	LDSVGDSV_____	UID1516
0.182692	NaN	NaN	NaN	CAMK2;PKC							1204	0.453906	1	1	1	297850	0	0	0	115.299	1	Ppfia1 protein;Liprin-alpha 1;Ppfia1 protein;Putative uncharacterized protein;Liprin-alpha 4;MKIAA0897 protein	Ppfia1;ppfia1;Ppfia1;ppfia4;Ppfia4;mKIAA0897	B2RXQ2;B8QI33;B2RXW8;Q3UJC0;B8QI36;Q69ZW5	SFRRAPSWRKKFR	UID1518
NaN	NaN	NaN	-0.987388								692	1	1	1	0.0635965	0	0	0	524290	78.6667	1	Ppfia1 protein;Liprin-alpha 1;Ppfia1 protein;Putative uncharacterized protein	Ppfia1;ppfia1;Ppfia1	B2RXQ2;B8QI33;B2RXW8;Q3UJC0	SRVGSGSLDNLGR	UID1521
-0.0186149	0.00115371	0.690104	-0.660612	CAMK2;CK2;PKA/AKT							260	0.701341	0.709596	0.158212	0.229307	1492000	955250	0	0	24.0567	0.996086	Putative uncharacterized protein;Svil protein	Svil	Q3TTX5;Q7TMJ2;Q7TN21;Q99KQ8	ARARYPSGSEIPV	UID1522
-0.216468	0.111432	NaN	-0.688869	AURORA;AURORA-1;AURORA-A;CAMK2;CHK1;PKA;PKD							556	0.434812	0.62172	1	0.208175	397300	455520	0	611090	57.7414	0.999998	Putative uncharacterized protein;Svil protein;Archvillin;p205/p250;Supervillin;Archvillin	Svil;Svil;Svil	Q3TTX5;Q7TMJ2;Q7TN21;Q99KQ8;Q8K4L3;Q8K4L2	VVLRRGSLELGNP	UID1523
NaN	NaN	-1.18728	0.343919	PKA							57	1	1	0.00650937	0.247252	0	0	761850	376570	65.9209	1	Lmo7 protein	Lmo7	B7ZN52	HEDNRRSWASPVY	UID1524
0.182057	0.00201835	0.234992	-0.189549	CK2;NEK6							525	0.455531	0.959631	0.676625	0.79407	612480	540590	1371400	362340	12.5418	0.947243	La ribonucleoprotein domain family member 1;La-related protein 1;Putative uncharacterized protein	Kiaa0731;Larp;Larp1	Q6ZQ58-1;Q6ZQ58;Q3UU34	PKGLSASLPDLDS	UID1525
NaN	-0.474312	0.424815	-0.0720732	CK1		+					743	1	0.00156236	0.336024	0.680856	1660200	1476600	3512300	4098100	46.18	0.999974	La ribonucleoprotein domain family member 1;La-related protein 1;Putative uncharacterized protein	Kiaa0731;Larp;Larp1	Q6ZQ58-1;Q6ZQ58;Q3UU34	PSTIARSLPTTVP	UID1528
0.13014	0.0575542	0.265197	-0.0873041	CK1;ERK/MAPK;Proline-directed;WW GroupIV							751	0.730197	0.966984	0.61072	0.649367	2297700	1820600	4279000	4406500	53.7316	0.999991	La ribonucleoprotein domain family member 1;La-related protein 1;Putative uncharacterized protein	Kiaa0731;Larp;Larp1	Q6ZQ58-1;Q6ZQ58;Q3UU34	PTTVPESPNYRNA	UID1529
0.0973411	0.10541	0.2529	-0.127463	CK2;GSK3							1464	0.698495	0.48186	0.645804	0.753153	328320	223920	1338400	1532000	0	0.500003	Bromodomain adjacent to zinc finger domain protein 1B;Tyrosine-protein kinase BAZ1B;Williams syndrome transcription factor homolog;Williams-Beuren syndrome chromosomal region 9 protein homolog;Bromodomain adjacent to zinc finger domain protein 1B;Tyrosine-protein kinase BAZ1B;Williams syndrome transcription factor homolog;Williams-Beuren syndrome chromosomal region 9 protein homolog	Baz1b;Wbscr9;Wstf;Baz1b;Wbscr9;Wstf	Q9Z277-1;Q9Z277;Q9Z277-2	ADDEGDSDSESVG	UID1530
-0.143038	-0.166519	0.123269	0.193456	Proline-directed							617	0.60091	0.476779	0.864943	0.46756	532860	350440	1013500	929090	68.0763	1	Putative RNA-binding protein 16;RNA-binding motif protein 16;SR-like CTD-associated factor 8;Rbm16 protein	Kiaa1116;Rbm16;Scaf8	Q3TTX6;Q5U5V8;Q6DID3;Q80TJ3;Q8C037;Q99LN2	PVQTAQSPAPVEK	UID1534
0.0753272	0.203514	-0.0321674	0.111966	CK1;Proline-directed							366	0.953093	0.385085	0.667991	0.857886	4669400	2529400	7199200	7495800	78.1458	1	MKIAA0138 protein;Scaffold attachment factor B2;Putative uncharacterized protein	mKIAA0138;Safb2;Safb2	Q6A0C0;Q80YR5;Q3UGR1	APTAALSPEPQDS	UID1535
NaN	NaN	NaN	-0.494394	PKA							829	1	1	1	0.197083	0	0	0	839930	126.54	1				GSNKRLSEGRGLP	UID1536
0.238542	0.0359054	0.148348	0.179384	CK1							626	0.324372	0.914582	0.832633	0.493701	491990	433720	1127100	710180	121.599	1				EKRSVVSFDKVKE	UID1537
NaN	NaN	0.515006	-0.264097	CK1;CK2;FHA1 Rad53p							107	1	1	0.27925	0.681831	2406300	0	1293800	0	18.5793	0.986918	Heterogeneous nuclear ribonucleoprotein H1;Putative uncharacterized protein;Heterogeneous nuclear ribonucleoprotein H';Heterogeneous nuclear ribonucleoprotein H2;Heterogeneous nuclear ribonucleoprotein H2, isoform CRA_a;Putative uncharacterized protein;Heterogeneous nuclear ribonucleoprotein H;Heterogeneous nuclear ribonucleoprotein H, N-terminally processed;Putative uncharacterized protein;Heter…	Hnrnph1;Hnrph1;RP23-121P11.1-006;Hnrnph2;Hnrph2;mCG_115062;RP23-26D22.4-001;Hnrnph1;Hnrph;Hnrph1;mCG_67961;RP23-121P11.1-005	Q8C2Q7;P70333;A2BDV8;Q3UR26;O35737;Q3TNG9;Q811L7	GPNSPDTANDGFV	UID1538
NaN	NaN	0.139339	-0.410409	CDK1;ERK/MAPK;Proline-directed							719	1	1	0.849363	0.28613	0	0	2411200	1418100	15.3698	0.945001	DNA polymerase alpha holoenzyme-associated protein P1;DNA replication licensing factor MCM3;P1-MCM3;Putative uncharacterized protein	Mcm3;Mcmd;Mcmd3	P25206;Q3UI57;Q3ULD6;Q3UZH2	QMPQVHTPKTDDS	UID1539
0.473008	-0.702304	0.628914	-0.568623	PKA							19	0.0328339	0.00491675	0.123245	0.0680874	1388800	670660	41980000	54781000	105.436	1	Myosin regulatory light chain 2, smooth muscle isoform;Myosin regulatory light chain 9;Myosin regulatory light polypeptide 9;MCG5232;Myosin light polypeptide 9, regulatory;Putative uncharacterized protein;Putative uncharacterized protein;Myosin regulatory light chain 12B;Myosin regulatory light chain 20 kDa;Myosin regulatory light chain 2-B, smooth muscle isoform;Myosin regulatory light chain MRL…	Myl9;Myrl2;mCG_5232;RP24-482A24.1-001;2900073G15Rik;2900073G15Rik;Mrlc2;Myl12b;Mylc2b;2900073G15Rik;mCG_5400	Q9CQ19;A2AVY6;Q9CXD2;Q9D6E6;Q3THE2;Q6ZWQ9;Q922W7	KRPQRATSNVFAM	UID1540
-0.346885	0.0564447	NaN	NaN	ERK/MAPK;Proline-directed;WW GroupIV							104	0.215338	0.831893	1	1	505870	344620	0	0	33.3206	0.998868	Sorting nexin-2;Putative uncharacterized protein;Snx2 protein;Sorting nexin 2	Snx2	Q9CWK8;Q3U5L3;Q91VZ1	PAVTPVTPTTLIA	UID1541
-0.318992	1.01493	-0.736533	-2.29025			+		+			567	0.0755727	3.17389e-07	0.00279766	1.32868e-09	1376800	400280	3740900	1288700	49.5047	0.999989	Cytovillin;Ezrin;p81;Villin-2;Putative uncharacterized protein;Villin 2;ESP10;Radixin;Putative uncharacterized protein;Membrane-organizing extension spike protein;Moesin;Msn protein;Putative uncharacterized protein;Putative uncharacterized protein	Ezr;Vil2;mCG_4077;Rdx;Rdx;Msn;Ezr;Vil2	P26040;Q3TCP5;Q3UL48;Q3UXR4;Q4KML7;P26043;Q3TH46;Q3TS74;Q3TS85;Q3U111;Q3UJJ8;P26041;Q05DU4;Q3TZQ2;Q3UF33;Q8CBU4	GRDKYKTLRQIRQ	UID1544
NaN	0.153157	NaN	NaN								134	1	0.479725	1	1	0	720610	0	0	41.2284	0.999924	Cell division protein kinase 18;PCTAIRE-motif protein kinase 3;Serine/threonine-protein kinase PCTAIRE-3;Pctk3 protein	Cdk18;Pctk3;mCG_2609	Q04899;Q0VDL6	GEGTYATVFKGRS	UID1545
NaN	-0.018425	NaN	NaN	CK2;Proline-directed							634	1	0.626043	1	1	0	1621900	0	0	25.421	0.997138	102 kDa cadherin-associated protein;Alpha E-catenin;CAP102;Catenin alpha-1;Putative uncharacterized protein;Catenin (Cadherin associated protein), alpha 1;Catenin (Cadherin associated protein), alpha 1, isoform CRA_a	Catna1;Ctnna1;mCG_123912	P26231;Q3TGQ3;Q545R0;Q6NV50	AVLMIRTPEELDD	UID1550
NaN	-0.0687254	-0.0429918	-0.386016	CDK1;Proline-directed							509	1	0.926454	0.738919	0.513407	0	207570	1139500	797670	67.3518	1	Dihydropyrimidinase-related protein 2;Unc-33-like phosphoprotein 2	Crmp2;Dpysl2;Ulip2	O08553	VCEVSVTPKTVTP	UID1553
0.176706	0.154842	0.77989	-0.354225	CK1;FHA KAPP							521	0.469336	0.345401	0.0870793	0.555172	0	0	2026500	0	0.58787	0.494434	Dihydropyrimidinase-related protein 2;Unc-33-like phosphoprotein 2	Crmp2;Dpysl2;Ulip2	O08553	PASSAKTSPAKQQ	UID1554
-0.211999	0.169412	0.816067	NaN	CK2;ERK/MAPK;Proline-directed;WW GroupIV							474	0.200324	0.429612	0.0916241	1	1243800	742910	355550	0	40.0468	0.999901	UDP-glucose 6-dehydrogenase;Putative uncharacterized protein;UDP-glucose dehydrogenase;Putative uncharacterized protein	Ugdh;mCG_10270;Ugdh	O70475;Q3TI06;Q3TJ71;Q3TJE8;Q3TS38;Q3UIZ1	SKRIPYTPGEIPK	UID1564
NaN	-0.00920483	0.388024	-0.811067	CDK1;CDK2;Proline-directed							634	1	0.883678	0.453412	0.132908	0	93592	764910	503550	97.1384	1	Interferon-gamma-inducible protein Mg11;SAM domain and HD domain-containing protein 1;Putative uncharacterized protein	Mg11;Samhd1	Q60710;Q3TCJ7	IIAPLITPLKWNN	UID1566
NaN	NaN	-0.740022	0.248778	CK1;ERK/MAPK;FHA KAPP;Proline-directed;WW GroupIV							52	1	1	0.00923837	0.355069	0	576540	2462900	2092800	21.3792	0.985642	Interferon-gamma-inducible protein Mg11;SAM domain and HD domain-containing protein 1;Putative uncharacterized protein;Putative uncharacterized protein;SAM domain and HD domain 1	Mg11;Samhd1;Samhd1;RP23-163J20.2-002	Q60710;Q3TCJ7;Q3UDX7;Q8C5C0	CDGSPRTPPSTPP	UID1567
NaN	NaN	-0.136696	0.295253	CK2;FHA1 Rad53p							925	1	1	0.523198	0.30903	0	0	1312400	756200	53.6527	0.999996	RNA polymerase-associated protein CTR9 homolog;SH2 domain-binding protein 1;Tetratricopeptide repeat-containing, SH2-binding phosphoprotein of 150 kDa;Ctr9 protein;RNA polymerase-associated protein CTR9 homolog;SH2 domain-binding protein 1;Tetratricopeptide repeat-containing, SH2-binding phosphoprotein of 150 kDa	Ctr9;Kiaa0155;Sh2bp1;Ctr9;Kiaa0155;Sh2bp1	Q62018-1;Q62018;Q05CJ7;Q05DK2;Q62018-3	EFVNDDTDDDLPV	UID1568
-0.126896	0.0820213	-0.080454	NaN	CAMK2;CHK1;PKA/AKT;PKD							999	0.64093	0.555425	0.780885	1	284830	185870	408600	0	33.5458	0.999295	Protein WWC2;WW domain-containing protein 2	D8Ertd594e;MNCb-4173;Wwc2	Q6NXJ0	VIVRSQTFSPGER	UID1569
NaN	-0.203203	NaN	NaN	Proline-directed							518	1	0.607033	1	1	0	222620	0	0	12.1446	0.942481	Protein kinase C gamma type;Prkcc protein;Protein kinase C, gamma;Putative uncharacterized protein;Protein kinase;Protein kinase C beta type;Protein kinase C alpha type;Prkca protein;Protein kinase C, alpha;Putative uncharacterized protein;Protein kinase c-alpha;Protein kinase C, alpha;Putative uncharacterized protein	Pkcc;Pkcg;Prkcc;Prkcg;mCG_18472;Pkcb;Prkcb;Prkcb1;Pkca;Prkca;mCG_140727;Prkca;RP23-145G23.2-001;Pkca;Prkca;RP23-145G23.2-004	P63318;Q2NKI4;Q3UN66;Q64493;P68404;P20444;Q4VA93;Q9R0Z6;Q3TQ39	TRTFCGTPDYIAP	UID1571
NaN	-0.000158663	0.18612	-0.0403782	CAMK2;CHK1;PKA;PKD							1939	1	0.703871	0.763399	0.748139	1485400	1827600	2411800	2905200	201.871	1	Cellular myosin heavy chain, type A;Myosin heavy chain 9;Myosin heavy chain, non-muscle IIa;Myosin-9;Non-muscle myosin heavy chain A;Non-muscle myosin heavy chain IIa;Nonmuscle myosin heavy chain-A;Putative uncharacterized protein;Myh9 protein	Myh9	Q8VDD5;O89055;Q3UFT0;Q7TQJ6;Q811J9;Q99JJ3	RIVRKGTGDCSDE	UID1573
NaN	-0.420414	-0.746204	-0.241134	FHA2 Rad53p							32	1	0.231717	0.0805522	0.715791	0	0	0	0	0	0.5	Serine/threonine-protein kinase 11;Serine/threonine-protein kinase LKB1;Serine/threonine-protein kinase 11;Serine/threonine-protein kinase LKB1;LKB1 short isoform	Lkb1;Stk11;Lkb1;Stk11	Q9WTK7-1;Q9WTK7;Q9WTK7-2;B3VBP0	IHRIDSTEVIYQP	UID1574
0.168	-1.30561	0.287472	-0.361731			+					583	0.492284	7.07368e-05	0.596396	0.545162	0	0	0	0	0	0.5	A-kinase anchor protein 12;Germ cell lineage protein gercelin;Src-suppressed C kinase substrate;A kinase (PRKA) anchor protein (Gravin) 12;A kinase (PRKA) anchor protein (Gravin) 12, isoform CRA_b;A-kinase anchor protein 12;Germ cell lineage protein gercelin;Src-suppressed C kinase substrate;Akap12 protein	Akap12;Gag12;Ssecks;mCG_140773;Akap12;Gag12;Ssecks;Akap12	Q9WTQ5-1;Q9WTQ5;B2RRE0;Q9WTQ5-2;Q6IR43	EAEEGATSDGEKK	UID1575
-2.82521	NaN	-2.45807	-1.42283	FHA2 Rad53p	+		+	+			10	5.77206e-41	1	2.44878e-16	2.0866e-05	989330	0	2678300	3652600	7.96777	0.771384	Small ubiquitin-related modifier 1;SMT3 homolog 3;Ubiquitin-homology domain protein PIC1;Ubiquitin-like protein SMT3C;Putative uncharacterized protein	Smt3c;Smt3h3;Sumo1;Ubl1;OTTMUSG00000016145	P63166;Q8BT45	QEAKPSTEDLGDK	UID1578
NaN	-0.365593	NaN	NaN	CAMK2							531	1	0.305877	1	1	0	0	0	0	0	0.5	nPKC-delta;Protein kinase C delta type;Putative uncharacterized protein;nPKC-delta;Protein kinase C delta type;Protein kinase C delta;Prkcd protein;Protein kinase C, delta V;Protein kinase C, delta VII;Protein kinase C, delta IV;Putative uncharacterized protein;Protein kinase C, delta VI	Pkcd;Prkcd;Pkcd;Prkcd;Prkcd;Prkcd;Prkcd;Prkcd	P28867-2;P28867;Q3TGE4;Q3UNG2;P28867-1;Q53YN4;Q80UN7;Q1MX42;Q1MX40;Q1MX43;Q3TT74;Q1MX41	GEGRASTFCGTPD	UID1581
NaN	NaN	-0.483521	NaN	PKA							551	1	1	0.24291	1	0	0	0	0	0	0.499997	Beta-catenin;Catenin beta-1;Ctnnb1 protein;Putative uncharacterized protein	Catnb;Ctnnb1;Ctnnb1	Q02248;Q80VE7;Q3UZT7	QDTQRRTSMGGTQ	UID1582
NaN	NaN	0.0708015	-0.0780001	CAMK2;FHA2 Rad53p;Proline-directed							507	1	1	0.955968	0.969551	0	0	969400	616970	37.6565	0.999828	Eukaryotic translation initiation factor 4 gamma 2;Novel APOBEC-1 target 1;p97;Translation repressor NAT1;Eukaryotic translation initiation factor 4, gamma 2;Putative uncharacterized protein;Eukaryotic translation initiation factor 4 gamma 2;Novel APOBEC-1 target 1;p97;Translation repressor NAT1	Eif4g2;Nat1;Eif4g2;Nat1	Q62448-2;Q62448;A0JNY7;Q3U9U9;Q3URI0;Q62448-1	QPPRTQTPPLGQT	UID1583
0.101112	NaN	NaN	NaN								453	0.686707	1	1	1	0	0	0	0	0	0.323715	Putative uncharacterized protein;ATP citrate lyase;ATP-citrate (pro-S-)-lyase;ATP-citrate synthase;Citrate cleavage enzyme;ATP citrate lyase;ATP citrate lyase, isoform CRA_b;Putative uncharacterized protein;Acly protein;ATP citrate lyase;Putative uncharacterized protein	Acly;RP23-392I3.9-005;Acly;mCG_20527;RP23-392I3.9-001;Acly;RP23-392I3.9-006	Q3TED3;Q3UEA1;Q3V117;Q91V92;A2A4H2;Q3UVY4;Q6P063;Q8VDM8;Q99K05;Q3TS02	TPAPSRTASFSES	UID1584
NaN	NaN	NaN	-0.307287								530	1	1	1	0.619715	0	0	0	263830	25.0861	0.996909	cGMP-dependent protein kinase 1;cGMP-dependent protein kinase I;cGMP-dependent protein kinase 1;cGMP-dependent protein kinase I;Putative uncharacterized protein	Prkg1;Prkg1b;Prkgr1a;Prkgr1b;Prkg1;Prkg1b;Prkgr1a;Prkgr1b	Q9Z0Z0;P0C605;Q8BND1	IGFGKKTWTFCGT	UID1589
0.16954	0.412836	1.32659	-0.939787	FHA KAPP;Proline-directed							96	0.581996	0.0419076	0.00261905	0.0133643	1015600	510650	1678800	1392200	117.673	1	LIM mineralization protein;PDZ and LIM domain protein 7;Protein enigma;PDZ and LIM domain 7;PDZ and LIM domain 7, isoform CRA_b;Pdlim7 protein;PDZ and LIM domain 7;PDZ and LIM domain 7, isoform CRA_f;Putative uncharacterized protein;LIM mineralization protein;PDZ and LIM domain protein 7;Protein enigma;PDZ and LIM domain 7;PDZ and LIM domain 7, isoform CRA_g;PDZ and LIM domain 7	Enigma;Pdlim7;mCG_3180;RP23-211O9.2-001;mCG_3180;Pdlim7;RP23-211O9.2-002;Enigma;Pdlim7;mCG_3180;RP23-211O9.2-007;Pdlim7;RP23-211O9.2-008	Q3TJD7-1;Q3TJD7;B8JJB6;Q8BVJ7;Q3TJD7-3;B8JJB3;B8JJB2	KPQKALTPPADPP	UID1593
0.154713	NaN	-0.172278	0.172103	PKA;Polo box;Proline-directed							163	0.528438	1	0.450672	0.515758	796910	0	1869600	1675900	11.3302	0.931428	Heterogeneous nuclear ribonucleoprotein G;RNA-binding motif protein, X chromosome;Putative uncharacterized protein;Rbmxrt protein;RNA binding motif protein, X chromosome retrogene	Hnrnpg;Hnrpg;Rbmx;Rbmxp1;Rbmxrt;Rbmxrt	O35479;Q91VM5	PPPKRSTPSGPVR	UID1597
NaN	0.130536	NaN	NaN	FHA KAPP							1806	1	0.680163	1	1	0	1004600	0	0	18.5992	0.967878	Mtap1b protein;Microtubule-associated protein 1B;Putative uncharacterized protein;MAP1 light chain LC1;MAP1(X);MAP1.2;Microtubule-associated protein 1B	Mtap1b;Map1b;Mtap1b;Mtap5	A0PJ96;B2RQQ5;Q3TYV8;Q3TZM8;Q3UF78;Q3UPV4;Q8CAI9;Q8CFR9;P14873	TSAAKETAAAHQA	UID1598
NaN	-0.357788	NaN	NaN	CDK1;CDK2;ERK/MAPK;Proline-directed							1750	1	0.143876	1	1	0	627980	0	0	48.9091	0.999987	Filamin, alpha;MCG21234, isoform CRA_b;Actin-binding protein 280;Alpha-filamin;Endothelial actin-binding protein;Filamin-1;Filamin-A;Non-muscle filamin;Filamin, alpha;MFLJ00343 protein	Flna;RP23-436K3.1-003;mCG_21234;Fln;Fln1;Flna;Flna;RP23-436K3.1-002;mFLJ00343	B7FAV0;B9EKP5;Q8BTM8-1;Q8BTM8;B7FAU9;Q6KAM8	DQPTVQTPLRSQQ	UID1600
NaN	0.0576928	0.0462816	NaN	CAMK2;FHA KAPP;PKA/AKT							51	1	0.637342	0.998779	1	0	0	512120	0	0	0.499962	Calcium-regulated heat stable protein 1;Calcium-regulated heat-stable protein of 24 kDa;Putative uncharacterized protein;Calcium regulated heat stable protein 1;MCG1049436;MCG123718	Carhsp1;mCG_1049436;mCG_123718	Q9CR86;Q3U434;Q3UD53;Q5M9P7	PTRRTRTFSATVR	UID1602
0.144177	NaN	0.126444	0.242694	CAMK2;PKA/AKT							318	0.675864	1	0.873423	0.366531	1640100	0	2574500	2392100	25.3782	0.99711	Proline-rich AKT1 substrate 1	Akt1s1;Pras	Q9D1F4	PRPRLNTSDFQKL	UID1603
0.11063	0.0183493	0.201885	-0.0229766	CK2;FHA1 Rad53p							375	0.807965	0.786022	0.741882	0.785952	2933400	2113000	8466600	10116000	262.413	1	Translocation protein 1;Translocation protein SEC62;Sec62 protein;Putative uncharacterized protein	Sec62;Tloc1	Q8BU14;Q05DA2;Q8BK88;Q8CIK3;Q9CRY0	EELEQQTDGDCDE	UID1604
0.0231843	0.205017	0.323658	0.170438	ERK/MAPK;FHA KAPP;NEK6;Proline-directed;WW GroupIV							221	0.849621	0.331102	0.499699	0.657028	928380	855640	5778100	5395800	11.967	0.935119	40S ribosomal protein S3;Ribosomal protein S3;Putative uncharacterized protein;Ribosomal protein S3, isoform CRA_g	Rps3;mCG_7040	P62908;O89068;Q3UCL7;Q3UK56;Q5YLW3;Q9CZP6;Q9D0A2	DEILPTTPISEQK	UID1605
NaN	-0.191953	-0.215178	-0.0292347	CAMK2;ERK/MAPK;PKA;Proline-directed;WW GroupIV							201	1	0.631932	0.371325	0.932108	0	262880	1399800	556530	36.7758	0.99979	Silica-induced gene 41 protein;Splicing factor, arginine/serine-rich 10;Transformer-2 protein homolog B;Transformer-2 protein homolog beta;Sfrs10 protein	Sfrs10;Silg41;Tra2b	P62996-1;P62996;Q5PR75	ITKRPHTPTPGIY	UID1611
NaN	0.113434	NaN	NaN								41	1	0.614508	1	1	0	472050	0	0	17.4429	0.95083	Cancer-associated surface antigen RCAS1;Estrogen receptor-binding fragment-associated gene 9 protein;Receptor-binding cancer antigen expressed on SiSo cells	Ebag9;Rcas1	Q9D0V7	LSGDQITLPTTVD	UID1613
NaN	NaN	0.111833	NaN	CK1;CK2;FHA1 Rad53p							559	1	1	0.884674	1	0	0	0	0	4.99998	0.612116	Ataxin-2-like protein;Ataxin-2-like protein;Putative uncharacterized protein;Ataxin-2-like protein	A2lp;Atxn2l;A2lp;Atxn2l;A2lp;Atxn2l	Q7TQH0-2;Q7TQH0;Q7TQH0-1;Q3TGG2;Q3TYH7;Q7TQH0-3	PSSSPETGLDPFP	UID1614
0.436588	NaN	NaN	NaN	CK1							680	0.0680796	1	1	1	0	0	0	0	0	0.499991	Ataxin-2-like protein;Ataxin-2-like protein;Putative uncharacterized protein;Ataxin-2-like protein	A2lp;Atxn2l;A2lp;Atxn2l;A2lp;Atxn2l	Q7TQH0-2;Q7TQH0;Q7TQH0-1;Q3TGG2;Q3TYH7;Q7TQH0-3	KSTSTPTSPGPRT	UID1615
NaN	NaN	NaN	0.03492	CHK1;PKD							194	1	1	1	0.787566	0	0	0	0	0	0.499974	Protein FAM61A;Protein LSM14 homolog A;RNA-associated protein 55A;LSM14 homolog A (SCD6, S. cerevisiae);LSM14 homolog A (SCD6, S. cerevisiae), isoform CRA_a	Fam61a;Lsm14a;Rap55a;mCG_116524;RP24-67F19.1-001	Q8K2F8;A2BH30	PLRKSPTMEQAVQ	UID1616
NaN	-0.164642	0.178746	0.145482	CK1							421	1	0.694095	0.770633	0.557168	0	0	0	0	0	0.499915	Arg/Abl-interacting protein 2;Sorbin and SH3 domain-containing protein 2;Arg/Abl-interacting protein 2;Sorbin and SH3 domain-containing protein 2;Sorbs2 protein;Arg/Abl-interacting protein 2;Sorbin and SH3 domain-containing protein 2;Arg/Abl-interacting protein 2;Sorbin and SH3 domain-containing protein 2;Arg/Abl-interacting protein 2;Sorbin and SH3 domain-containing protein 2;Sorbs2 protein;Arg/…	Argbp2;Kiaa0777;Sorbs2;Argbp2;Kiaa0777;Sorbs2;Sorbs2;Argbp2;Kiaa0777;Sorbs2;Argbp2;Kiaa0777;Sorbs2;Argbp2;Kiaa0777;Sorbs2;Argbp2;Kiaa0777;Sorbs2	Q3UTJ2-5;Q3UTJ2;Q3UTJ2-4;B2RXQ9;Q3UTJ2-3;Q3UTJ2-2;Q3UTJ2-1;B7ZWM6;B9EKP8;Q3UTJ2-7	DQSSSRTSPGRAD	UID1617
NaN	-0.341537	NaN	NaN								432	1	0.342915	1	1	0	0	0	0	6.57835	0.667802	Eukaryotic translation initiation factor 4B;Eif4b protein;Putative uncharacterized protein	Eif4b	Q8BGD9;B2RWE8;Q3TDD8;Q3THB0;Q3TLQ9;Q3TSY9;Q3UGC0;Q922K6	QTGASATSGRNTR	UID1618
-0.257873	-0.18554	-0.122586	NaN	Proline-directed							441	0.354237	0.646317	0.710525	1	362300	182220	775420	0	51.3559	0.999993	Putative uncharacterized protein;HLS7-interacting protein kinase;MLF1 adapter molecule;Nuclear receptor-binding protein	Nrbp;Nrbp1;Madm;Nrbp;Nrbp1	Q3TCW5;Q99J45	PSVKTPTPEPAEV	UID1619
NaN	NaN	0.518434	0.422556								23	1	1	0.300549	0.166687	0	0	0	629790	28.9933	0.998741	Rg9mtd2 protein;RNA (guanine-9-)-methyltransferase domain-containing protein 2	Rg9mtd2;Rg9mtd2	B9EIT8;Q8C1Z8	VEEKLGTSDGEEE	UID1620
-0.640794	0.604925	-0.36965	0.481092	CK1	+						426	0.00107613	0.00255664	0.0978046	0.0787932	1643700	416550	4764000	2404200	11.4936	0.926657	Putative uncharacterized protein;MKIAA4020 protein;CDC10 protein homolog;Septin-7	Sept7;mKIAA4020;Cdc10;Sept7	Q3UGE0;Q3UNN1;Q5DTS3;Q8C2A3;O55131	QQNSSRTLEKNKK	UID1621
NaN	NaN	-0.129166	0.0997664	ERK/MAPK;Proline-directed							543	1	1	0.699738	0.648578	0	0	856330	626300	23.8411	0.995887	Arsenite-resistance protein 2;Serrate RNA effector molecule homolog;Arsenite-resistance protein 2;Serrate RNA effector molecule homolog;Arsenite-resistance protein 2;Serrate RNA effector molecule homolog;Arsenite-resistance protein 2;Serrate RNA effector molecule homolog	Ars2;Asr2;Srrt;Ars2;Asr2;Srrt;Ars2;Asr2;Srrt;Ars2;Asr2;Srrt	Q99MR6-1;Q99MR6;Q99MR6-2;Q99MR6-4;Q99MR6-3	WASEPGTPPVPTS	UID1622
0.0472592	-0.0368811	0.0346383	0.388355	FHA2 Rad53p							243	0.860927	0.839017	0.980729	0.154089	0	388400	0	2434300	0	0.406788	cAMP-dependent protein kinase catalytic subunit beta;cAMP-dependent protein kinase catalytic subunit alpha;cAMP-dependent protein kinase catalytic subunit beta;cAMP-dependent protein kinase catalytic subunit alpha;cAMP-dependent protein kinase catalytic subunit beta;cAMP-dependent protein kinase catalytic subunit beta;Putative uncharacterized protein	Pkacb;Prkacb;Pkaca;Prkaca;Pkacb;Prkacb;Pkaca;Prkaca;Pkacb;Prkacb;Pkacb;Prkacb	P68181-4;P68181;P05132-1;P05132;P68181-1;P05132-2;P68181-3;P68181-2;Q8C4J3;Q8CBP8	KRVKGRTWTLCGT	UID1624
0.0472592	-2.96286	0.0346383	0.126973	CAMK2		+					245	0.860927	4.53998e-20	0.980729	0.625487	0	105250	0	1626000	0	0.406788	cAMP-dependent protein kinase catalytic subunit beta;cAMP-dependent protein kinase catalytic subunit alpha;cAMP-dependent protein kinase catalytic subunit beta;cAMP-dependent protein kinase catalytic subunit alpha;cAMP-dependent protein kinase catalytic subunit beta;cAMP-dependent protein kinase catalytic subunit beta;Putative uncharacterized protein	Pkacb;Prkacb;Pkaca;Prkaca;Pkacb;Prkacb;Pkaca;Prkaca;Pkacb;Prkacb;Pkacb;Prkacb	P68181-4;P68181;P05132-1;P05132;P68181-1;P05132-2;P68181-3;P68181-2;Q8C4J3;Q8CBP8	VKGRTWTLCGTPE	UID1625
-0.0336877	0.0988237	-0.0434824	0.189413	CK2							267	0.650237	0.830584	0.63833	0.596109	1226500	1079800	3673300	2945600	68.4674	1	Microfibrillar-associated protein 1;Microfibrillar-associated protein 1A;Microfibrillar-associated protein 1B	Mfap1;Mfap1a;Mfap1b;RP23-273B19.2-001;RP23-433P19.13-001	Q9CQU1;A2ARQ8	ALDALNTDDENDE	UID1626
-0.00153008	-0.184015	-0.369129	0.422986	CDK1;CDK2;CK1;Proline-directed							143	0.760935	0.14453	0.0981895	0.112196	2677300	1451600	7858200	7031500	37.6964	0.99983	Myristoylated alanine-rich C-kinase substrate;Marcks protein	Macs;Marcks	P26645;Q05BL6	PSPSSETPKKKKK	UID1627
NaN	NaN	-0.498464	NaN	CK2;Proline-directed							1844	1	1	0.0692951	1	0	0	1581700	0	141.932	1	Tln2 protein;Tln2 protein;MKIAA0320 protein;Putative uncharacterized protein;Tln2 protein;Putative uncharacterized protein	Tln2;Tln2;mKIAA0320;Tln2;Tln2	B2RY15;Q68FD6;Q8CHG4;Q9CS79;Q6PB69;Q8CDM9	SKLDEGTPPEPKG	UID1629
NaN	NaN	-0.347564	-0.225464	CK2;FHA1 Rad53p							231	1	1	0.385568	0.739298	0	0	839380	637630	72.733	1	E3 ubiquitin-protein ligase Praja-1;Pja1 protein;Praja1, RING-H2 motif containing;Putative uncharacterized protein	Pja1;RP23-414J22.4-001	O55176-3;O55176;A0JLS7;Q05CG5;Q3UXQ1	PKVFFDTDDDDDV	UID1637
NaN	-0.299081	NaN	NaN	CK1;FHA2 Rad53p							175	1	0.414964	1	1	0	0	0	0	1.95711	0.591839	Guanine nucleotide exchange factor H1;LBC'S first cousin;Lymphoid blast crisis-like 1;Oncogene LFC;Rho guanine nucleotide exchange factor 2;Rhobin;Putative uncharacterized protein;Guanine nucleotide exchange factor H1;LBC'S first cousin;Lymphoid blast crisis-like 1;Oncogene LFC;Rho guanine nucleotide exchange factor 2;Rhobin;Guanine nucleotide exchange factor H1;LBC'S first cousin;Lymphoid blast …	Arhgef2;Kiaa0651;Lbcl1;Lfc;Arhgef2;Kiaa0651;Lbcl1;Lfc;Arhgef2;Kiaa0651;Lbcl1;Lfc;Arhgef2;Kiaa0651;Lbcl1;Lfc;Arhgef2;Kiaa0651;Lbcl1;Lfc	Q60875-1;Q60875;Q3TYZ4;Q60875-4;Q60875-5;Q60875-3;Q60875-2	QILSQSTDSLNMR	UID1638
NaN	0.0301242	NaN	NaN	FHA KAPP							3	1	0.735785	1	1	0	0	0	0	1.34861	0.576865	Coactivator independent of AF-2;Nuclear receptor coactivator 5;Putative uncharacterized protein;Nuclear receptor coactivator 5;Nuclear receptor coactivator 5	Ncoa5;Ncoa5;RP23-61O3.13-008;Ncoa5;RP23-61O3.13-005	Q91W39;Q8BX12;B7ZC24;A2A5L3	____MNTAPSRPS	UID1639
NaN	NaN	NaN	-0.256166	CK1;FHA KAPP							633	1	1	1	0.693491	0	885750	0	0	6.95844	0.62613	Srp72 protein;Putative uncharacterized protein;Putative uncharacterized protein	Srp72;Srp72	A0JLN1;A0PJ97;Q3UU23;Q3UZL8;Q9CS54	RPGSAATISSSAS	UID1640
NaN	0.109026	NaN	NaN	FHA2 Rad53p							199	1	0.470977	1	1	0	0	0	0	0	0.5	Cadherin-associated Src substrate;Catenin delta-1;p120 catenin;p120(cas);Cadherin-associated Src substrate;Catenin delta-1;p120 catenin;p120(cas);Putative uncharacterized protein;Cadherin-associated Src substrate;Catenin delta-1;p120 catenin;p120(cas);P120ctn;Putative uncharacterized protein	Catns;Ctnnd1;Kiaa0384;Catns;Ctnnd1;Kiaa0384;Catns;Ctnnd1;Kiaa0384;Ctnnd1;Ctnnd1	P30999-1;P30999;P30999-3;Q3TPD1;P30999-2;Q9WVC4;Q3UF77	YVGQAGTATLPRN	UID1641
0.131063	0.109026	-0.00649231	-0.385337								201	0.59597	0.470977	0.830214	0.317311	480600	0	1144100	1294800	0	0.5	Cadherin-associated Src substrate;Catenin delta-1;p120 catenin;p120(cas);Cadherin-associated Src substrate;Catenin delta-1;p120 catenin;p120(cas);Putative uncharacterized protein;Cadherin-associated Src substrate;Catenin delta-1;p120 catenin;p120(cas);P120ctn;Putative uncharacterized protein	Catns;Ctnnd1;Kiaa0384;Catns;Ctnnd1;Kiaa0384;Catns;Ctnnd1;Kiaa0384;Ctnnd1;Ctnnd1	P30999-1;P30999;P30999-3;Q3TPD1;P30999-2;Q9WVC4;Q3UF77	GQAGTATLPRNFH	UID1642
NaN	-0.349603	-0.113676	0.303459								177	1	0.152886	0.57312	0.26235	0	337020	1344100	1149300	62.0132	0.999999	Cadherin-associated Src substrate;Catenin delta-1;p120 catenin;p120(cas);Cadherin-associated Src substrate;Catenin delta-1;p120 catenin;p120(cas);Putative uncharacterized protein;Cadherin-associated Src substrate;Catenin delta-1;p120 catenin;p120(cas);P120ctn;Putative uncharacterized protein	Catns;Ctnnd1;Kiaa0384;Catns;Ctnnd1;Kiaa0384;Catns;Ctnnd1;Kiaa0384;Ctnnd1;Ctnnd1	P30999-1;P30999;P30999-3;Q3TPD1;P30999-2;Q9WVC4;Q3UF77	SNNYIQTLGRDFR	UID1643
0.0663992	-0.0803472	NaN	NaN								62	0.797738	0.897533	1	1	0	0	0	0	0	0.499999	Acetylglucosamine phosphomutase;N-acetylglucosamine-phosphate mutase;Phosphoacetylglucosamine mutase;Phosphoglucomutase-3;Putative uncharacterized protein;Putative uncharacterized protein	Agm1;Pgm3;Pgm-3;Pgm3	Q9CYR6;Q3TFH8;Q3U5N1;Q8BLS4;Q8BME1;Q8BZ65;Q8BWW3	TIGVMVTASHNPE	UID1645
-0.548079	0.31034	NaN	NaN	ERK/MAPK;Proline-directed;WW GroupIV							96	0.0516991	0.0892741	1	1	378400	241480	0	0	132.588	1	3D3/LYRIC;Lysine-rich CEACAM1 co-isolated protein;Metadherin;Metastasis adhesion protein;Protein LYRIC;Putative uncharacterized protein	Lyric;Mtdh;Mtdh	Q80WJ7;Q3TAB3	EEAAPPTPAPDDL	UID1648
0.00920381	NaN	0.641084	-0.320594	CAMK2;FHA2 Rad53p							1159	0.988843	1	0.192307	0.601086	241850	0	521900	546220	111.038	1	Pleckstrin homology-like domain family B member 2;Protein LL5-beta;Pleckstrin homology-like domain family B member 2;Protein LL5-beta;Putative uncharacterized protein	Ll5b;Phldb2;Ll5b;Phldb2;Phldb2	Q8K1N2-2;Q8K1N2;Q8K1N2-1;Q8BZE3	AQARPLTRYLPVR	UID1649
0.280956	0.112233	-0.230584	-0.0645553	Proline-directed							227	0.243943	0.461442	0.54219	0.990975	0	0	833120	0	0	0.5	GAP SH3 domain-binding protein 2;Ras GTPase-activating protein-binding protein 2;Putative uncharacterized protein;GTPase activating protein (SH3 domain) binding protein 2;RIKEN cDNA E430034L04, isoform CRA_a;MKIAA0660 protein;GAP SH3 domain-binding protein 2;Ras GTPase-activating protein-binding protein 2;Putative uncharacterized protein;RIKEN cDNA E430034L04, isoform CRA_b	G3bp2;mCG_12534;mKIAA0660;G3bp2;mCG_12534	P97379-2;P97379;Q3TEL4;Q3U931;Q542W3;Q5DU21;P97379-1;Q3U541;Q3U6B1	LEEKSATPPPAEP	UID1651
-0.0470105	0.512277	0.989648	NaN	CK1							1251	0.852573	0.0073486	0.0387409	1	0	0	0	0	2.2001	0.604733	Myb-binding protein 1A;Myb-binding protein of 160 kDa;Mybbp1a protein;MYB binding protein (P160) 1a, isoform CRA_b;Putative uncharacterized protein;Putative uncharacterized protein	Mybbp1a;P160;mCG_6657;Mybbp1a	Q7TPV4;A0JLT5;Q3U2W2;Q3TLF6	PAPSNPTLSPSTP	UID1652
NaN	-0.147538	0.787349	-0.656786	CDK1;CDK2;Proline-directed							18	1	0.734136	0.0838589	0.0851421	0	114920	1687600	1436900	312.964	1	H1 VAR.4;H1d;Histone H1.3;Histone cluster 1, H1d;MCG50184;Putative uncharacterized protein	H1f3;Hist1h1d;mCG_50184	P43277;Q149Z9;Q3U292	PAPVEKTPVKKKA	UID1653
-0.298921	NaN	-0.0558312	-0.67821	ERK/MAPK;Proline-directed;WW GroupIV							197	0.284364	1	0.822895	0.215974	316020	0	258890	671610	57.6225	0.999998	Nervous system over-expressed protein 20;Protein FAM114A1;Protein Noxp20	Fam114a1;Noxp20	Q9D281	PARGPHTPPPPGA	UID1654
0.238787	0.0323829	0.161307	0.0127833	Proline-directed							687	0.361857	0.85	0.83039	0.865166	3406800	2039200	3546400	2635600	8.6855	0.880787	Pyridoxal-dependent decarboxylase domain-containing protein 1;Pyridoxal-dependent decarboxylase domain-containing protein 1;Pyridoxal-dependent decarboxylase domain-containing protein 1;Pyridoxal-dependent decarboxylase domain-containing protein 1	Pdxdc1;Pdxdc1;Pdxdc1;Pdxdc1	Q99K01-4;Q99K01;Q99K01-2;Q99K01-1;Q99K01-3	VQGTGVTPPPTPL	UID1655
-0.0754136	-0.00322079	0.0578315	-0.0471744	CAMK2;FHA2 Rad53p;Proline-directed							567	0.775192	0.94327	0.996041	0.91951	793590	479850	2050900	1479300	114.16	1	Rbm15 protein;RNA binding motif protein 15;Putative uncharacterized protein;MKIAA4257 protein	Rbm15;mKIAA4257	A0PJG5;Q0VBL3;Q3THK4;Q3TLX0;Q571M7;Q66JP8;Q6PGG1;Q7TT82	RSARDRTPPLLYR	UID1657
NaN	-0.284159	NaN	NaN	NEK6;NIMA							292	1	0.442271	1	1	0	0	0	0	0	0.5	Phosphatidylinositol 4-kinase beta;Pik4cb protein	Pi4kb;Pik4cb	Q8BKC8-2;Q8BKC8;Q6PB48	SSNLKRTASNPKV	UID1658
NaN	NaN	NaN	0.0903115	NEK6							330	1	1	1	0.668229	0	0	0	481660	12.0707	0.889559	Glutamine amidotransferase;GMP synthase [glutamine-hydrolyzing];GMP synthetase;Guanine monphosphate synthetase;MCG6377, isoform CRA_a	Gmps;mCG_6377	Q3THK7;B2RRH9	SKTLNMTTSPEEK	UID1659
0.139601	NaN	NaN	NaN								360	0.57114	1	1	1	455700	0	0	0	0	0.326417	E3 ubiquitin-protein ligase UBR4;N-recognin-4;p600;Zinc finger UBR1-type protein 1;E3 ubiquitin-protein ligase UBR4;N-recognin-4;p600;Zinc finger UBR1-type protein 1;E3 ubiquitin-protein ligase UBR4;N-recognin-4;p600;Zinc finger UBR1-type protein 1;E3 ubiquitin-protein ligase UBR4;N-recognin-4;p600;Zinc finger UBR1-type protein 1	Kiaa0462;Ubr4;Zubr1;Kiaa0462;Ubr4;Zubr1;Kiaa0462;Ubr4;Zubr1;Kiaa0462;Ubr4;Zubr1	A2AN08-5;A2AN08;A2AN08-1;A2AN08-3;A2AN08-4	SAQQVRTGSTSSK	UID1665
NaN	-0.277359	NaN	NaN	CHK1;CK2;PKD							3889	1	0.455049	1	1	0	109930	0	0	170.716	1	Plectin-1;Plectin-6;Plec1 protein;Plectin-1;Plectin-6;Plec1 protein;Plectin-1;Plectin-6;Putative uncharacterized protein;Plectin-1;Plectin-6;Plectin 10;Plectin-1;Plectin-6;Plectin-1;Plectin-6;Plectin 8;Plectin-1;Plectin-6;Plectin 2;Plectin-1;Plectin-6;Plectin 3;Plectin-1;Plectin-6;Plectin 7;Plectin-1;Plectin-6;Plectin 4;Plectin 5;Plectin 9	Plec1;Plec;Plec1;Plec;Plec1;Plec;Plec1;Plec;Plec1;Plec1;Plec;Plec1;Plec;Plec1;Plec;Plec1;Plec;Plec1;Plec	Q9QXS1-3;Q9QXS1;Q05CR3;Q9QXS1-2;Q499F9;Q9QXS1-8;Q8C8S5;Q9QXS1-14;Q6S385;Q9QXS1-16;Q9QXS1-5;Q6S387;Q9QXS1-13;Q6S393;Q9QXS1-12;Q6S392;Q9QXS1-10;Q6S388;Q9QXS1-15;Q6S390	GLRKQITVEELVR	UID1672
-0.345198	-0.246002	0.0850168	0.0524158	CDK1;NEK6;Proline-directed							622	0.217541	0.516583	0.95141	0.825267	453220	249660	1249200	1632400	33.7707	0.999552	Collapsin response mediator protein 4A;Dihydropyrimidinase-related protein 3;Unc-33-like phosphoprotein 1;Putative uncharacterized protein	Dpysl3;Dpysl3;Drp3;Ulip;Dpysl3	Q71H74;Q62188;Q3TAS8;Q3TT92	VFDLTTTPKGGTP	UID1674
0.572405	0.28558	NaN	NaN	CAMK2;CHK1;PKA;PKD;Proline-directed							847	0.0164028	0.16642	1	1	0	463840	0	0	21.1544	0.988952	Microtubule-associated protein 4;Microtubule-associated protein 4;Microtubule-associated protein 4;Putative uncharacterized protein;Microtubule-associated protein 4	Map4;Mtap4;Map4;Mtap4;Map4;Mtap4;Map4;Mtap4	P27546-1;P27546;P27546-2;P27546-3;Q78TF3;P27546-4	SVKRNTTPTGAAP	UID1678
NaN	-0.203153	NaN	NaN	CDK1;CDK2;ERK/MAPK;Proline-directed							2420	1	0.607142	1	1	0	247700	0	0	12.5776	0.947653	MAP1 light chain LC2;Microtubule-associated protein 1A;Microtubule-associated protein 1 A;MAP1 light chain LC2;Microtubule-associated protein 1A	Map1a;Mtap1;Mtap1a;RP23-433P19.1-001;Map1a;Mtap1;Mtap1a	Q9QYR6-2;Q9QYR6;A2ARP8;Q9QYR6-1	LALVPGTPTRTRH	UID1680
NaN	NaN	NaN	0.0862402	NEK6							221	1	1	1	0.676762	0	0	0	388120	62.5897	0.999999	Salt-inducible kinase 3;Serine/threonine-protein kinase QSK;Serine/threonine-protein kinase SIK3;Salt-inducible kinase 3;Serine/threonine-protein kinase QSK;Serine/threonine-protein kinase SIK3	Kiaa0999;Qsk;Sik3;Kiaa0999;Qsk;Sik3	Q6P4S6-1;Q6P4S6;Q6P4S6-2	PGQLLKTWCGSPP	UID1681
NaN	NaN	-0.231278	0.341075	CK1;FHA KAPP							70	1	1	0.343933	0.223516	1712100	1264400	2714800	6082300	6.5504	0.814367	Uncharacterized protein C10orf78 homolog;Putative uncharacterized protein;Putative uncharacterized protein	6330577E15Rik;6330577E15Rik	Q8BP27;Q3TI03;Q3TJK0;Q3TH62	NPPSPPTSPAAPQ	UID1683
NaN	-0.0319609	NaN	NaN	CK2;FHA1 Rad53p							287	1	0.570888	1	1	0	1432200	0	0	17.8789	0.983964	E3 ubiquitin-protein ligase NEDD4;Neural precursor cell expressed developmentally down-regulated protein 4;Neural cell expressed, developmentally down-regulated 4;Neural cell expressed, developmentally down-regulted gene 4, isoform CRA_f;Putative uncharacterized protein	Kiaa0093;Nedd4;Nedd-4;Nedd4a;mCG_8038	P46935;B2RSC8;Q3TUU1;Q8BNU7	SPDDDLTDEDNDD	UID1685
NaN	-0.144249	NaN	NaN								547	1	0.741921	1	1	0	0	0	0	0	0.5	110 kDa actin filament-associated protein;Actin filament-associated protein 1;Putative uncharacterized protein	Afap1;Kiaa3018;Afap1	Q80YS6;Q8BV31;Q9CT56	AGGVKRTASNAEQ	UID1686
0.235972	-0.0372363	0.587365	-0.214943	NEK6							36	0.329746	0.991957	0.235554	0.75522	252230	155940	618860	652960	154.682	1	Actopaxin;Alpha-parvin;Putative uncharacterized protein;Beta-parvin;Parvin, beta;Putative uncharacterized protein	Actp;MNCb-0301;Parva;Parvb;RP23-23A6.1-001	Q9EPC1;Q8C5R4;Q9ES46;Q3UGT9	LGKLGGTLARRKK	UID1687
NaN	-0.30155	NaN	0.0200577	FHA2 Rad53p							20	1	0.410543	1	0.820593	0	287610	0	0	11.0913	0.878294	Interferon-inducible double stranded RNA-dependent protein kinase activator A;PKR-associated protein X;PKR-associating protein X;Protein activator of the interferon-induced protein kinase;Protein kinase, interferon-inducible double stranded RNA-dependent activator;Protein kinase, interferon inducible double stranded RNA dependent activator;Protein kinase, interferon inducible double stranded RNA …	Prkra;Rax;mCG_68006;RP23-468L22.1-001	Q9WTX2;A2ATI5	QREDSGTFSLGKM	UID1688
0.171719	0.0147838	0.206393	-0.871047	CAMK2							15	0.574223	0.769977	0.726968	0.0219532	1829900	1023600	2960600	832890	47.6086	0.999982	Carboxy terminus of Hsp70-interacting protein;E3 ubiquitin-protein ligase CHIP;STIP1 homology and U box-containing protein 1;Putative uncharacterized protein	Chip;Stub1	Q9WUD1;Q3TYJ0	GGARLGTGGGGSP	UID1689
NaN	0.157173	-0.404496	0.118493								5590	1	0.339641	0.320547	0.610382	0	169870	887140	778200	102.726	1	Ahnak protein;Putative uncharacterized protein;AHNAK	Ahnak	A0JLR7;A0PJF4;Q3UYW8;Q6UIL4;Q8BKS2;Q8BRB8;Q8CGE7;Q8VDN3	GKLKFGTFGGLGS	UID1692
0.263275	0.197614	-0.100948	-0.356643	ERK/MAPK;Proline-directed							496	0.275588	0.35028	0.746395	0.551938	786580	339300	909090	589090	101.595	1	Ahnak protein;Putative uncharacterized protein;AHNAK	Ahnak	A0JLR7;A0PJF4;Q3UYW8;Q6UIL4;Q8BKS2;Q8BRB8;Q8CGE7;Q8VDN3	KGAKVKTPEMIIQ	UID1693
NaN	0.15549	NaN	NaN	CAMK2;CK2;PKA							913	1	0.569846	1	1	2925600	1858800	8777400	7928700	226.884	1	Plenty-of-prolines 101;Serine/arginine repetitive matrix protein 1;Serine/arginine repetitive matrix 1;Serine/arginine repetitive matrix 1	Pop101;Srrm1;RP23-138K13.3-003;RP23-138K13.3-001;Srrm1	Q52KI8-1;Q52KI8;A2A8V8;A2A8V9	PEPRKETESEAED	UID1696
NaN	NaN	NaN	-0.689869	FHA2 Rad53p;PKA							330	1	1	1	0.207454	0	0	0	0	1.46426	0.5835				RRVVRSTQDLSDV	UID1707
-0.670773	-0.457475	NaN	NaN	CAMK2;PKA							560	0.0174759	0.0639681	1	1	375610	358410	0	0	24.2337	0.996071	Protein phosphatase 1 myosin-binding subunit of 85 kDa;Protein phosphatase 1 regulatory subunit 12C;Ppp1r12c protein	Mbs85;Ppp1r12c;Ppp1r12c	Q3UMT1;Q1WWN0	RQSRRSTQGVTLT	UID1710
0.00762616	-0.00734755	0.00460933	0.137372	CAMK2;PKA							694	0.793494	0.930399	0.767818	0.768613	949640	697680	5713100	4036600	0	0.499207	Myosin phosphatase-targeting subunit 1;Protein phosphatase 1 regulatory subunit 12A;Myosin phosphatase-targeting subunit 1;Protein phosphatase 1 regulatory subunit 12A;Putative uncharacterized protein;Protein phosphatase 1, regulatory (Inhibitor) subunit 12B;Myosin phosphatase-targeting subunit 2;Protein phosphatase 1 regulatory subunit 12B	Mypt1;Ppp1r12a;Mypt1;Ppp1r12a;Ppp1r12b;Mypt2;Ppp1r12b	Q9DBR7-1;Q9DBR7;Q9DBR7-2;Q3TS88;A6H644;Q8BG95-1;Q8BG95	RQSRRSTQGVTLT	UID1712
0.220082	-0.17927	1.6463	NaN				+				34	0.415517	0.15235	0.000457296	1	2740800	1757400	1030700	0	67.9644	1	Adenosine deaminase domain-containing protein 2;Adad2 protein	Adad2	Q9D5P4;B2RQL4	SGGQEPTEAGDAA	UID1713
NaN	0.0150693	NaN	NaN	CK1							135	1	0.999418	1	1	0	516600	0	0	26.717	0.997874	Arfip1 protein;Putative uncharacterized protein	Arfip1	A2RSX9;Q3TVE1	RKWSLNTYKCTRQ	UID1714
0.472384	-0.362547	0.0173518	NaN	CAMK2;Proline-directed							207	0.0331013	0.138828	0.891204	1	836510	340700	1901500	0	82.1409	1	Putative uncharacterized protein;Thymopoietin, isoform CRA_d;Putative uncharacterized protein;Lamina-associated polypeptide 2, isoforms beta/delta/epsilon/gamma;Thymopoietin isoforms beta/delta/epsilon/gamma;Lamina-associated polypeptide 2, isoforms beta/delta/epsilon/gamma;Thymopoietin isoforms beta/delta/epsilon/gamma;Lamina-associated polypeptide 2, isoforms beta/delta/epsilon/gamma;Thymopoiet…	Tmpo;mCG_10339;Tmpo;Lap2;Tmpo;Lap2;Tmpo;Lap2;Tmpo;Lap2;Tmpo;Tmpo;Lap2;Tmpo	Q3U7B3;Q3U955;Q3UCI5;Q3UR33;Q3TNH0;Q61029-1;Q61029;Q61029-3;Q61029-2;Q61029-4;Q3TXQ1;Q78WP6;Q61033-2;Q61033	LKGRAKTPVTLKQ	UID1718
-0.0527154	-0.255098	-0.189285	0.273814	CAMK2;Polo box;Proline-directed							159	0.836891	0.289675	0.317311	0.361531	591140	489180	3283100	4095000	0	0.333333	Putative uncharacterized protein;Thymopoietin, isoform CRA_d;Putative uncharacterized protein;Lamina-associated polypeptide 2, isoforms beta/delta/epsilon/gamma;Thymopoietin isoforms beta/delta/epsilon/gamma;Lamina-associated polypeptide 2, isoforms beta/delta/epsilon/gamma;Thymopoietin isoforms beta/delta/epsilon/gamma;Lamina-associated polypeptide 2, isoforms beta/delta/epsilon/gamma;Thymopoiet…	Tmpo;mCG_10339;Tmpo;Lap2;Tmpo;Lap2;Tmpo;Lap2;Tmpo;Lap2;Tmpo;Tmpo;Lap2;Tmpo;mCG_10339;Tmpo;Lap2;Tmpo	Q3U7B3;Q3U955;Q3UCI5;Q3UR33;Q3TNH0;Q61029-1;Q61029;Q61029-3;Q61029-2;Q61029-4;Q3TXQ1;Q78WP6;Q61033-2;Q61033;B2RUB9;Q61033-1	TESRSSTPLPTVS	UID1720
NaN	-0.294703	NaN	0.849919	NEK6							159	1	0.224696	1	0.0090411	0	429770	0	789050	14.2234	0.929688	Beta-Pix;p85SPR;PAK-interacting exchange factor beta;Rho guanine nucleotide exchange factor 7;Beta-Pix;p85SPR;PAK-interacting exchange factor beta;Rho guanine nucleotide exchange factor 7;Beta-Pix;p85SPR;PAK-interacting exchange factor beta;Rho guanine nucleotide exchange factor 7;Beta-Pix;p85SPR;PAK-interacting exchange factor beta;Rho guanine nucleotide exchange factor 7;Beta-Pix;p85SPR;PAK-int…	Arhgef7;Kiaa0142;Pak3bp;Arhgef7;Kiaa0142;Pak3bp;Arhgef7;Kiaa0142;Pak3bp;Arhgef7;Kiaa0142;Pak3bp;Arhgef7;Kiaa0142;Pak3bp;Arhgef7;Kiaa0142;Pak3bp;Arhgef7;Kiaa0142;Pak3bp;Arhgef7;Kiaa0142;Pak3bp	Q9ES28-1;Q9ES28;Q9ES28-7;Q9ES28-2;Q9ES28-3;Q9ES28-5;Q9ES28-4;Q9ES28-8;Q9ES28-6	YRSLDMTDNTNSQ	UID1721
-0.0570764	NaN	0.151859	0.0082	CK2;PKA							265	0.824946	1	0.826134	0.950367	88777	0	1631300	1421600	225.398	1	Acidic leucine-rich nuclear phosphoprotein 32 family member B;Proliferation-related acidic leucine-rich protein PAL31;Putative uncharacterized protein	Anp32b;Pal31	Q9EST5-1;Q9EST5;Q3UW32	EKRKRETDDEGED	UID1722
NaN	-0.0826828	NaN	NaN	CK1							472	1	0.701904	1	1	0	320490	0	0	11.79	0.882906	LIM and calponin homology domains-containing protein 1;LIM and calponin homology domains-containing protein 1;Limch1 protein;LIM and calponin homology domains-containing protein 1	Kiaa1102;Limch1;Kiaa1102;Limch1;Kiaa1102;Limch1	Q3UH68-1;Q3UH68;Q3UH68-2;Q8CGB7;Q3UH68-3	LERSHSTEPNVSS	UID1723
NaN	0.171335	NaN	NaN	FHA2 Rad53p;Proline-directed							540	1	0.423892	1	1	0	414670	0	0	47.6769	0.999983	Putative uncharacterized protein	Ahnak2;AI450948	Q3UUE0	VQGDLKTPDLSVQ	UID1724
-0.0992626	NaN	-0.284511	NaN	14-3-3 binding;CAMK2;FHA KAPP;PKA/AKT;Proline-directed							2362	0.448667	1	0.262812	1	1120300	736400	1649300	2239800	50.7364	0.999989	Srrm2 protein;Serine/arginine repetitive matrix protein 2;Serine/arginine repetitive matrix protein 2;Serine/arginine repetitive matrix protein 2	Srrm2;Kiaa0324;Srrm2;Kiaa0324;Srrm2;Kiaa0324;Srrm2	Q05BN4;Q05CY4;Q8BTI8-1;Q8BTI8;Q8BTI8-2;Q8BTI8-3	DRARSRTPPSAPS	UID1727
-0.328924	-0.270904	0.371726	0.0426443	CDK1;CDK2;ERK/MAPK;NEK6;Proline-directed;WW GroupIV							1390	0.239619	0.467368	0.475193	0.852648	301510	164540	637410	824960	25.6246	0.997269	Srrm2 protein;Serine/arginine repetitive matrix protein 2;Serine/arginine repetitive matrix protein 2;Serine/arginine repetitive matrix protein 2	Srrm2;Kiaa0324;Srrm2;Kiaa0324;Srrm2;Kiaa0324;Srrm2	Q05BN4;Q05CY4;Q8BTI8-1;Q8BTI8;Q8BTI8-2;Q8BTI8-3	KDGLPRTPSRRSR	UID1728
NaN	NaN	-0.298034	0.387693	Proline-directed							2056	1	1	0.162931	0.153155	416650	256540	3724500	6050800	105.346	1	Srrm2 protein;Serine/arginine repetitive matrix protein 2;Serine/arginine repetitive matrix protein 2;Serine/arginine repetitive matrix protein 2	Srrm2;Kiaa0324;Srrm2;Kiaa0324;Srrm2;Kiaa0324;Srrm2	Q05BN4;Q05CY4;Q8BTI8-1;Q8BTI8;Q8BTI8-2;Q8BTI8-3	NHSGSRTPPVALS	UID1730
NaN	0.202762	-0.312832	NaN	Proline-directed							2537	1	0.239423	0.428927	1	0	104360	318310	0	6.62256	0.821259	Srrm2 protein;Serine/arginine repetitive matrix protein 2;Serine/arginine repetitive matrix protein 2	Srrm2;Kiaa0324;Srrm2;Kiaa0324;Srrm2	Q05BN4;Q05CY4;Q8BTI8-1;Q8BTI8;Q8BTI8-2	KRVPSPTPVPKEA	UID1732
NaN	NaN	NaN	-0.166438	CK2;FHA1 Rad53p;Proline-directed							973	1	1	1	0.829878	640500	506010	0	496850	43.9418	0.999957	Srrm2 protein;Serine/arginine repetitive matrix protein 2;Serine/arginine repetitive matrix protein 2;Serine/arginine repetitive matrix protein 2	Srrm2;Kiaa0324;Srrm2;Kiaa0324;Srrm2;Kiaa0324;Srrm2	Q05BN4;Q05CY4;Q8BTI8-1;Q8BTI8;Q8BTI8-2;Q8BTI8-3	LKSMLQTPPDQNL	UID1733
0.0226164	0.143132	NaN	NaN	CK1;FHA2 Rad53p							2350	0.943555	0.375273	1	1	0	0	0	0	3.65405	0.653997	Srrm2 protein;Serine/arginine repetitive matrix protein 2;Serine/arginine repetitive matrix protein 2;Serine/arginine repetitive matrix protein 2	Srrm2;Kiaa0324;Srrm2;Kiaa0324;Srrm2;Kiaa0324;Srrm2	Q05BN4;Q05CY4;Q8BTI8-1;Q8BTI8;Q8BTI8-2;Q8BTI8-3	DRVSGRTSPLMLD	UID1739
NaN	-0.247217	0.0962619	0.177089								795	1	0.303982	0.911651	0.50428	0	426630	0	1633200	10.5839	0.919607	Ppfia1 protein;Liprin-alpha 1;Ppfia1 protein;Putative uncharacterized protein	Ppfia1;ppfia1;Ppfia1	B2RXQ2;B8QI33;B2RXW8;Q3UJC0	HKGAPHTVSHEDI	UID1741
NaN	-1.34337	NaN	0.0760118	CAMK2		+					407	1	4.27159e-05	1	0.76008	0	240030	0	943930	40.4327	0.999822	Putative uncharacterized protein;Svil protein;Archvillin;p205/p250;Supervillin;Archvillin	Svil;Svil;Svil	Q3TTX5;Q7TMJ2;Q7TN21;Q99KQ8;Q8K4L3;Q8K4L2	MNARYQTQPVTLG	UID1742
0.251446	0.153157	1.00036	-0.541576	ALK							15	0.328125	0.579793	0.00944583	0.0805586	2069700	1393900	4940700	4789900	77.083	1	Cell division protein kinase 2;Putative uncharacterized protein;Cell division protein kinase 3;Cell division protein kinase 2;Cyclin-dependent kinase 2, isoform CRA_b;Putative uncharacterized protein;Cell division control protein 2 homolog;Cyclin-dependent kinase 1;p34 protein kinase;Cell cycle p34 CDC2 kinase protein;Cdc2a protein	Cdk2;Cdk3;Cdk2;mCG_18668;Cdc2;Cdc2a;Cdk1	P97377-1;P97377;Q3U307;Q3UGB9;Q80YP0-1;Q80YP0;P97377-2;Q3U6X7;P11440;Q8R4A4;Q99JW7	KIGEGTYGVVYKA	UID1743
0.343806	-0.161605	0.0439044	0.189793								321	0.144325	0.488797	0.959872	0.475647	1014500	383660	3001000	1378700	68.4898	1	Dual specificity tyrosine-phosphorylation-regulated kinase 1A;Dual specificity YAK1-related kinase;MP86;Protein kinase minibrain homolog;Dual-specificity tyrosine-(Y)-phosphorylation regulated kinase 1a;Dual-specificity tyrosine-(Y)-phosphorylation regulated kinase 1a;Dyrk1a protein;Putative uncharacterized protein;Dual specificity tyrosine-phosphorylation-regulated kinase 1B;Dual specificity tyr…	Dyrk;Dyrk1a;mCG_117173;RP24-424G16.1-001;Dyrk1a;RP24-424G16.1-002;Dyrk1b;Dyrk1b;Dyrk1b;Dyrk1c	Q61214;A9C475;A1L341;Q80ZK5;Q8C774;Q8K006;Q9Z188-3;Q9Z188;Q9Z188-1;Q9Z188-2;Q61158	GQRIYQYIQSRFY	UID1749
-0.0974711	NaN	NaN	NaN								185	0.45366	1	1	1	4674300	985330	0	0	22.9739	0.99433	ERT1;Extracellular signal-regulated kinase 2;MAP kinase isoform p42;Mitogen-activated protein kinase 1;Mitogen-activated protein kinase 2;Putative uncharacterized protein;Mapk1 protein;ERK2	Erk2;Mapk;Mapk1;Prkm1;Erk2;Mapk1	P63085;Q3UF82;Q922X7;O35558	TGFLTEYVATRWY	UID1750
0.225645	0.0890913	NaN	0.0846086								216	0.351917	0.878322	1	0.956059	0	891290	0	2711200	10.8896	0.92466	Glycogen synthase kinase-3 beta;Putative uncharacterized protein;Glycogen synthase kinase 3 beta;Glycogen synthase kinase 3 beta/tau protein kinase I;Glycogen synthase kinase-3 alpha	Gsk3b;mCG_129094;Gsk3a	Q9WV60;Q3TB31;Q5KU03;Q2NL51	GEPNVSYICSRYY	UID1752
0.173639	-0.823499	-0.80493	NaN			+	+				163	0.567416	1.8664e-07	0.00120478	1	30965000	13204000	91186000	0	7.64534	0.853085	Homologous-pairing protein 2 homolog;Proteasome 26S ATPase subunit 3-interacting protein;PSMC3-interacting protein;Tat-binding protein 1-interacting protein;GT198;Proteasome (Prosome, macropain) 26S subunit, ATPase 3, interacting protein, isoform CRA_c;GT198a	Hop2;Psmc3ip;Tbpip;mCG_20202	O35047;C4PFH5;C4PFH6	EEKEKVYRDRQKY	UID1753
NaN	0.299948	NaN	0.756084								849	1	0.141143	1	0.00607559	0	1583500	0	1497600	21.6354	0.993167	PRP4 pre-mRNA processing factor 4 homolog B (Yeast);PRP4 pre-mRNA processing factor 4 homolog B (Yeast), isoform CRA_b;MKIAA0536 protein;Putative uncharacterized protein;Pre-mRNA protein kinase;PRP4 pre-mRNA-processing factor 4 homolog;Serine/threonine-protein kinase PRP4 homolog	mCG_22253;Prpf4b;mKIAA0536;Cbp143;Prp4h;Prp4k;Prp4m;Prpf4b;Prpk	B2RUN6;C7G3P2;Q8BPG8;Q8C5G1;Q61136	DNDITPYLVSRFY	UID1758
-2.01264	NaN	NaN	-4.23983		+			+			167	1.34822e-12	1	1	2.40953e-29	466580	0	0	1095600	132.899	1	Protein LCHN;Protein LCHN	Kiaa1147;Lchn;Kiaa1147;Lchn	Q3UHG7-1;Q3UHG7;Q3UHG7-2	YTLLYRYMHFLEN	UID1759
-0.275577	-0.464086	NaN	NaN	EGFR							226	0.322869	0.0603362	1	1	488730	320680	0	0	9.46255	0.891318	RNA-binding motif protein 14;RNA-binding protein 14;Putative uncharacterized protein;RNA-binding motif protein 14;RNA-binding protein 14;16 kDa protein	Rbm14;Rbm14;p16;Rbm14	Q8C2Q3-1;Q8C2Q3;Q3U6A2;Q8C2Q3-2;Q62019	SPPRASYVAPLTA	UID1761
-0.455515	-0.169761	-0.385563	-0.622221	SRC							87	0.105117	0.468939	0.147382	0.103162	589530	709960	2521500	1591700	9.13857	0.889871	Protein phosphatase inhibitor 2;Putative uncharacterized protein	Ppp1r2	Q9DCL8;Q8BVM6;Q9CT86	GDDEDAYSDSEGN	UID1764
0.118094	NaN	NaN	NaN	CK1;ERK/MAPK;Proline-directed;WW GroupIV							104	0.777944	1	1	1	4127200	335730	996080	846350	13.3407	0.956295	Heterogeneous nuclear ribonucleoprotein H1;Putative uncharacterized protein;Heterogeneous nuclear ribonucleoprotein H';Heterogeneous nuclear ribonucleoprotein H2;Heterogeneous nuclear ribonucleoprotein H2, isoform CRA_a;Putative uncharacterized protein;Heterogeneous nuclear ribonucleoprotein H;Heterogeneous nuclear ribonucleoprotein H, N-terminally processed;Putative uncharacterized protein;Heter…	Hnrnph1;Hnrph1;RP23-121P11.1-006;Hnrnph2;Hnrph2;mCG_115062;RP23-26D22.4-001;Hnrnph1;Hnrph;Hnrph1;mCG_67961;RP23-121P11.1-005	Q8C2Q7;P70333;A2BDV8;Q3UR26;O35737;Q3TNG9;Q811L7	KHTGPNSPDTAND	UID1766
NaN	-0.939399	NaN	NaN			+					1134	1	0.000182454	1	1	0	520280	0	0	18.9211	0.985741	p164 ROCK-2;Rho-associated protein kinase 2;Rho-associated, coiled-coil-containing protein kinase 2;MKIAA0619 protein;Putative uncharacterized protein	Rock2;mKIAA0619	P70336;Q6A035;Q8CC95	IGMDSSSIGSGPG	UID1768
NaN	-0.939399	NaN	NaN	CK1		+					1137	1	0.000182454	1	1	0	520280	0	0	61.0203	0.999999	p164 ROCK-2;Rho-associated protein kinase 2;Rho-associated, coiled-coil-containing protein kinase 2;MKIAA0619 protein;Putative uncharacterized protein	Rock2;mKIAA0619	P70336;Q6A035;Q8CC95	DSSSIGSGPGDAE	UID1769
-0.280632	0.186247	0.119024	-0.235909	CAMK2;PKA							235	0.109816	0.446899	0.924951	0.380185	5162400	3390800	14001000	15319000	37.3263	0.998948	40S ribosomal protein S6;Phosphoprotein NP33;Putative uncharacterized protein;MCG6542, isoform CRA_f;Ribosomal protein S6;Doublecortin domain containing 5;DNA polymerase eta;RAD30 homolog A;Xeroderma pigmentosum variant type protein homolog	Rps6;mCG_6542;RP24-468M3.2-001;Dcdc5;RP23-50K11.1-002;Polh;Rad30a;Xpv	P62754;Q3TL53;Q5BLK1;Q8BT09;A2BHQ4;Q9JJN0	AKRRRLSSLRAST	UID1775
-0.507788	0.182947	-0.173027	-0.170767	CAMK2;GSK3;PKA/AKT;PKC							236	0.00798253	0.459325	0.346755	0.488831	8708300	4065300	36273000	33461000	29.577	0.996313	40S ribosomal protein S6;Phosphoprotein NP33;Putative uncharacterized protein;MCG6542, isoform CRA_f;Ribosomal protein S6;Doublecortin domain containing 5;DNA polymerase eta;RAD30 homolog A;Xeroderma pigmentosum variant type protein homolog	Rps6;mCG_6542;RP24-468M3.2-001;Dcdc5;RP23-50K11.1-002;Polh;Rad30a;Xpv	P62754;Q3TL53;Q5BLK1;Q8BT09;A2BHQ4;Q9JJN0	KRRRLSSLRASTS	UID1776
1.81979	-2.13651	1.63631	-1.64503	CAMK2	+	+	+	+	+	+	20	5.08211e-20	3.27545e-17	1.08078e-05	1.01983e-06	1388800	670660	41980000	54781000	105.436	1	Myosin regulatory light chain 2, smooth muscle isoform;Myosin regulatory light chain 9;Myosin regulatory light polypeptide 9;MCG5232;Myosin light polypeptide 9, regulatory;Putative uncharacterized protein;Putative uncharacterized protein;Myosin regulatory light chain 12B;Myosin regulatory light chain 20 kDa;Myosin regulatory light chain 2-B, smooth muscle isoform;Myosin regulatory light chain MRL…	Myl9;Myrl2;mCG_5232;RP24-482A24.1-001;2900073G15Rik;2900073G15Rik;Mrlc2;Myl12b;Mylc2b;2900073G15Rik;mCG_5400	Q9CQ19;A2AVY6;Q9CXD2;Q9D6E6;Q3THE2;Q6ZWQ9;Q922W7	RPQRATSNVFAMF	UID1785
[truncated: 817 more rows]
