# Supplementary material for: Rho-associated kinase (ROCK) function is essential for cell cycle progression, senescence and tumorigenesis
Source: eLife. 2016 Jan 14;5:e12203. doi: 10.7554/eLife.12203 (PMC4798951; doi:10.7554/eLife.12203)
Supplement: Supplementary file 2. — DOI: http://dx.doi.org/10.7554/eLife.12203.020 [file elife-12203-supp2.xlsx]

## Sheet: Sandra paper_Table1
Ratio H/L Normalized (Ctrl/H1152)	Ratio H/L Normalized (H1152/Ctrl)	Ratio H/L Normalized (Ctrl/H1152) B significant	Ratio H/L Normalized (H1152/Ctrl) B significant	Significant in both experiments	Intensity (Ctrl/H1152)	Intensity (H1152/Ctrl)	Ratio H/L Count	Ratio H/L Normalized (Ctrl/H1152) Significance B	Ratio H/L Normalized (H1152/Ctrl) Significance B	Protein IDs	Majority Protein IDs	Protein Names	Gene Names	Uniprot	Proteins
-0.0991853	0.861082				3227800	2617800	2	0.895722	0.130959	IPI00107913;IPI00885495	IPI00107913;IPI00885495	Putative uncharacterized protein;COX assembly mitochondrial protein homolog	Cmc1	Q9CVE7;Q9CPZ8	2
0.809908	-0.77083				625140000	347210000	27	0.0411827	0.103286	IPI00107958;IPI00396784;IPI00225969	IPI00107958	Hematological and neurological expressed 1-like protein;Putative uncharacterized protein;MCG17661	D17Ertd441e;Hn1l;mCG_17661	Q6PGH2;Q3TJZ7;Q3TM10;Q3U7P4	3
-0.586124	-3.08927		+		27108000	31263000	3	0.235273	2.77195e-07	IPI00137994;IPI00649475;IPI00107992;IPI00119012;IPI00828613;IPI00720121;IPI00114725;IPI00876354	IPI00137994;IPI00649475;IPI00107992;IPI00119012;IPI00828613;IPI00720121;IPI00114725;IPI00876354	ESK2;TGF-beta receptor type-1;Transforming growth factor-beta receptor type I;Putative uncharacterized protein;Tgfbr1 protein;Transforming growth factor, beta receptor I;Activin receptor type IB;Activin receptor type-1B;Activin receptor-like kinase 4;Serine/threonine-protein kinase receptor R2;Activin A receptor, type 1B;Activin A receptor type IC;MCG15330;Acvr1c protein;Activin receptor type IC;…	Tgfbr1;mCG_7380;RP23-457P12.1-001;RP23-457P12.1-002;Acvr1b;Alk4;Acvr1c;mCG_15330;RP23-100B18.1-001;Alk7;RP23-100B18.1-003	Q64729-1;Q64729;Q3U485;Q4FJL1;Q64729-2;Q9CVP4;Q9D5H8;Q61271;Q3TZF1;A2AJR4;B7ZNG1;Q8K348;A2AJR5;Q3V348	8
0.679784	-0.821942				18594000	50542000	15	0.164504	0.112956	IPI00107999;IPI00938440	IPI00107999;IPI00938440	ATP-dependent helicase CHD1;Chromodomain-helicase-DNA-binding protein 1;Chromodomain helicase DNA binding protein 1;Putative uncharacterized protein	Chd1;Chd-1;mCG_4508	P40201;Q14BJ0;Q3USG6;Q8C7Q2;Q8C9F3;Q9CRD9;Q9D5K6	2
-0.611292	0.545277				103610000	90795000	24	0.127645	0.250035	IPI00108041;IPI00331631	IPI00108041;IPI00331631	Stromal interaction molecule 1;Putative uncharacterized protein;Stromal interaction molecule 1, isoform CRA_a	Sim;Stim1;mCG_124597	P70302;Q3TUX9;Q8K1E1	2
-0.687358	1.21649				9741600	23256000	6	0.258847	0.00380775	IPI00108042;IPI00880224	IPI00108042	Carbohydrate kinase-like protein;Sedoheptulokinase;Carbohydrate kinase-like, isoform CRA_b	Carkl;Shpk;mCG_6641;RP23-214D6.1-002	Q9D5J6;B2KG58	2
0.411426	-0.691709				531140000	496970000	6	0.276885	0.0724513	IPI00230153;IPI00553271;IPI00108061	IPI00230153;IPI00553271;IPI00108061	12-O-tetradecanoylphorbol 13-acetate repressed protein 1;C-X-C motif chemokine 12;Pre-B cell growth-stimulating factor;Stromal cell-derived factor 1;Thymic lymphoma cell-stimulating factor;Chemokine (C-X-C motif) ligand 12, isoform CRA_b;Cxcl12 protein;Putative uncharacterized protein	Cxcl12;Sdf1;mCG_133006	P40224-2;P40224;Q4FJL5;P40224-1	3
-0.0697396	0.290778				27894000	37763000	4	0.949353	0.557097	IPI00108098	IPI00108098	C33 antigen;CD82 antigen;IA4;Inducible membrane protein R2;Metastasis suppressor Kangai-1 homolog;CD82 antigen, isoform CRA_a;Putative uncharacterized protein	Cd82;Kai1;mCG_2256;RP23-70K10.2-001	P40237;Q3UII2	1
0.122341	-0.156338				2209400000	2201300000	62	0.823467	0.64986	IPI00108125;IPI00648714;IPI00850758;IPI00848526;IPI00331514	IPI00108125;IPI00648714;IPI00850758;IPI00848526;IPI00331514	eIF-4D;Eukaryotic initiation factor 5A isoform 1;Eukaryotic translation initiation factor 5A-1;Eukaryotic initiation factor 5A isoform 2;Eukaryotic translation initiation factor 5A-2;Eukaryotic initiation factor 5A isoform II;Eukaryotic translation initiation factor 5A isoform II	Eif5a;Eif5a2	P63242;Q8BGY2;Q8CH67;Q8VHU9	5
0.0371714	-0.0904343				391310000	184800000	18	0.832892	0.696085	IPI00108143	IPI00108143	Heterogeneous nuclear ribonucleoprotein H;Heterogeneous nuclear ribonucleoprotein H2;Heterogeneous nuclear ribonucleoprotein H2, isoform CRA_a;Putative uncharacterized protein	Hnrnph2;Hnrph2;mCG_115062;RP23-26D22.4-001	P70333;A2BDV8;Q3UR26	1
-1.33738	1.2787	+	+	+	285590000	450430000	54	2.1816e-05	0.000408424	IPI00108147;IPI00406463;IPI00850593	IPI00108147;IPI00406463	p160 ROCK-1;Rho-associated protein kinase 1;Rho-associated, coiled-coil-containing protein kinase 1;Putative uncharacterized protein	Rock1	P70335-1;P70335;Q3TBE0;Q3UE22;P70335-2	3
-0.843448	0.996099				1871100000	1356900000	97	0.00655665	0.00476285	IPI00853802;IPI00108150;REV__IPI00458039	IPI00853802;IPI00108150	ROCK2 splice variant;Putative uncharacterized protein;p164 ROCK-2;Rho-associated protein kinase 2;Rho-associated, coiled-coil-containing protein kinase 2;MKIAA0619 protein	Rock2;mKIAA0619	A5XDA7;Q3TR46;Q3UEZ9;Q3UMT5;P70336;Q6A035;Q8CC95	3
-0.0445979	0.0364681				318040000	777490000	38	0.987389	0.895188	IPI00108189;IPI00880795	IPI00108189;IPI00880795	Adenosine 5-monophosphoramidase;Histidine triad nucleotide-binding protein 1;Protein kinase C inhibitor 1;Protein kinase C-interacting protein 1;Histidine triad nucleotide binding protein;MCG1442, isoform CRA_b	Hint;Hint1;Pkci;Pkci1;Prkcnh1;mCG_1442;RP24-84L18.1-001;RP24-84L18.1-002	P70349;B1AZK3;B0R1E3	2
-0.32173	0.738465				226140000	127110000	2	0.459788	0.0839149	IPI00108318	IPI00108318	Serine/threonine-protein phosphatase	Ppp3cc	Q9D5R5	1
-1.128	1.17664				82993000	71460000	9	0.0077076	0.0107245	IPI00108330;IPI00648948	IPI00108330;IPI00648948	CB1 cannabinoid receptor-interacting protein 1;Cannabinoid receptor interacting protein 1;Putative uncharacterized protein;RIKEN cDNA 1500041B16, isoform CRA_b	Cnrip1;RP23-348N2.3-002;mCG_7643	Q5M8N0;Q5F272;Q9CW19	2
0.594262	-0.74836				123320000	184630000	20	0.135959	0.0732177	IPI00108335;IPI00551367;IPI00551329;IPI00551249;IPI00462426	IPI00108335;IPI00551367;IPI00551329;IPI00551249	DNA repair protein RAD50;RAD50 homolog (S. cerevisiae);Putative uncharacterized protein	Rad50;mCG_119249;RP23-239O19.3-001;RP23-239O19.3-005	P70388-1;P70388;P70388-2;Q5SV02;P70388-3;A8Y5I3;Q3V0R5;P70388-4;Q3UNL2	5
1.89945	-2.31941	+	+	+	100060000	67092000	22	4.12358e-06	9.0979e-06	IPI00108338	IPI00108338	DNA polymerase alpha holoenzyme-associated protein P1;DNA replication licensing factor MCM3;P1-MCM3;Putative uncharacterized protein	Mcm3;Mcmd;Mcmd3	P25206;Q3UI57;Q3ULD6;Q3UZH2	1
-0.227726	0.902035				145490000	273370000	14	0.60512	0.0157056	IPI00310323;IPI00108371;IPI00895390;IPI00653972	IPI00310323;IPI00108371;IPI00895390;IPI00653972	Retinoid-inducible serine carboxypeptidase;Serine carboxypeptidase 1;Putative uncharacterized protein;Serine carboxypeptidase 1, isoform CRA_b	Risc;Scpep1;RP23-176J13.1-001;mCG_1482	Q920A5;Q9D625;Q99J29;Q3U5P4	4
-0.0425905	0.0385766				584170000	975430000	140	1	0.899002	IPI00108388;IPI00129561;REV__IPI00649950;REV__IPI00469260;IPI00895407;IPI00113667	IPI00108388	Deubiquitinating enzyme FAF-X;Fat facets homolog;Fat facets protein-related, X-linked;Probable ubiquitin carboxyl-terminal hydrolase FAF-X;Ubiquitin carboxyl-terminal hydrolase FAM;Ubiquitin thioesterase FAF-X;Ubiquitin-specific protease 9, X chromosome;Ubiquitin-specific-processing protease FAF-X	Fafl;Fam;Usp9x	P70398	6
0.0304067	-0.667034				130850000	50630000	8	0.884152	0.188902	IPI00229801;IPI00877238;IPI00108389;IPI00828418;IPI00674562;IPI00404337	IPI00229801;IPI00877238;IPI00108389;IPI00828418;IPI00674562	Transformation related protein 53 binding protein 1;Putative uncharacterized protein;Tumor suppressor p53-binding protein 1	RP23-437L13.2-001;Trp53bp1;Tp53bp1;RP23-437L13.2-002	A2AU91;Q3V1P7;Q8BZ87;P70399-1;P70399;A2AU89;P70399-3;P70399-2	6
0.332049	0.126973				22159000	15013000	11	0.502066	0.722652	IPI00108410	IPI00108410	ATPase family AAA domain-containing protein 1;Putative uncharacterized protein	Atad1	Q9D5T0;Q9D9C1	1
0.0430645	0.0590784				902500000	1998000000	61	0.837464	0.951163	IPI00858026;IPI00108427;IPI00110120	IPI00858026;IPI00108427;IPI00110120	Lims E protein;LIM and senescent cell antigen-like-containing domain protein 1;Particularly interesting new Cys-His protein 1;LIM and senescent cell antigen-like domains 1 isoform D;LIM and senescent cell antigen-like domains 1 isoform B;LIM and senescent cell antigen-like domains 1, isoform CRA_c;Putative uncharacterized protein	Lims1;Pinch1;mCG_19016	Q4ZJB3;Q99JW4;A8CVP1;A8CVP4;Q9D7B2	3
-0.2624	0.142217				80606000	61843000	8	0.611409	0.891552	IPI00108431;IPI00785241;IPI00918883	IPI00108431;IPI00785241;IPI00918883	MMP37-like protein, mitochondrial		Q3TUH1-1;Q3TUH1;Q3TUH1-2	3
0.470615	-0.143373				11550000	15920000	7	0.320176	0.800764	IPI00108492	IPI00108492	Necdin;Putative uncharacterized protein	Ndn	P25233;Q8C5K8	1
-0.134921	0.390007				162070000	68913000	12	0.829267	0.420445	IPI00336550;IPI00108685;IPI00405703;IPI00405224;IPI00654319;IPI00954626	IPI00336550;IPI00108685;IPI00405703	LCA-related phosphatase;PTPTY-28;Receptor-type tyrosine-protein phosphatase alpha;Protein tyrosine phosphatase, receptor type, A;Protein tyrosine phosphatase, receptor type, A, isoform CRA_a;Putative uncharacterized protein;Protein tyrosin phosphatase receptor type alpha;Protein-tyrosine phosphatase alpha;Ptpra;Ptpra protein	Lrp;Ptpa;Ptpra;mCG_18495;RP23-100C5.1-002;RP23-100C5.1-001	P18052-2;P18052;A2AHF2;P18052-1;Q3TRY9;Q91V35	6
0.0912597	-0.0905725				92210000	71992000	20	0.744385	0.824019	IPI00108774;IPI00890867	IPI00108774;IPI00890867	UV excision repair protein RAD23 homolog B;XP-C repair-complementing complex 58 kDa protein;Putative uncharacterized protein;RAD23b homolog (S. cerevisiae);Rad23b protein	Mhr23b;Rad23b;RP23-120N11.1-001	P54728;Q3TJ52;Q3TUA4;Q3U041;Q3UQN3;Q6NVC3	2
0.192699	0.0560286				105000000	120230000	22	0.594088	0.975862	IPI00108775	IPI00108775	NEDD8 ultimate buster 1;Negative regulator of ubiquitin-like proteins 1;Protein BS4;Nub1 protein;Putative uncharacterized protein;RIKEN cDNA 6330412F12, isoform CRA_e	Nub1;Nyren18;mCG_16508	P54729;A0JLP6;A0PJ90;Q3UYM1	1
-0.230381	0.229588				1078900000	1009300000	69	0.402562	0.655628	IPI00108780;IPI00622911	IPI00108780;IPI00622911	100 kDa coated vesicle protein A;Adapter-related protein complex 2 alpha-1 subunit;Adaptor protein complex AP-2 subunit alpha-1;Alpha1-adaptin;Alpha-adaptin A;AP-2 complex subunit alpha-1;Clathrin assembly protein complex 2 alpha-A large chain;Plasma membrane adaptor HA2/AP2 adaptin alpha A subunit	Adtaa;Ap2a1;Clapa1	P17426-1;P17426;P17426-2	2
0.653977	-0.464723				42345000	73066000	15	0.226112	0.352383	IPI00108791;IPI00420245	IPI00108791;IPI00420245	FAS-associated factor 1;Fas-associated factor 1	Faf1;mCG_141641;RP23-113G7.1-001	P54731;Q6P1F8	2
-0.144233	0.315798				210600000	186090000	34	0.80898	0.48827	IPI00108811	IPI00108811	Acid beta-glucosidase;Beta-glucocerebrosidase;D-glucosyl-N-acylsphingosine glucohydrolase;Glucosylceramidase	Gba	P17439	1
0.640714	-1.26462				85995000	67516000	7	0.127879	0.0145761	IPI00108844;IPI00828820	IPI00108844	46 kDa mannose 6-phosphate receptor;Cation-dependent mannose-6-phosphate receptor;Putative uncharacterized protein;Mannose-6-phosphate receptor, cation dependent, isoform CRA_a	46mpr;M6pr;mCG_132197	P24668;Q3UF03;Q3UKQ5	2
-0.382118	0.77703				7375500	20454000	6	0.560471	0.0664364	IPI00108849;IPI00403408	IPI00108849;IPI00403408	CMP-N-acetylneuraminate-beta-galactosamide-alpha-2,3-sialyltransferase 1;Gal-beta-1,3-GalNAc-alpha-2,3-sialyltransferase;Gal-NAc6S;Sialyltransferase 4A;ST3Gal I;ST3GalA.1;ST3O;Putative uncharacterized protein;ST3 beta-galactoside alpha-2,3-sialyltransferase 1;St3gal1 protein;ST3GAL-I sialyltransferase	Siat4;Siat4a;St3gal1;mCG_8909;St3gal-1	P54751;Q3UU61;Q544T4;Q9JL30;Q8BJX5	2
0.1038	0.303109				37294000	47574000	7	0.7658	0.610621	IPI00649277;IPI00108870;IPI00844710;IPI00857594;IPI00648802;IPI00124993;IPI00380200;IPI00648754;IPI00380199	IPI00649277;IPI00108870;IPI00844710;IPI00857594;IPI00648802	Ephrin type-B receptor 2;Neural kinase;Nuk receptor tyrosine kinase;Tyrosine-protein kinase receptor EPH-3;Tyrosine-protein kinase receptor SEK-3;Ephrin receptor	Ephb2;Epth3;Nuk;Sek3;RP23-426N4.7-003;RP23-426N4.7-002;RP23-426N4.7-001	P54763-2;P54763;P54763-1;A3KG00;Q6P5F1;A3KG02;A3KG01	9
0.487795	-0.133037				21568000	24301000	5	0.320612	0.813537	IPI00108883	IPI00108883	Abhydrolase domain-containing protein FAM108B1	Fam108b;Fam108b1	Q7M759	1
-0.0337172	-0.0422042				8440200	10759000	4	0.981064	0.969146	IPI00108970;IPI00776214;IPI00123617	IPI00108970;IPI00776214;IPI00123617	UPF0428 protein CXorf56 homolog		Q8VDP2-2;Q8VDP2;Q8VDP2-1	3
0.0067647	-0.137314				51361000	37140000	16	0.969938	0.822861	IPI00108978;IPI00625016;IPI00468179;IPI00755303;IPI00266988;IPI00751848;IPI00757983	IPI00108978;IPI00625016;IPI00468179;IPI00755303;IPI00266988;IPI00751848	Protein kinase C binding protein 1;MKIAA1125 protein;Putative uncharacterized protein;Prkcbp1 protein	Prkcbp1;RP23-108D12.1-001;Zmynd8;mKIAA1125;RP23-108D12.1-015;RP23-108D12.1-014;RP23-108D12.1-007;RP23-108D12.1-013;RP23-108D12.1-010	A2A484;Q80Y82;Q8CHB3;A2A482;Q3U1M7;Q3UH28;Q3V437;Q80XT8;A2A483;Q3V1I9;A2A485;A2A480;Q6P4S7;A2A481	7
-0.148977	0.158337				99091000	324880000	22	0.756234	0.836398	IPI00108989;IPI00621717;IPI00653196	IPI00108989;IPI00621717;IPI00653196	65 kDa Yes-associated protein;Yorkie homolog;Putative uncharacterized protein	Yap;Yap1;Yap65	Q91WL1;P46938;Q3TUW1;Q3U046	3
-0.43995	-0.059961				17838000	9299600	5	0.387491	0.995622	IPI00109005;IPI00875973	IPI00109005;IPI00875973	Nucleoside diphosphate-linked moiety X motif 17	Nudt17	Q9CWD3-2;Q9CWD3;Q9CWD3-1	2
-0.44281	0.209017				47306000	34588000	14	0.331307	0.671814	IPI00109033;IPI00648686;IPI00648443;IPI00881233;IPI00458939	IPI00109033	Protein FAM54B	Fam54b	Q9CWE0-1;Q9CWE0	5
0.169412	0.095722				550260000	566000000	18	0.61164	0.995743	IPI00109044;IPI00750441;IPI00758006;IPI00918606	IPI00109044;IPI00750441;IPI00758006	MCG5400;Putative uncharacterized protein;2900073G15Rik protein	2900073G15Rik;mCG_5400	Q6ZWQ9;Q922W7;Q9CXD2;Q9D6E6	4
-0.251419	0.237074				1538000000	1659500000	52	0.367259	0.55801	IPI00109061;IPI00473225	IPI00109061	Tubulin beta-2B chain;MCG1395;Tubulin, beta 2B;Putative uncharacterized protein	Tubb2b;mCG_1395	Q9CWF2;B2RSN3;Q8BK89	2
-0.246618	0.473215				1089400000	832260000	24	0.375139	0.212082	IPI00109073	IPI00109073	Tubulin beta-4 chain	Tubb4	Q9D6F9	1
0.0720372	0.0701146				576440000	477190000	19	0.78368	0.956274	IPI00109082	IPI00109082	Defender against cell death 1;Dolichyl-diphosphooligosaccharide--protein glycosyltransferase subunit DAD1;Defender against cell death 1, isoform CRA_a	Dad1;mCG_8692;RP23-6A14.1-001	P61804;B8JJY6	1
-0.00984383	0.0803847				661060000	688580000	65	0.937489	0.974988	IPI00109108	IPI00109108	B5;Dolichyl-diphosphooligosaccharide--protein glycosyltransferase subunit STT3A;Integral membrane protein 1;Putative uncharacterized protein;STT3, subunit of the oligosaccharyltransferase complex, homolog A (S. cerevisiae)	Itm1;Stt3a;mCG_4136	P46978;Q3TG02;Q3TUR1;Q3TVN9;Q3U547;Q3U573;Q3U9H4;Q3UA28;Q5U412;Q8BMP9;Q8BWT4	1
-0.400339	0.561399				164710000	145010000	27	0.337303	0.204275	IPI00109109	IPI00109109	Superoxide dismutase [Mn], mitochondrial;Superoxide dismutase	Sod2;Sod-2;mCG_16695	P09671;Q3TJA2;Q3U8W4;Q4FJX9	1
-0.0715273	-0.0808049				3789100000	3713100000	92	0.726689	0.781176	IPI00109142;IPI00850487;IPI00461665	IPI00109142	Esterase 10;Esterase D;S-formylglutathione hydrolase;Sid 478	Es10;Esd;Sid478	Q9R0P3	3
0.0982848	0.0132121				348410000	704680000	50	0.721185	0.853305	IPI00109169	IPI00109169	Isocitrate dehydrogenase [NAD] subunit gamma, mitochondrial;Isocitric dehydrogenase subunit gamma;NAD(+)-specific ICDH subunit gamma;Isocitrate dehydrogenase 3 (NAD+), gamma;Isocitrate dehydrogenase 3 NAD+, gamma;Putative uncharacterized protein;Isocitrate dehydrogenase 3 (NAD+), gamma, isoform CRA_c	Idh3g;RP23-373N8.5-001;mCG_8096	P70404;Q3TGZ3;Q3TKM5;Q684I8;Q9CW65	1
-0.205597	-0.0562662				56226000	20520000	15	0.664269	0.909738	IPI00109178;IPI00756571;IPI00754969;IPI00943454;IPI00895026;IPI00894971	IPI00109178;IPI00756571;IPI00754969;IPI00943454;IPI00895026;IPI00894971	Hamartin;Tuberous sclerosis 1 protein homolog;Putative uncharacterized protein	Kiaa0243;Tsc1	Q9EP53-1;Q9EP53;Q9EP53-2;Q9EP53-3;Q8BQP0;Q9EP53-4	6
0.0913952	0.0713507				1604700000	2448600000	83	0.891215	0.922398	IPI00138042;IPI00881858;IPI00109205;IPI00762142;IPI00762805	IPI00138042;IPI00881858;IPI00109205;IPI00762142;IPI00762805	Leprecan 1;Growth suppressor 1;Leucine- and proline-enriched proteoglycan 1;Prolyl 3-hydroxylase 1	Lepre1;RP23-344D2.11-003;RP23-344D2.11-012;Gros1;P3h1	A2A7Q5;A6PW84;Q3V1T4-1;Q3V1T4;Q3V1T4-3;Q3V1T4-2	5
0.108759	0.503756				70083000	107240000	8	0.715741	0.26269	IPI00654397;IPI00930815;IPI00170212;IPI00930790;IPI00109206;IPI00463495;IPI00930820	IPI00654397;IPI00930815;IPI00170212;IPI00930790;IPI00109206;IPI00463495;IPI00930820	Putative uncharacterized protein;Activin receptor-interacting protein 2;Activin receptor-interacting protein 4;Mitochondrial outer membrane protein 25;Synaptojanin-2-binding protein;Activin receptor-interacting protein 2a	Cox16;Arip2;Omp25;Synj2bp	Q3UFD0;Q9D6K5-4;Q9D6K5;Q6Y642;Q9D6K5-1;Q9D6K5-2;Q9D6K5-3	7
-7.21485e-05	-0.191986				11783000	11466000	4	0.968284	0.834557	IPI00109208;IPI00880464	IPI00109208;IPI00880464	Tetratricopeptide repeat protein 33	Ttc33	Q9D6K7-1;Q9D6K7	2
-0.123968	0.205768				885060000	1384300000	53	0.802389	0.621631	IPI00109212	IPI00109212	Sorting nexin-2;Putative uncharacterized protein;Snx2 protein;Sorting nexin 2	Snx2	Q9CWK8;Q3U5L3;Q91VZ1	1
0.355693	-0.142927				78264000	87781000	9	0.367125	0.747914	IPI00109214;IPI00403908	IPI00109214;IPI00403908	LAG1 longevity assurance homolog 5;Translocating chain-associating membrane protein homolog 4;Putative uncharacterized protein	Lass5;Trh4	Q9D6K9-1;Q9D6K9;Q3UK15;Q9D6K9-2	2
0.477263	-0.935973				31801000	34286000	5	0.285259	0.120307	IPI00109216	IPI00109216	Chondromodulin-1-like protein;Chondromodulin-I-like protein;Myodulin;Tendin;Tenomodulin	Chm1l;Tnmd;mCG_113222;RP23-21A16.1-001	Q9EP64;B1AVJ0	1
-0.251281	0.455544				754320000	807280000	72	0.521021	0.234166	IPI00109221	IPI00109221	Phosphatidylinositide phosphatase SAC1;Suppressor of actin mutations 1-like protein	Kiaa0851;Sac1;Sacm1l;SAC1	Q9EP69;B0LAE6	1
1.46853	-1.52774				14327000	7712000	4	0.00254947	0.0351801	IPI00109242	IPI00109242	Cationic amino acid transporter 3;Cationic amino acid transporter y+;Solute carrier family 7 member 3;Putative uncharacterized protein	Atrc3;Cat3;Slc7a3	P70423;Q3TMH5	1
-1.11497	0.075738				4554300	5047300	2	0.079406	0.831583	IPI00109252;IPI00944129	IPI00109252;IPI00944129	GTP-binding protein Rit1;Ras-like protein expressed in many tissues;Ras-like without CAAX protein 1	Rit;Rit1	P70426	2
0.102188	0.206768				127680000	96626000	9	0.751266	0.689923	IPI00109253	IPI00109253	UPF0480 protein C15orf24 homolog;Novel protein (2900064A13Rik);Putative uncharacterized protein;RIKEN cDNA 2900064A13, isoform CRA_b;2900064A13Rik protein	ORF3;2900064A13Rik;mCG_20783;RP23-52C15.1;RP23-52C15.1-001	Q9EP72;Q14C26;Q91VV9	1
-0.113473	0.217479				23432000	15425000	14	0.815441	0.600211	IPI00109275;IPI00756073;IPI00754329;IPI00754831;IPI00856458	IPI00109275;IPI00756073;IPI00754329;IPI00754831	Glutamate/H(+) symporter 1;Mitochondrial glutamate carrier 1;Solute carrier family 25 member 22	Gc1;Slc25a22	Q9D6M3	5
0.896311	-1.24544				6991200	9597900	4	0.128777	0.0557097	IPI00109290	IPI00109290	tRNA (guanine-N(7)-)-methyltransferase subunit WDR4;WD repeat-containing protein 4	Wdr4	Q9EP82	1
0.081885	0.521051				102970000	64210000	16	0.788292	0.272862	IPI00109293;IPI00890317	IPI00109293	Serine beta-lactamase-like protein LACTB, mitochondrial;Lactamase, beta;Lactb protein	Lact1;Lactb;mCG_1228	Q9EP89;B2RWI2;Q80UJ8	2
-0.812536	1.67374		+		98007000	121640000	15	0.0402206	3.2875e-05	IPI00109296	IPI00109296	Collagen alpha-1(X) chain	Col10a1	Q05306	1
-0.0888224	0.138945				186610000	169970000	18	0.931111	0.886388	IPI00109311	IPI00109311	Ezrin-radixin-moesin-binding phosphoprotein 50;Na(+)/H(+) exchange regulatory cofactor NHE-RF1;Regulatory cofactor of Na(+)/H(+) exchanger;Sodium-hydrogen exchanger regulatory factor 1;Solute carrier family 9 isoform A3 regulatory factor 1;Putative uncharacterized protein;Solute carrier family 9 (Sodium/hydrogen exchanger), isoform 3 regulator 1;Sodium-hydrogen exchanger regulatory factor	Nherf;Nherf1;Slc9a3r1;RP23-342L24.4-001	P70441-1;P70441;Q3TG37;Q9R1A1	1
0.361993	-0.33199				34913000	31155000	9	0.406143	0.583715	IPI00753155;IPI00109312;IPI00830866	IPI00753155;IPI00109312;IPI00830866	Dr1-associated corepressor;Dr1-associated protein 1;Negative co-factor 2-alpha;Dr1 associated protein 1 (Negative cofactor 2 alpha), isoform CRA_d;Drap1 protein;Putative uncharacterized protein	Drap1;mCG_11754	Q9D6N5;Q4FJW2	3
0.0760118	-0.375347				67956000	36751000	13	0.769638	0.535161	IPI00109313	IPI00109313	UPF0760 protein C2orf29 homolog;Putative uncharacterized protein	D1Bwg0212e	Q9CWN7;Q8C9T0	1
0.479127	-0.56224				16673000	64682000	9	0.32942	0.265108	IPI00109326;IPI00553455	IPI00109326	Sentrin/SUMO-specific protease SENP3;Sentrin-specific protease 3;Smt3-specific isopeptidase 1;SUMO-1-specific protease 3	Senp3;Smt3ip;Smt3ip1	Q9EP97	2
-0.444145	0.383939				262390000	194820000	39	0.194632	0.365439	IPI00109334;IPI00808015;IPI00122458	IPI00109334;IPI00808015;IPI00122458	p94-Fer;Proto-oncogene c-Fer;Tyrosine-protein kinase Fer;Putative uncharacterized protein;Fer splice variant;Tyrosine kinase (ferT)	Fer;Fert2	P70451-1;P70451;Q3TME9;Q3TZJ5;Q9CRE2;Q9EQ77;P70451-2;Q61561	3
-0.444459	0.458382				131750000	365730000	15	0.277605	0.272293	IPI00109335;IPI00885910	IPI00109335	Syntaxin-4	Stx4;Stx4a	P70452	2
0.111432	-0.0309288				38428000	14386000	7	0.753807	0.952349	IPI00109340;IPI00266526;IPI00673904	IPI00109340;IPI00266526;IPI00673904	Cadherin-3;Placental cadherin;Cadherin 3;Cadherin 3, isoform CRA_b;Putative uncharacterized protein;Cdh3 protein;Cadherin 3, isoform CRA_a	Cdh3;Cdhp;mCG_20482	P10287;Q8BSL6;Q80VY6;Q8BRE1	3
-0.571943	-0.457831				3782900	1317700	4	0.375771	0.513667	IPI00930758;IPI00109354	IPI00930758;IPI00109354	Putative uncharacterized protein;Seryl-aminoacyl-tRNA synthetase 2;Serine--tRNA ligase;SerRSmt;Seryl-tRNA synthetase, mitochondrial;Seryl-tRNA(Ser/Sec) synthetase	mCG_2991;Sars2;Sarsm	Q68FL2;Q9JJL8	2
-0.506906	0.657823				30527000	35492000	7	0.31032	0.186455	IPI00109375;IPI00223489	IPI00109375;IPI00223489	Herpes virus entry mediator B;Murine herpes virus entry protein B;Nectin-2;Poliovirus receptor homolog;Poliovirus receptor-related protein 2;Poliovirus receptor-related 2;Putative uncharacterized protein;Pvrl2 protein	Mph;Pvr;Pvrl2;Pvs	P32507-1;P32507;Q80XJ5;P32507-2;Q3TZU9;Q8C6F2;Q91VT9	2
0.274888	-0.299258				2601200	11936000	6	0.614218	0.702148	IPI00109388;IPI00420663	IPI00109388;IPI00420663	Diphthamide biosynthesis methyltransferase;Diphthine synthase	Dph5;mCG_4661	Q9CWQ0;Q6PAC5	2
-0.0405414	-0.0692097				26900000	34530000	11	1	0.912025	IPI00109389	IPI00109389	IST1 homolog;2400003C14Rik protein;Putative uncharacterized protein	Ist1;Kiaa0174;2400003C14Rik	Q9CX00;Q8BHC2	1
0.129085	-0.139697				34814000	35683000	7	0.726298	0.819776	IPI00109401	IPI00109401	RNA polymerase II-associated protein 3	D15Ertd682e;Rpap3	Q9D706	1
-0.104217	0.245617				15569000	21694000	9	0.829355	0.57832	IPI00109407	IPI00109407	GATS-like protein 3	Gatsl3	Q9CWQ8	1
0.376179	-0.156515				53164000	41275000	11	0.479526	0.674475	IPI00109415	IPI00109415	Protein phosphatase X;Serine/threonine-protein phosphatase 4 catalytic subunit;Serine/threonine-protein phosphatase	Ppp4;Ppp4c;Ppx;mCG_22382	P97470;Q3UNF2	1
1.53551	-2.22972	+	+	+	25597000	12150000	6	0.00114415	0.000455191	IPI00109419;IPI00881456;IPI00849452	IPI00109419;IPI00881456	Chromokinesin;Chromosome-associated kinesin KIF4;Putative uncharacterized protein;Kinesin family member 4;Kinesin family member 4, isoform CRA_a	Kif4;Kif4a;Kns4;mCG_12204;RP23-213F21.3-001	P33174;Q3UWH4;Q3UXW0;Q80YP3	3
-0.051429	0.107688				109240000	62787000	18	0.956549	0.955085	IPI00109434;IPI00886360;IPI00462131	IPI00109434;IPI00886360;IPI00462131	Guanine nucleotide exchange factor GEFT;p63RhoGEF;Rac/Cdc42/Rho exchange factor GEFT;RhoA/Rac/Cdc42 guanine nucleotide exchange factor GEFT;D10Ertd610e protein	D10Ertd610e;Geft	Q9CWR0-1;Q9CWR0;Q9CWR0-2;Q7TMR4	3
-1.19021	0.987394	+			277150000	329180000	23	0.000170144	0.00760214	IPI00109437;IPI00831563	IPI00109437;IPI00831563	Pirin;Putative uncharacterized protein	Pir;mCG_148411;RP23-202H24.1-001;RP23-202H24.1-004	Q9D711;A2AIH9;Q8CIE9;A2AIH8;Q8BNL6;Q8C1Y5	2
0.438506	-0.578586				80065000	102090000	11	0.279163	0.207172	IPI00109447;IPI00831637	IPI00109447;IPI00831637	Protein cornichon homolog 4	Cnih4	Q9CX13	2
-0.256907	1.0554				5347500	47276	4	0.702534	0.0663069	IPI00109455	IPI00109455	Nucleoside diphosphate-linked moiety X motif 16;U8 snoRNA-decapping enzyme	Nudt16	Q6P3D0	1
-0.158445	0.133827				800130000	1895900000	51	0.72163	0.778304	IPI00109482;IPI00880463	IPI00109482;IPI00880463	DDAHI;Dimethylargininase-1;N(G),N(G)-dimethylarginine dimethylaminohydrolase 1;Putative uncharacterized protein	Ddah1	Q9CWS0;Q3UF01	2
-0.431871	0.379288				17722000	14707000	8	0.396123	0.408485	IPI00109487;IPI00109006	IPI00109487	RING finger protein 135;Ring finger protein 135;Ring finger protein 135, isoform CRA_b	Rnf135;mCG_19055	Q9CWS1-1;Q9CWS1;B2RRA5	2
-0.204449	0.119157				43176000	37264000	9	0.666158	0.807256	IPI00109501	IPI00109501	Ribosome-recycling factor, mitochondrial;Ribosome-releasing factor, mitochondrial	Mrrf	Q9D6S7	1
-0.332716	0.458907				13589000	11452000	5	0.596543	0.329366	IPI00109502	IPI00109502	Uncharacterized protein C6orf226 homolog		Q9D727	1
-0.731158	-3.3189		+		16341000	62135000	2	0.153638	2.57339e-09	IPI00109506;IPI00123104	IPI00109506;IPI00123104	Syntaxin-6;Putative uncharacterized protein	Stx6	Q9JKK1-2;Q9JKK1;Q9JKK1-1;Q3TX70;Q3UA21;Q4W8V2	2
0.393636	-0.279179				29754000	11892000	6	0.370252	0.726388	IPI00109529;IPI00830172;IPI00857856	IPI00109529;IPI00830172;IPI00857856	Nitric oxide synthase-interacting protein	Nosip	Q9D6T0-1;Q9D6T0;Q9D6T0-2	3
-0.967025	0.386701				3044900	2590200	2	0.125049	0.474939	IPI00109561	IPI00109561	G1/S-specific cyclin-D1;Putative cyclin D1b;Putative uncharacterized protein;Cyclin D1;Cyclin D1, isoform CRA_b	Ccnd1;Cyl-1;mCG_21251	P25322;B2M0W7;Q3TC96;Q790L7;Q9QXH2	1
-0.78024	0.694301				323470000	328210000	43	0.0161103	0.0720813	IPI00109588	IPI00109588	Arresten;Collagen alpha-1(IV) chain	Col4a1	P02463	1
0.143916	0.0601858				62098000	86013000	5	0.774722	0.941307	IPI00109603;IPI00857580;IPI00857713;IPI00749564;IPI00858246;IPI00857602;IPI00858043;IPI00230305	IPI00109603;IPI00857580;IPI00857713;IPI00749564;IPI00858246;IPI00857602;IPI00858043;IPI00230305	Basic FGF-repressed Zic-binding protein;Ubiquinol-cytochrome c reductase complex chaperone CBP3 homolog;Ubiquinol-cytochrome c reductase complex chaperone, CBP3 homolog (Yeast)	Bfzb;Uqcc;RP23-380B10.2-012;RP23-380B10.2-010;RP23-380B10.2-009;RP23-380B10.2-011;RP23-380B10.2-013	Q9CWU6-1;Q9CWU6;A6PWX9;A6PWX7;A6PWX8;A6PWX6;A6PWX5;Q9CWU6-2	8
-0.561643	0.692784				736780000	1117400000	20	0.110442	0.0537583	IPI00109611	IPI00109611	E2-induced gene 5 protein homolog;Protein FAM162A	E2ig5;Fam162a	Q9D6U8	1
-0.680498	0.73127				987160000	970520000	92	0.0497958	0.0359713	IPI00109612;IPI00119065	IPI00109612;IPI00119065	Putative uncharacterized protein;Laminin, beta 2;Laminin, beta 2, isoform CRA_a;Laminin subunit beta-2;Laminin-11 subunit beta;Laminin-14 subunit beta;Laminin-15 subunit beta;Laminin-3 subunit beta;Laminin-4 subunit beta;Laminin-7 subunit beta;Laminin-9 subunit beta;S-laminin subunit beta	Lamb2;mCG_16501;Lams	Q3USI2;Q8R0Y0;Q61292	2
0.267116	-0.196492				238030	2559300	3	0.623645	0.806116	IPI00224859;IPI00109614	IPI00224859;IPI00109614	Ubiquitin-associated protein 1;Ubiquitin-associated protein 1, isoform CRA_b;Putative uncharacterized protein;Ubiquitin-associated protein 1, isoform CRA_a	Ubap1;mCG_9744;RP23-328E6.5-001;RP23-328E6.5-002	Q8BH48-1;Q8BH48;A2AMY1;Q3TQY7;Q8BH48-2;A2AMY0	2
-1.22267	-0.552093				38785000	6642300	3	0.0101216	0.479174	IPI00109615;IPI00112222	IPI00109615;IPI00112222	Nucleoporin Nup37;Nup107-160 subcomplex subunit Nup37;MCG16783, isoform CRA_a;Nucleoporin 37;Putative uncharacterized protein	Nup37;mCG_16783	Q9CWU9;Q9CZ80	2
0.135141	-0.12584				121220000	119660000	29	0.692405	0.701664	IPI00109656;IPI00120571	IPI00109656;IPI00120571	ADP-ribosylation factor GTPase-activating protein 2;GTPase-activating protein ZNF289;Zinc finger protein 289;Putative uncharacterized protein	Arfgap2;Zfp289;Znf289	Q99K28-2;Q99K28;Q99K28-1;Q3UR67	2
0.136323	0.405992				7194900	21829000	5	0.79755	0.346183	IPI00109670;IPI00228556	IPI00109670;IPI00228556	Cell division protein kinase 16;CRK5;PCTAIRE-motif protein kinase 1;Serine/threonine-protein kinase PCTAIRE-1;Putative uncharacterized protein	Cdk16;Crk5;Pctk1;mCG_126520;RP23-394F6.3-001;RP23-394F6.3-002	Q04735-1;Q04735;Q3UPI3;Q543G3;Q91WP4;Q04735-2;Q3TM24	2
-0.367285	0.386149				75573000	142180000	13	0.441671	0.414943	IPI00109672	IPI00109672	p61-Yes;Proto-oncogene c-Yes;Proto-oncogene tyrosine-protein kinase Yes;Putative uncharacterized protein;Yamaguchi sarcoma viral (V-yes) oncogene homolog 1, isoform CRA_a	Yes;Yes1;mCG_121794	Q04736;Q3TJI7;Q8C6U9;Q8C762;Q8CBP1	1
0.196733	-0.129071				58162000	28042000	6	0.702529	0.833556	IPI00109696	IPI00109696	Parvulin-14;Peptidyl-prolyl cis-trans isomerase NIMA-interacting 4;Peptidyl-prolyl cis-trans isomerase Pin4;Rotamase Pin4	Pin4	Q9CWW6	1
-0.353045	0.0237522				14060000	6900900	12	0.57292	0.896333	IPI00109705	IPI00109705	Putative uncharacterized protein;RIKEN cDNA 2410002F23, isoform CRA_a;2410002F23Rik protein	2410002F23Rik;mCG_134547	Q3T9M2;Q3TE80;Q9CWW9	1
-1.20716	1.1818	+	+	+	4855800000	6359000000	54	0.000125667	0.000751909	IPI00109727	IPI00109727	Thy-1 antigen;Thy-1 membrane glycoprotein;CD90.1	Thy1;Thy-1	P01831;Q53YX2	1
0.777535	-0.699677				212390000	179450000	31	0.0463579	0.0914466	IPI00109764;IPI00874810;IPI00454114	IPI00109764;IPI00874810	DNA topoisomerase 1;DNA topoisomerase I;Putative uncharacterized protein;Top1 protein;Topoisomerase I	Top1;Top-1;TOP	Q04750;Q3TPX7;Q3TUS4;Q3ULF5;Q569Q5;Q6LBJ0;Q3TSR2;Q6LBJ1	3
-0.486934	0.319502				23312000	16679000	10	0.339603	0.463099	IPI00109799	IPI00109799	Armadillo repeat-containing X-linked protein 1;Armadillo repeat containing, X-linked 1;Armadillo repeat containing, X-linked 1, isoform CRA_b	Armcx1;mCG_49263;RP23-316A19.1-001	Q9CX83;A2AKS2	1
0.310805	-0.700146				4310500	3081700	2	0.584823	0.302467	IPI00929869;IPI00109812	IPI00929869;IPI00109812	HAUS augmin-like complex subunit 5;MCG22784, isoform CRA_b;Putative uncharacterized protein	Haus5;Kiaa0841;mCG_22784	Q9D786-1;Q9D786;Q08EB3;Q9D786-2	2
0.469782	-0.45591				167390000	94136000	21	0.208269	0.36108	IPI00109813	IPI00109813	Putative uncharacterized protein	Hnrnpa0;Hnrpa0;Klhl3	Q9CX86	1
0.559443	-0.116098				7030300	18214000	10	0.337374	0.834575	IPI00109815;IPI00338328;IPI00857733	IPI00109815;IPI00338328	Cyclophilin-60;Cyclophilin-like protein Cyp-60;Peptidyl-prolyl cis-trans isomerase-like 2;Rotamase PPIL2;Putative uncharacterized protein	Ppil2	Q9D787;Q8BUY4	3
-0.232464	0.410233				108780000	76078000	17	0.59647	0.395025	IPI00109823;IPI00458769	IPI00109823;IPI00458769	1,4-alpha-glucan-branching enzyme;Brancher enzyme;Glycogen-branching enzyme;Putative uncharacterized protein	Gbe1	Q9D6Y9;Q8C7E6;Q8BT78	2
1.04579	-1.11416				128520000	80513000	14	0.0102193	0.0309124	IPI00109824	IPI00109824	Bifunctional methylenetetrahydrofolate dehydrogenase/cyclohydrolase, mitochondrial;Methenyltetrahydrofolate cyclohydrolase;NAD-dependent methylenetetrahydrofolate dehydrogenase;Putative uncharacterized protein	Mthfd2;Nmdmc	P18155;Q3U8E7	1
0.584193	-2.25518		+		224240000	187050000	6	0.125737	5.7385e-07	IPI00410937;IPI00759967;IPI00109860	IPI00410937;IPI00759967;IPI00109860	Ribonucleoprotein RBM8A;RNA-binding motif protein 8A;RNA-binding protein 8A;Putative uncharacterized protein	Rbm8;Rbm8a	Q9CWZ3-1;Q9CWZ3;Q9CWZ3-2;Q9CT44	3
-0.365555	0.275365				57335000	85674000	10	0.425772	0.581492	IPI00109870;IPI00881096	IPI00109870;IPI00881096	Gamma-soluble NSF attachment protein;N-ethylmaleimide-sensitive factor attachment protein gamma;Putative uncharacterized protein	Napg;Snapg	Q9CWZ7;Q8C1T5	2
0.109026	-0.00385713				526520000	611920000	64	0.71652	0.822819	IPI00109891	IPI00109891	Probable cation-transporting ATPase 13A1;ATPase type 13A1	Atp13a;Atp13a1;mCG_23321	Q9EPE9;B2RS54	1
-0.331409	-0.252037				29692000	12968000	8	0.526887	0.759589	IPI00109904	IPI00109904	Galactocerebrosidase;Galactocerebroside beta-galactosidase;Galactosylceramidase;Galactosylceramide beta-galactosidase;Putative uncharacterized protein	Galc	P54818;Q3TTJ1	1
0.000144286	-0.0613303				935680000	742130000	69	0.918481	0.722366	IPI00109932	IPI00109932	ATP-dependent RNA helicase p54;DEAD box protein 6;Oncogene RCK homolog;Probable ATP-dependent RNA helicase DDX6	Ddx6;Hlr2;Rck	P54823	1
-0.0922017	0.142609				21650000	14313000	4	0.847495	0.70087	IPI00624138;IPI00109996;IPI00126969;IPI00845660;IPI00553278;IPI00654993;IPI00655224;IPI00869446;IPI00845713;IPI00929856;IPI00856542;IPI00473303;IPI00875163;IPI00785317;IPI00845774;IPI00844656;IPI00126301;IPI00110805;IPI00556810;IPI00474494;IPI00855183;IPI00918405;IPI00785278;IPI00918829;IPI00656170	IPI00624138;IPI00109996;IPI00126969;IPI00845660;IPI00553278;IPI00654993;IPI00655224;IPI00869446;IPI00845713;IPI00929856;IPI00856542;IPI00473303;IPI00875163;IPI00785317;IPI00845774;IPI00844656	H-2 class I histocompatibility antigen, D-B alpha chain;Cell surface glycoprotein;H-2D(q) antigen, partial 3 cds.;H-2L(Q) antigen;L(W16) protein;D(B) glycoprotein;H2D;Histocompatibility 2, D region locus 1;MCG22611, isoform CRA_a;Putative uncharacterized protein;H-2 class I histocompatibility antigen, L-D alpha chain;H-2D cell surface glycoprotein;H2-D1 protein;Class I MHC H2-D-beta transplantati…	H2-D1;H-2L(q);L(w16);MHC L(w16);D(b) gene;H2D;mCG_22611;H2-L;H-2D;H2-Q2;H-2Df;H-2K;H2-K;H2-K1;H2-gs10;H2-GS10;H2-Q1;H2-GS9;H2-Q4	P01899;O19453;Q792Z7;P01897;O78206;Q3KQJ3;O78207;Q31167;Q31168;Q8R3Y0;Q569W0;O19467;Q31149;Q31141;Q0WXH7;Q0WXI6;Q31152;Q31220;Q3UWA5;Q95H92;Q31145;Q61641;Q31151;Q61643;Q61860	25
-0.661045	0.997473				11796000	11868000	3	0.278089	0.0474662	IPI00458573;IPI00110027;IPI00652918	IPI00458573;IPI00110027;IPI00652918	Leucine zipper transcription factor-like protein 1;Putative uncharacterized protein	Lztfl1	Q9JHQ5;Q8CDG8;Q3UHL8	3
-0.275385	0.224781				35643000	17354000	7	0.609429	0.61309	IPI00222852;IPI00110045;IPI00757510;IPI00756953	IPI00222852;IPI00110045;IPI00757510;IPI00756953	Protein XRP2;Retinitis pigmentosa 2 homolog (Human);Retinitis pigmentosa 2 homolog (Human), isoform CRA_a;Retinitis pigmentosa 2 homolog (Human), isoform CRA_d	Rp2;Rp2h;mCG_126523;RP24-230A23.2-001;RP24-230A23.2-002	Q9EPK2-2;Q9EPK2;Q9EPK2-1;B1B076;Q9EPK2-3;Q9EPK2-4;B1B077	4
0.122474	-0.043185				202500000	159930000	43	0.667013	0.771811	IPI00850842;IPI00849118;IPI00110049;IPI00853800;IPI00760095	IPI00850842;IPI00849118;IPI00110049;IPI00853800;IPI00760095	Exportin-7;Ran-binding protein 16	Kiaa0745;Ranbp16;Xpo7	Q9EPK7-1;Q9EPK7;Q9EPK7-2	5
0.671112	-0.548944				34788000	33598000	8	0.141935	0.363268	IPI00110050;IPI00649424	IPI00110050;IPI00649424	Cell division cycle 2-like protein kinase 1;Cell division protein kinase 11;Galactosyltransferase-associated protein kinase p58/GTA;PITSLRE serine/threonine-protein kinase CDC2L1;Cell division cycle 2-like 1;Cell division cycle 2-like 1, isoform CRA_d;Putative uncharacterized protein;Cdc2l1 protein	Cdc2l1;Cdk11;mCG_132264;RP23-183D11.4-001;Cdk11b;RP23-183D11.4-003	P24788-1;P24788;A2A9P5;Q3UXP3;Q9CVG6;P24788-2;A2A9P6;Q8R190	2
-0.156531	0.399116				197200000	210470000	11	0.782389	0.340963	IPI00110091	IPI00110091	Probable proline racemase		Q9CXA2	1
-0.0360968	-0.239975				3283000	15034000	2	0.976796	0.774491	IPI00110093	IPI00110093	Ring finger protein 113A2;Putative uncharacterized protein	Rnf113a2;Rnf113a	Q14B01;Q9D7A3	1
-0.106886	0.0994973				27047000	22288000	10	0.88524	0.838363	IPI00110100	IPI00110100	Armadillo repeat-containing protein 1	Armc1	Q9D7A8	1
0.253626	-0.63169				56142000	260470	6	0.627677	0.355297	IPI00110119;IPI00895413	IPI00110119;IPI00895413	tRNA-dihydrouridine synthase 2-like;Dihydrouridine synthase 2-like (SMM1, S. cerevisiae);MCG20459, isoform CRA_b	Dus2l;mCG_20459	Q9D7B1;Q14A90	2
0.155231	-0.135713				121910000	134150000	19	0.657385	0.687517	IPI00110128	IPI00110128	Probable glutathione peroxidase 8	Gpx8	Q9D7B7	1
-0.0103814	0.240131				1911200	1922400	2	0.9894	0.639379	IPI00110180;IPI00854928;IPI00854953	IPI00110180;IPI00854928;IPI00854953	Coiled-coil domain-containing protein 90A, mitochondrial	Ccdc90a	Q9CXD6-1;Q9CXD6;Q9CXD6-2;Q9CXD6-3	3
0.673014	-1.65858				7190500	10039000	6	0.25096	0.00983002	IPI00110185	IPI00110185	Leucine-rich repeat-containing protein 17	Lrrc17	Q9CXD9	1
-0.274163	-0.100886				8330200	10095000	3	0.666935	0.950989	IPI00110207	IPI00110207	Ovarian cancer-associated gene 2 protein homolog	Ovca2	Q9D7E3	1
0.151729	0.192194				110860000	90372000	4	0.663439	0.713908	IPI00110208	IPI00110208	UPF0449 protein C19orf25 homolog		Q9D7E4	1
-0.258719	0.192699				220530000	233710000	36	0.573707	0.756482	IPI00110224;IPI00648201;IPI00943415;IPI00122464;IPI00881340;IPI00407769;IPI00881052	IPI00110224;IPI00648201	17-beta-hydroxysteroid dehydrogenase 11;17-beta-hydroxysteroid dehydrogenase XI;Dehydrogenase/reductase SDR family member 8;Estradiol 17-beta-dehydrogenase 11;Dehydrogenase/reductase (SDR family) member 8, isoform CRA_b;Hydroxysteroid (17-beta) dehydrogenase 11;Dehydrogenase/reductase (SDR family) member 8, isoform CRA_a	Dhrs8;Hsd17b11;Pan1b;mCG_1164;RP23-102H7.2-001;RP23-102H7.2-002	Q9EQ06-1;Q9EQ06;A8Y5N3;Q9EQ06-2;A8Y5N2	7
0.246469	-0.56719				487040000	198030000	32	0.488761	0.159806	IPI00110247	IPI00110247	GTPase-activating protein RAB7;TBC1 domain family member 15;Putative uncharacterized protein;TBC1 domain family, member 15	Tbc1d15;Tbc1D15	Q9CXF4;Q3TSE1;Q4TVN0;Q7TPU5;Q9CRG4	1
0.0392789	-1.11372				1017300	2853400	2	0.92136	0.0936694	IPI00110256;IPI00649290;IPI00648804	IPI00110256;IPI00649290;IPI00648804	Hampin;Male-specific lethal 1 homolog;Male-specific lethal 1-like 1;Male-specific lethal-1 homolog 1	Msl1;Msl1l1	Q6PDM1-1;Q6PDM1;Q6PDM1-2;Q6PDM1-4	3
-0.707831	0.730314				13395000	6452300	7	0.244528	0.21133	IPI00110264;IPI00648298;IPI00647973	IPI00110264;IPI00648298	Leukocyte common antigen related;Receptor-type tyrosine-protein phosphatase F;Protein tyrosine phosphatase, receptor type, F	Lar;Ptprf;RP23-94L18.2-003	A2A8L5;A2A8M1	3
-0.160976	0.232415				107570000	118350000	16	0.732417	0.676856	IPI00110265;IPI00473688;IPI00890190	IPI00110265;IPI00473688;IPI00890190	NAD-dependent deacetylase sirtuin-2;SIR2-like protein 2;Putative uncharacterized protein	Sir2l2;Sirt2	Q8VDQ8-1;Q8VDQ8;Q8VDQ8-2;Q3UJK6	3
0.843582	-0.285266				1072400	8029500	3	0.138223	0.745089	IPI00110280	IPI00110280	Cyclophilin-like protein PPIL4;Peptidyl-prolyl cis-trans isomerase-like 4;Rotamase PPIL4;Ppil4 protein;Putative uncharacterized protein	Ppil4	Q9CXG3;Q99KH7;Q9CSB0;Q9CSN5;Q9D3J1	1
0.518737	-0.843319				118620000	66729000	19	0.18992	0.0997678	IPI00944213;IPI00110363	IPI00944213;IPI00110363	Cleavage and polyadenylation specificity factor 160 kDa subunit;Cleavage and polyadenylation specificity factor subunit 1;Putative uncharacterized protein	Cpsf1;Cpsf160	Q9EPU4;Q3U1X8	2
-0.959402	0.38648				1215800000	973350000	31	0.00210909	0.335864	IPI00110370	IPI00110370	Metalloproteinase inhibitor 3;Tissue inhibitor of metalloproteinases 3;Brain cDNA, clone MNCb-5810, similar to Mus musculus tissue inhibitor of metalloproteinase 3 (Timp3), mRNA;Putative uncharacterized protein;Tissue inhibitor of metalloproteinase 3, isoform CRA_a;Tissue inhibitor of metalloproteinase 3	Sun;Timp3;Timp-3;mCG_11195	P39876;Q54AE5;Q6GXA7	1
-0.182884	-0.00189116				27703000	16671000	7	0.75682	0.978773	IPI00110380;IPI00460663;IPI00226906	IPI00110380	Glutamate--tRNA ligase;Probable glutamyl-tRNA synthetase, mitochondrial;Putative uncharacterized protein	Ears2;Kiaa1970	Q9CXJ1;Q8C143	3
-0.180839	0.0728604				22722000	20945000	6	0.716183	0.888781	IPI00110385	IPI00110385	Protein FAM36A	Fam36a	Q9D7J4	1
-0.0219362	-0.221707				7943600	7131200	4	0.99511	0.814981	IPI00110425;IPI00623151	IPI00110425;IPI00623151	ATP synthase subunit s-like protein;Putative uncharacterized protein;RIKEN cDNA 2310004L02, isoform CRA_a;Atp5sl protein	Atp5sl;mCG_7653	Q9D7K5;Q8CA44;Q9DCX4	2
0.378179	-0.232837				218110000	383850000	44	0.298372	0.542144	IPI00110435;IPI00903350;IPI00903427;IPI00903374;IPI00903425;IPI00903378	IPI00110435;IPI00903350;IPI00903427	Imidazoline receptor 1;Imidazoline receptor I-1-like protein;Imidazoline-1 receptor;Nischarin;Nisch protein;Putative uncharacterized protein	Kiaa0975;Nisch	Q80TM9-1;Q80TM9;B7ZN33;Q8CF63;Q80TM9-2;Q80TM9-3	6
0.256165	-0.325033				11411000	4607900	8	0.575963	0.702365	IPI00110438;IPI00656324	IPI00110438;IPI00656324	Neural precursor cell expressed developmentally down-regulated protein 1;Protein NEDD1	Nedd1;Nedd-1	P33215-1;P33215;P33215-2	2
0.518837	-0.764543				7225300	3394700	11	0.372438	0.257795	IPI00110456	IPI00110456	Uncharacterized protein C7orf50 homolog		Q9CXL3	1
0.370053	0.40806				1911700	7576700	5	0.504273	0.459743	IPI00110460;IPI00869373	IPI00110460;IPI00869373	Probable methyltransferase C20orf7 homolog, mitochondrial		A2APY7-1;A2APY7;A2APY7-2	2
-0.605552	-1.63693				1694800	4565000	3	0.342314	0.0236475	IPI00110487	IPI00110487	Protein C20orf11 homolog;Two hybrid-associated protein 1 with RanBPM;Novel protein;RIKEN cDNA 2310003C23, isoform CRA_a	2310003C23Rik;mCG_6738;RP24-209P15.2;RP24-209P15.2-001	Q9D7M1;A2AJ50	1
-1.0277	0.815084				1094200	4094600	4	0.102678	0.166284	IPI00110522;IPI00457776;IPI00280752;IPI00807996	IPI00110522;IPI00457776;IPI00280752;IPI00807996	Nucleoside diphosphate-linked moiety X motif 13;Nudt13 protein;Putative uncharacterized protein	Nudt13	Q8JZU0;Q80VI7;Q9D3V2;Q8BGA1	4
-0.42711	0.64607				31242000	41234000	4	0.400371	0.192247	IPI00110578;IPI00856218;IPI00856829	IPI00110578;IPI00856218;IPI00856829	Iron-sulfur cluster assembly enzyme ISCU, mitochondrial;NifU-like N-terminal domain-containing protein;NifU-like protein	Iscu;Nifun	Q9D7P6	3
-0.325377	0.346872				87101000	29375000	14	0.506073	0.484346	IPI00110583	IPI00110583	Guanine nucleotide-binding protein G(I)/G(S)/G(O) subunit gamma-10	Gng10	Q9CXP8	1
0.0524158	-0.00826141				6772900000	6476000000	199	0.977632	0.913529	IPI00110588	IPI00110588	Membrane-organizing extension spike protein;Moesin;Msn protein;Putative uncharacterized protein	Msn	P26041;Q05DU4;Q3TZQ2;Q3UF33	1
-9.04176	-8.64241	+	+		1023200000	1089500000	3	1.4137e-168	3.80557e-91	IPI00469114;IPI00845802;IPI00110658	IPI00469114;IPI00845802;IPI00110658	Alpha-globin;Hemoglobin alpha chain;Hemoglobin subunit alpha;Alpha-globin mRNA.;Putative uncharacterized protein;Alpha globin 1;Alpha globin 2;Hemoglobin alpha, adult chain 1;Hemoglobin alpha, adult chain 2;Alpha-1-globin	Hba;Hba-a1;Hbat1;Hba-a2;haemaglobin alpha 1;haemaglobin alpha 2;RP23-375M9.2-001;RP23-375M9.3-001	P01942;A8DUV3;A8DUV1;Q61287;Q61649;Q8BPF4;Q91VB8;Q9CWS5;Q9CY06;Q9QWJ3;Q9CY10	3
0.147958	0.375735				25936000	71139000	9	0.697275	0.438947	IPI00110659	IPI00110659	Dehydrogenase/reductase SDR family member 7;Retinal short-chain dehydrogenase/reductase 4	Dhrs7;Retsdr4	Q9CXR1	1
-0.209562	0.276675				285830000	524680000	27	0.601206	0.547876	IPI00110679;IPI00652508	IPI00110679;IPI00652508	Sorting nexin-7;MCG10440;Putative uncharacterized protein;Sorting nexin 7	Snx7;mCG_10440	Q9CY18;Q5M8N3;Q3TC10	2
0.561497	-0.414191				363290000	198740000	32	0.14358	0.280161	IPI00110684	IPI00110684	Inorganic pyrophosphatase;Pyrophosphate phospho-hydrolase;Putative uncharacterized protein;Pyp protein	Pp;Ppa1;Pyp	Q9D819;Q3UA53;Q4FK49;Q8BTY3	1
-0.537131	0.462576				15403000	27407000	7	0.292831	0.352007	IPI00110705;IPI00650054	IPI00110705;IPI00650054	UPF0566 protein		Q9D820-1;Q9D820;Q9D820-2	2
0.0877344	-0.519838				57623000	71272000	14	0.853697	0.301038	IPI00881462;IPI00880541;IPI00110716;IPI00119501;IPI00667065;IPI00882266;IPI00116897	IPI00881462;IPI00880541;IPI00110716;IPI00119501;IPI00667065;IPI00882266;IPI00116897	FIP1-like 1 protein;Pre-mRNA 3-end-processing factor FIP1	Fip1l1	Q9D824-1;Q9D824;Q9D824-2;Q9D824-3;Q9D824-4	7
-0.510005	0.296663				416580000	415480000	27	0.129926	0.536967	IPI00110721;IPI00831130;IPI00112630	IPI00110721;IPI00831130;IPI00112630	Glyoxalase domain-containing protein 4;Glod4 protein	Glod4	Q9CPV4-1;Q9CPV4;Q9CPV4-2;Q9CPV4-3;Q7TMP4	3
1.21729	-1.68274		+		412190000	571550000	15	0.00246171	4.87249e-05	IPI00110724;IPI00762362	IPI00110724;IPI00762362	60S ribosomal protein L22-like 1;MCG16976, isoform CRA_c;Ribosomal protein L22 like 1	Rpl22l1;mCG_16976	Q9D7S7-1;Q9D7S7;Q0VBA4;Q9D7S7-2	2
-0.222061	0.330099				435390000	584490000	39	0.572805	0.437281	IPI00110753;IPI00466390;IPI00473667	IPI00110753;IPI00466390	Alpha-tubulin 1;Alpha-tubulin isotype M-alpha-1;Tubulin alpha-1 chain;Tubulin alpha-1A chain;Alpha-tubulin 3/7;Alpha-tubulin isotype M-alpha-3/7;Tubulin alpha-3 chain;Tubulin alpha-3/alpha-7 chain;MCG129425;MCG13302, isoform CRA_a;Putative uncharacterized protein;Tubulin, alpha 3A;Tubulin, alpha 3B	Tuba1;Tuba1a;Tuba3;Tuba3a;Tuba3b;Tuba7;mCG_129425;mCG_13302;RP24-89F5.1-001	P68369;P05214;Q5FW91	3
0.174151	0.03492				750870000	850060000	54	0.603703	0.89239	IPI00110760	IPI00110760	DnaJ homolog subfamily B member 4	Dnajb4	Q9D832	1
0.190046	0.288536				7673700	3993700	5	0.729524	0.582407	IPI00110766;IPI00381584	IPI00110766;IPI00381584	NEDD8 carrier protein UBE2F;NEDD8 protein ligase UBE2F;NEDD8-conjugating enzyme 2;NEDD8-conjugating enzyme UBE2F;Ubiquitin-conjugating enzyme E2 F;NEDD8 carrier protein UBE2F-B;NEDD8 protein ligase UBE2F-B;NEDD8-conjugating enzyme UBE2F-B;Ubiquitin-conjugating enzyme E2 F-B	Ube2f;Ube2fa;Ube2fb	Q9CY34;Q3UWQ3	2
0.0862402	0.532566				66320	119950	3	0.857535	0.337466	IPI00110806;IPI00874741;IPI00625520;IPI00850057;IPI00114492;IPI00473869;IPI00110807;IPI00117041;IPI00853743;IPI00463120;IPI00762595;IPI00475057;IPI00853959;IPI00126303;IPI00626466;IPI00785414;IPI00554990	IPI00110806;IPI00874741;IPI00625520;IPI00850057;IPI00114492;IPI00473869;IPI00110807;IPI00117041;IPI00853743;IPI00463120;IPI00762595;IPI00475057;IPI00853959;IPI00126303;IPI00626466;IPI00785414;IPI00554990	H-2 class I histocompatibility antigen, K-B alpha chain;MHC class I H2-K-alpha-2 gene (haplotype bm9), partial exon 3.;MHC class I H2-K gene (haplotype bml), aa 92-182, clone E107.1.1.;Putative uncharacterized protein;H2K1(B);(strain bm6) alpha-2 domain of K-bm6 (exon 3).;H-2 class I histocompatibility antigen, K-K alpha chain;MHC H-2K-k protein;MHC H-2K antigen;H-2K(D) antigen;MCG129835, isoform…	H2-K;H2-K1;H2-K1(b);H-2K;mCG_129835;H-2K(d);H-2K-sm1;H-2K-s;MHC I	P01901;Q31189;Q31190;Q3TH01;Q3TVI9;Q3UBW0;Q7JJ15;Q95555;P04223-1;P04223;Q31173;Q31142;O35641;Q31148;Q31614;Q31634;Q5KTQ1;Q6RJ37;P03991;Q7TN03;P01902;Q5KTQ2;Q61642;Q64272;Q61896;Q31191;P14428;O19468;Q8SNA4;Q31290	17
-0.592702	0.436375				2891900	897060	5	0.352976	0.424984	IPI00110819	IPI00110819	DnaJ homolog subfamily C member 4;Multiple endocrine neoplasia type 1 candidate protein number 18 homolog;DnaJ (Hsp40) homolog, subfamily C, member 4;DnaJ (Hsp40) homolog, subfamily C, member 4, isoform CRA_b;Putative uncharacterized protein;Dnajc4 protein	Dnajc4;Mcg18;mCG_14890	Q9D844;Q6GTN1;Q99LN0	1
1.11783	-1.03044				6912700	4906700	2	0.059173	0.163507	IPI00110827	IPI00110827	Actin, alpha skeletal muscle;Alpha-actin-1;Skeletal muscle alpha-actin mRNA.;Alpha-actin (Aa 40-375)	Acta;Acta1	P68134;Q61264;Q61272	1
-0.159831	-0.0635147				15710000	4015800	3	0.746713	0.994233	IPI00110853	IPI00110853	Transmembrane protein 68;Transmembrane protein 68, isoform CRA_a	Tmem68;mCG_10917;RP23-196C23.3-001	Q9D850-1;Q9D850;A2AJF6	1
0.716157	-0.686777				19454000	19947000	11	0.142846	0.262959	IPI00110856;IPI00227815;IPI00621537	IPI00110856;IPI00227815;IPI00621537	Novel nuclear protein 1;Nucleolar protein Nop52;Ribosomal RNA processing protein 1 homolog A;RRP1-like protein;Rrp1 protein	Nnp1;Rrp1	P56183-1;P56183;Q05CN2;P56183-3;P56183-2;Q05DT3	3
-0.401692	0.222681				15733000	1861000	4	0.429376	0.66045	IPI00110867;IPI00882243;IPI00858076	IPI00110867;IPI00882243;IPI00858076	Methyltransferase-like protein 10	Mettl10	Q9D853	3
-1.18	1.22398				17103000	12878000	8	0.0217915	0.0161496	IPI00929902;IPI00110896;IPI00874636	IPI00929902;IPI00110896;IPI00874636	Fas;Fas (TNF receptor superfamily member 6);Fas (TNF receptor superfamily member);Apo-1 antigen;Apoptosis-mediating surface antigen FAS;FASLG receptor;Tumor necrosis factor receptor superfamily member 6	Fas;mCG_21463;Apt1;Tnfrsf6	A1Y9B2;Q6GT31;P25446	3
0.321582	-0.303098				33924000	19538000	6	0.45488	0.612001	IPI00110918	IPI00110918	28S ribosomal protein S22, mitochondrial	Mrps22;Rpms22	Q9CXW2	1
-1.34542	-0.534684				6195400	7099800	4	0.0337809	0.494812	IPI00110922	IPI00110922	Actin-related protein 6	Actr6	Q9D864	1
0.468844	-0.782521				46339000	31693000	6	0.381588	0.194281	IPI00110931;IPI00461325;IPI00461326;IPI00881775	IPI00110931;IPI00461325;IPI00461326;IPI00881775	H/ACA ribonucleoprotein complex subunit 1;Nucleolar protein family A member 1;snoRNP protein GAR1;Putative uncharacterized protein	Gar1;Nola1	Q9CY66-1;Q9CY66;Q3TKG5;Q9CY66-2;Q9CY66-3	4
-0.438757	0.484912				217430000	111560000	10	0.285892	0.284074	IPI00110956;IPI00857902	IPI00110956;IPI00857902	Charged multivesicular body protein 6;Chromatin-modifying protein 6;Chromatin modifying protein 6;MCG119194;Putative uncharacterized protein	Chmp6;mCG_119194;RP24-225K18.4-001;RP24-225K18.4-002	P0C0A3;B1AZ39;Q3TS10;B1AZ42	2
0.0321009	0.298424				118640000	331160000	12	0.880962	0.533524	IPI00648654;IPI00110990	IPI00648654;IPI00110990	Dual specificity phosphatase 3 (Vaccinia virus phosphatase VH1-related);Dual specificity protein phosphatase 3;T-DSP11;Dual specificity phosphatase 3 (Vaccinia virus phosphatase VH1-related), isoform CRA_b;Putative uncharacterized protein	Dusp3;RP23-398F7.3-003;mCG_21353;RP23-398F7.3-001	B1AQF4;Q9D7X3;B1AQF3;Q3V2Y9	2
-0.668364	0.987103				1005900000	1657900000	51	0.0543046	0.00517176	IPI00404551;IPI00111013;IPI00881091;IPI00927957	IPI00404551;IPI00111013;IPI00881091;IPI00927957	Putative uncharacterized protein;Cathepsin D;Ctsd protein;Cathepsin D, isoform CRA_a	Ctsd;mCG_11067	Q8C243;P18242;Q05BF3;Q3TIR0;Q3TJN3;Q3TWD0;Q3TWL1;Q3TWR6;Q3TXL5;Q3U651;Q3U7I9;Q3U7P0;Q3U8W5;Q3UAQ1;Q3UC89;Q3UCD9;Q8VCK2;Q3UCW4	4
0.00216244	-0.139792				72829000	106380000	14	0.894955	0.681703	IPI00111045	IPI00111045	Mitochondrial import inner membrane translocase subunit TIM50	Tim50;Timm50	Q9D880	1
-0.21833	-1.0052				33439000	76962000	5	0.698928	0.0509218	IPI00111073;IPI00222723;IPI00894641;IPI00894771	IPI00111073;IPI00222723;IPI00894641;IPI00894771	GPI-anchor transamidase;Phosphatidylinositol-glycan biosynthesis class K protein;Phosphatidylinositol glycan anchor biosynthesis, class K;Phosphatidylinositol glycan anchor biosynthesis, class K, isoform CRA_c;Phosphatidylinositol glycan anchor biosynthesis, class K, isoform CRA_a;Putative uncharacterized protein;Phosphatidylinositol glycan anchor biosynthesis, class K, isoform CRA_b	Pigk;mCG_7289	Q9CXY9;Q80V43;Q8BL63;Q8BXX3;Q3TGN0;Q3TUE9	4
-0.643405	0.276437				7489600	6944200	2	0.317311	0.595626	IPI00111117	IPI00111117	Actin-related protein 2/3 complex subunit 5-like protein;Arp2/3 complex 16 kDa subunit 2;Actin-related protein 2/3 complex subunit 5	Arpc5l;RP23-244N6.5-001	Q9D898;A3KGQ6	1
0.285106	0.0773797				45501000	18982000	12	0.58779	0.880189	IPI00111145	IPI00111145	Novel protein;Uracil phosphoribosyltransferase (FUR1) homolog (S. cerevisiae)	RP23-92C4.1-001;Uprt	B1AVZ0	1
-0.335699	0.373063				510670000	382900000	33	0.367387	0.398471	IPI00111149	IPI00111149	[Protein ADP-ribosylarginine] hydrolase;ADP-ribose-L-arginine cleaving enzyme;ADP-ribosylarginine hydrolase, isoform CRA_a;Putative uncharacterized protein	Adprh;Arh1;mCG_129090	P54923;Q3U5N4;Q9CTF5	1
-1.08562	0.692338				32725000	14088000	6	0.0229956	0.158027	IPI00111163;IPI00620389	IPI00111163;IPI00620389	Ectonucleotide pyrophosphatase/phosphodiesterase family member 5;MKIAA4152 protein;Enpp5 protein	Enpp5;mKIAA4152	Q9EQG7;Q5DTL0;Q5FWJ8	2
0.0551957	-0.0574367				106770000	171340000	28	0.837688	0.748701	IPI00111167;IPI00228912;IPI00869401	IPI00111167;IPI00228912	Ceramide transfer protein;Collagen type IV alpha-3-binding protein;Goodpasture antigen-binding protein;StAR-related lipid transfer protein 11;START domain-containing protein 11;Putative uncharacterized protein	Col4a3bp;Stard11	Q9EQG9-1;Q9EQG9;Q8BSX8;Q9EQG9-2	3
0.525668	-0.703008				67698000	47737000	6	0.203372	0.168569	IPI00111168;IPI00785381	IPI00111168;IPI00785381	Cell division protein kinase 18;PCTAIRE-motif protein kinase 3;Serine/threonine-protein kinase PCTAIRE-3;Pctk3 protein	Cdk18;Pctk3;mCG_2609	Q04899;Q0VDL6;Q0VDL5	2
0.364124	-0.51515				368610000	257700000	44	0.321467	0.195348	IPI00111169;IPI00751863	IPI00111169;IPI00751863	Cytosolic phospholipase A2;Lysophospholipase;Phosphatidylcholine 2-acylhydrolase;Phospholipase A2;Phospholipase A2 group IVA;Phospholipase A2, group IVA (Cytosolic, calcium-dependent);Putative uncharacterized protein	Cpla2;Pla2g4;Pla2g4a;mCG_125138	P47713;Q3UMQ1;Q9DBX5	2
-0.0614357	0.15004				1882300000	1649100000	127	0.750058	0.741922	IPI00111181	IPI00111181	Maternal-embryonic 3;Vacuolar protein sorting-associated protein 35;Vesicle protein sorting 35;Putative uncharacterized protein;Vacuolar protein sorting 35, isoform CRA_a	Mem3;Vps35;mCG_14323	Q9EQH3;Q3TJ43;Q3TKU6;Q3TRJ1;Q3TUV7;Q3UQJ1	1
0.62826	-0.864859				19612000	872320	3	0.199291	0.197706	IPI00111207;IPI00458852;IPI00470972;IPI00661289;IPI00753429	IPI00111207;IPI00458852;IPI00470972	G2/mitotic-specific cyclin-B1;Putative uncharacterized protein;MCG116121;Cyclin b1 variant 1;Ccnb1 protein	Ccn-2;Ccnb1;Ccnb1-rs13;Cycb;Cycb1;mCG_116121	P24860;Q3TFV6;Q3TQW9;Q3UWL3;C5IGX4;Q68EM3	5
-0.0159868	0.732573				2907500	5769400	4	0.997094	0.210025	IPI00111209;IPI00471182;IPI00869451	IPI00111209;IPI00471182;IPI00869451	ATP/GTP-binding protein 1;Cytosolic carboxypeptidase 1;Nervous system nuclear protein induced by axotomy;Agtpbp1 protein;Putative uncharacterized protein	Agtpbp1;Ccp1;Nna1	Q641K1-1;Q641K1;Q641K1-2;Q641K1-3;Q8C1R2	3
0.140779	-0.319838				23240000	29289000	11	0.782665	0.597683	IPI00111211	IPI00111211	39S ribosomal protein L46, mitochondrial;Putative uncharacterized protein	Mrpl46	Q9EQI8;Q9D9V9	1
-0.290057	0.326077				2200000000	1300800000	87	0.307633	0.396387	IPI00111218;IPI00858077	IPI00111218	AHD-M1;Aldehyde dehydrogenase, mitochondrial;ALDH class 2;ALDH-E2;ALDHI;Putative uncharacterized protein;Aldehyde dehydrogenase 2, mitochondrial, isoform CRA_b	Ahd1;Ahd-1;Aldh2;mCG_16016	P47738;Q3TVM2;Q3U6I3;Q3U9J7;Q3UJW1;Q544B1	2
-0.602723	0.497127				54556000	65688000	7	0.18227	0.296764	IPI00111228;IPI00652986	IPI00111228;IPI00652986	Two pore calcium channel protein 1;Voltage-dependent calcium channel protein TPC1;Putative uncharacterized protein	Kiaa1169;Tpc1;Tpcn1	Q9EQJ0-1;Q9EQJ0;Q3UV38;Q9EQJ0-2	2
-0.483823	0.479438				1546900000	1216800000	88	0.106338	0.193585	IPI00111258;IPI00858189;IPI00830281;IPI00830511;IPI00830397	IPI00111258	Major vault protein;Putative uncharacterized protein;Major vault protein, isoform CRA_a	Mvp;mCG_142722	Q9EQK5;Q3THX5;Q3U7S9;Q8C2S9;Q922X6	5
-0.270069	0.32987				2212300000	2318300000	72	0.33763	0.390192	IPI00111265;IPI00881762;IPI00857651	IPI00111265;IPI00881762;IPI00857651	CapZ alpha-2;F-actin-capping protein subunit alpha-2;Putative uncharacterized protein;Capping protein (Actin filament) muscle Z-line, alpha 2, isoform CRA_c;F-actin capping protein alpha-2 subunit	Cappa2;Capza2;mCG_13469	P47754;Q3U7G3;Q3UBZ3;Q3UCD2;Q5DQJ3	3
0.375067	-0.291663				303240000	154530000	22	0.308882	0.412748	IPI00111271	IPI00111271	Signal recognition particle receptor subunit beta;Putative uncharacterized protein	Srprb	P47758;Q542X6	1
0.204141	0.113167				88221000	59579000	16	0.567419	0.944974	IPI00111286	IPI00111286	Cysteine-rich with EGF-like domain protein 2	Creld2	Q9CYA0	1
-0.0492628	-0.105815				157990000	205580000	27	0.983423	0.672033	IPI00111320;IPI00756736;IPI00856993;IPI00885544	IPI00111320;IPI00756736;IPI00856993	Sorting nexin-27;Putative uncharacterized protein	Kiaa0488;Snx27	Q3UHD6-1;Q3UHD6;Q3UHD6-2;Q8BYM0	4
0.219835	-3.61391		+		18431000	15732000	4	0.660464	7.03802e-09	IPI00111352;IPI00896583	IPI00111352;IPI00896583	mRNA-decapping enzyme 2;Putative uncharacterized protein	Dcp2	Q9CYC6;Q3TLD9;Q3U671	2
0.146394	-0.72989				42442000	95881000	11	0.771284	0.152298	IPI00111357;IPI00886001	IPI00111357;IPI00886001	UPF0683 protein C7orf47 homolog		Q9D8C8	2
0.38405	-0.0559062				546460000	180520000	33	0.306886	0.751173	IPI00111359;IPI00760002	IPI00111359;IPI00760002	Glutathione reductase, mitochondrial;Putative uncharacterized protein;Gsr protein	Gr1;Gsr	P47791-1;P47791;Q3TWI5;Q3TXK9;Q3U9P5;Q3U9R7;Q3UAS7;Q3UB84;Q91Z57;P47791-2	2
0.169027	-0.0295586				115980000	105640000	21	0.633759	0.844381	IPI00111369;IPI00187414;IPI00785328	IPI00111369;IPI00187414	Cell death protein 6 homolog;Protein GULP;PTB domain adapter protein CED-6;PTB domain-containing engulfment adapter protein 1	Ced6;Gulp1	Q8K2A1-2;Q8K2A1;Q8K2A1-1	3
0.362778	-0.38464				5620600000	4894800000	154	0.37145	0.323916	IPI00111412	IPI00111412	60S ribosomal protein L4;Putative uncharacterized protein;Ribosomal protein L4	Rpl4;mCG_12784	Q9D8E6;Q564E8;Q5ZEY2;Q9CSM5	1
0.033793	-0.0634544				467430000	311420000	22	0.85485	0.772906	IPI00111416	IPI00111416	Syntaxin-12;Syntaxin 12;Putative uncharacterized protein	Stx12;mCG_118857;RP23-464L12.3-001	Q9ER00;A2ADS0;Q3TDG9;Q3TIL5	1
-1.1729	0.377735				109680	72187	2	0.061942	0.484287	IPI00111420	IPI00111420	Protein YIPF5;YIP1 family member 5;YPT-interacting protein 1 A	Yip1a;Yipf5	Q9EQQ2	1
-0.247748	0.1149				289270000	363560000	36	0.516522	0.938248	IPI00622084;IPI00111481	IPI00622084;IPI00111481	Extracellular sulfatase Sulf-1	Kiaa1077;Sulf1	Q8K007	2
0.508226	-0.230584				759510000	521030000	27	0.187111	0.457971	IPI00944164;IPI00944120;IPI00111489	IPI00944164;IPI00944120;IPI00111489	Cytosolic 5-nucleotidase II;Cytosolic purine 5-nucleotidase	Nt5c2	Q3V1L4	3
-0.878905	0.910733				41563000	54578000	16	0.0500486	0.0552018	IPI00111497;IPI00330129;IPI00856438	IPI00111497;IPI00330129;IPI00856438	Immunoglobulin superfamily DCC subclass member 4;Neighbor of punc e11;Protein DDM36	Ddm36;Igdcc4;Kiaa1628;Nope	Q9EQS9-2;Q9EQS9;Q9EQS9-1;Q9EQS9-3	3
2.00252	0.48553	+			228580	362710	2	0.000508428	0.378713	IPI00111509	IPI00111509	Glucose-fructose oxidoreductase domain-containing protein 2	Gfod2	Q9CYH5	1
-0.231634	0.0592169				11013000	51746000	4	0.720018	0.966251	IPI00111512	IPI00111512	Metalloendopeptidase OMA1, mitochondrial	Oma1	Q9D8H7-1;Q9D8H7	1
-0.123953	0.102053				918810000	1347100000	42	0.802427	0.85096	IPI00111556;IPI00120374;IPI00473972	IPI00111556;IPI00120374;IPI00473972	Serine/threonine-protein phosphatase 2A catalytic subunit beta isoform;Serine/threonine-protein phosphatase;Serine/threonine-protein phosphatase 2A catalytic subunit alpha isoform	Ppp2cb;Ppp2ca	P62715;Q8BN07;P63330;Q8VED4	3
-0.200863	0.101516				3855400	3365500	2	0.770077	0.813422	IPI00111558	IPI00111558	GATS-like protein 1	Gats;Gatsl1	Q8CAB8	1
0.564524	-0.75855				342170000	230830000	13	0.141612	0.0698057	IPI00111560;IPI00347814;IPI00850678;IPI00755843;IPI00410883;IPI00754518;IPI00406502;IPI00849165	IPI00111560;IPI00347814;IPI00850678;IPI00755843;IPI00410883;IPI00754518;IPI00406502	Phosphatase 2A inhibitor I2PP2A;Protein SET;Template-activating factor I;Putative uncharacterized protein;SET translocation;cDNA sequence BC085271;Set protein	Set;RP23-261D24.1-001;BC085271;RP23-261D24.1-004;RP23-261D24.1-003	Q9EQU5-1;Q9EQU5;Q3T9S3;Q5U445;A2BE93;Q9EQU5-2;A2BE92;Q921H2;Q9CRT3;Q9EQU5-3	8
-1.06106	-3.83834		+		147110	50159	4	0.0918098	3.08819e-09	IPI00111600	IPI00111600	SPARC/osteonectin, CWCV, and Kazal-like domains proteoglycan 2;Testican-2;Spock2 protein;MKIAA0275 protein	Spock2;Ticn2;mKIAA0275	Q9ER58;Q6PAN0;Q80U51	1
-0.157158	0.544683				12062000	60929000	21	0.816159	0.285066	IPI00111639;IPI00874616	IPI00111639	Kinesin-like protein KIF13A	Kif13a	Q9EQW7	2
-1.50508	1.62728	+			58984000	6342900	3	0.000729392	0.00755683	IPI00111684	IPI00111684	NADH dehydrogenase [ubiquinone] 1 alpha subcomplex subunit 4-like 2	Ndufa4l2	Q4FZG9	1
0.785425	-0.813677				34866000	64678000	16	0.0882828	0.111852	IPI00111695	IPI00111695	60S ribosomal protein L7-like 1;Putative uncharacterized protein;Rpl7l1 protein	Rpl7l1	Q9D8M4;Q3U8B9;Q99L18	1
-1.57325	0.591392				8874600	6571800	3	0.00860719	0.303113	IPI00111698	IPI00111698	Snx21 protein;Putative uncharacterized protein;Sorting nexin family member 21	Snx21;RP23-370H21.7-001;AI481716	Q149Q9;Q3UR97;Q8VEN3	1
0.0813396	0.0936954				100730000	27746000	16	0.789293	0.846918	IPI00111730;IPI00954636;IPI00880676;IPI00880304	IPI00111730;IPI00954636;IPI00880676	Protein FAM45A;Putative uncharacterized protein;RIKEN cDNA 1810055E12, isoform CRA_b	Fam45a;mCG_23044	Q9D8N2;Q3TH34	4
-0.590962	-5.56333		+		6986100	375570000	3	0.359598	8.99556e-27	IPI00751276;IPI00111733;IPI00881664;IPI00880828	IPI00751276;IPI00111733;IPI00881664;IPI00880828	Transmembrane protein 222	D4Ertd196e;Tmem222	Q8BVA2	4
-0.227979	0.141564				153910000	131540000	15	0.604656	0.856151	IPI00554855;IPI00111754;IPI00828227;IPI00828737;IPI00554871;IPI00762727;IPI00875538;IPI00229893	IPI00554855;IPI00111754;IPI00828227;IPI00828737;IPI00554871;IPI00762727	ELKL motif kinase 1;MAP/microtubule affinity-regulating kinase 2;Serine/threonine-protein kinase MARK2;Putative uncharacterized protein;MKIAA4207 protein	Emk;Mark2;mKIAA4207	Q05512-1;Q05512;Q3U3A1;Q571J8;Q05512-2;Q3T9A3;Q05512-4;Q05512-3	8
-0.177882	0.109026				70706000	49297000	10	0.766089	0.952615	IPI00111770;IPI00875971	IPI00111770;IPI00875971	ATP synthase subunit e, mitochondrial;ATP synthase, H+ transporting, mitochondrial F1F0 complex, subunit e;MCG13600, isoform CRA_c;Putative uncharacterized protein	Atp5i;Atp5k;Lfm1;Lfm-1;mCG_13600	Q06185;Q5EBI8;Q8BTB6	2
0.216858	0.018919				13428000	13760000	6	0.631516	0.878449	IPI00111784;IPI00473469	IPI00111784;IPI00473469	39S ribosomal protein L17, mitochondrial	Mrpl17	Q9D8P4-1;Q9D8P4;Q9D8P4-2	2
0.325041	-0.0811559				10333000	10998000	2	0.48459	0.976432	IPI00111789;IPI00624850;IPI00116609;IPI00918223;IPI00607962;IPI00798495;IPI00762229	IPI00111789;IPI00624850;IPI00116609;IPI00918223;IPI00607962;IPI00798495;IPI00762229	Carboxyl-terminal LIM domain-binding protein 2;LIM domain-binding factor CLIM2;LIM domain-binding protein 1;Nuclear LIM interactor;Carboxyl-terminal LIM domain-binding protein 1;LIM domain-binding factor CLIM1;LIM domain-binding protein 2	Ldb1;Nli;Clim1;Ldb2	P70662-1;P70662;P70662-3;O55203-1;O55203;O55203-2;O55203-3;P70662-2	7
-0.276433	0.196229				173430000	214410000	43	0.540375	0.748146	IPI00111793;IPI00890881	IPI00111793;IPI00890881	Entactin;Nidogen-1;Nidogen 1;Putative uncharacterized protein	Ent;Nid1	P10493;Q3TKX9	2
-0.518102	0.350497				55749000	8848900	4	0.253424	0.439674	IPI00229454;IPI00875524;IPI00111810	IPI00229454;IPI00875524;IPI00111810	Amino-terminal enhancer of split;Grg-5;Protein ESP1;Protein GRG;Aes protein;Amino-terminal enhancer of split, isoform CRA_b;Amino-terminal enhancer of split, isoform CRA_c;Putative uncharacterized protein	Aes;Esp1;Grg;mCG_12088	P63002-2;P63002;P63002-1;B7ZNK7;Q3TYD9	3
0.525167	-0.583787				60622000	140070000	27	0.328554	0.203561	IPI00817029;IPI00111821	IPI00817029;IPI00111821	Glyoxylate reductase 1 homolog;Nuclear protein NP60;Putative oxidoreductase GLYR1	Glyr1;Np60	Q922P9	2
-0.0799202	0.281787				245090000	299270000	36	0.950963	0.566498	IPI00760011;IPI00111827;IPI00473209;IPI00404009	IPI00760011;IPI00111827;IPI00473209	Putative uncharacterized protein;Sorting nexin-6;Snx6 protein	Snx6	Q9CZ03;Q6P8X1;Q8R0Z4	4
0.345964	-0.734299				8665300	25485000	6	0.458474	0.223324	IPI00111829;IPI00649823	IPI00111829;IPI00649823	Probable rRNA-processing protein EBP2;EBNA1 binding protein 2	Ebna1bp2;Ebp2;RP23-154A15.1-004	Q9D903;A2ACZ1	2
0.427928	-0.567468				873250000	642740000	25	0.2598	0.130465	IPI00111831;IPI00121297	IPI00111831;IPI00121297	Alpha-NAC, muscle-specific form;Nascent polypeptide-associated complex subunit alpha, muscle-specific form;Alpha-NAC;Alpha-NAC/1.9.2;Nascent polypeptide-associated complex subunit alpha;Putative uncharacterized protein	Gm1878;Naca	P70670;Q60817;Q3UK68	2
-0.296049	0.0422241				52436000	118050000	15	0.522845	0.954516	IPI00111836;IPI00929825	IPI00111836;IPI00929825	Interferon regulatory factor 3;Interferon regulatory factor-3;Interferon regulatory factor 3, isoform CRA_a;Putative uncharacterized protein;Interferon regulatory factor 3 transcript variant a	Irf3;IRF3;mCG_23141	P70671;O54726;Q3U9K6;Q3UJM9;C0IXK2	2
-0.122994	0.402831				14411000	21185000	5	0.861305	0.350094	IPI00111842	IPI00111842	Iron-only hydrogenase-like protein 2;Nuclear prelamin A recognition factor	Narf	Q9CYQ7	1
0.0712136	0.292428				27773000	34872000	10	0.817605	0.554883	IPI00111877;IPI00408243;IPI00881571	IPI00111877;IPI00408243;IPI00881571	Single-stranded DNA-binding protein, mitochondrial;Single-stranded DNA binding protein 1;Single-stranded DNA binding protein 1, isoform CRA_a	Ssbp1;mCG_15097	Q9CYR0;Q8R2K3	3
-1.06688	0.983167				17073000	31404000	14	0.0379473	0.0486402	IPI00111884;IPI00648190	IPI00111884;IPI00648190	Solute carrier family 25 member 35	Slc25a35	Q5SWT3	2
-0.146356	0.0982848				300060000	749690000	26	0.753497	0.989012	IPI00111885;IPI00653598	IPI00111885;IPI00653598	Complex III subunit 1;Core protein I;Cytochrome b-c1 complex subunit 1, mitochondrial;Ubiquinol-cytochrome-c reductase complex core protein 1;Putative uncharacterized protein;Ubiquinol-cytochrome c reductase core protein 1;Uqcrc1 protein	Uqcrc1;mCG_16482	Q9CZ13;Q3THM1;Q3TIC8;Q3TV75;Q8K2S8;Q8VEJ2	2
-0.179008	0.158725				1086800000	595840000	65	0.496889	0.831553	IPI00111931	IPI00111931	ADP-ribosylation factor GTPase-activating protein 3	Arfgap3	Q9D8S3	1
-0.534621	0.198494				3672400	8847000	5	0.408788	0.625118	IPI00111946	IPI00111946	Putative uncharacterized protein	1810009N02Rik	Q9D927	1
-0.639692	-0.273204				29565000	41018000	5	0.192432	0.532422	IPI00111949;IPI00648364	IPI00111949;IPI00648364	ESCRT-II complex subunit VPS22;Vacuolar-sorting protein SNF8;SNF8, ESCRT-II complex subunit, homolog (S. cerevisiae)	D11Moh34;Snf8;RP23-235J5.2-005	Q9CZ28;A2A6M1	2
-0.356347	-0.0681657				33283000	22802000	5	0.492072	0.894703	IPI00111953	IPI00111953	BolA-like protein 1	Bola1	Q9D8S9	1
0.247806	-0.327421				75480000	82002000	11	0.50481	0.502661	IPI00111958	IPI00111958	Uroporphyrinogen decarboxylase	Urod	P70697	1
0.494467	-0.467673				1417500000	1100700000	90	0.207277	0.237958	IPI00111959	IPI00111959	CTP synthase 1;CTP synthetase 1;UTP--ammonia ligase 1;Cytidine 5-triphosphate synthase;Cytidine 5-triphosphate synthase, isoform CRA_a;Putative uncharacterized protein	Ctps;mCG_122871;RP23-106K5.3-001	P70698;B1AS53;Q3TPP2	1
-0.106607	0.0625362				259370000	303000000	43	0.854935	0.960273	IPI00111960;IPI00649022;IPI00649103;IPI00649375;IPI00649278	IPI00111960	Acid maltase;Lysosomal alpha-glucosidase;Glucosidase, alpha, acid;Glucosidase, alpha, acid, isoform CRA_a	Gaa;mCG_15028;RP23-13O17.5-001	P70699;A2AFL4	5
-0.094572	0.0918014				1368000000	1169900000	88	0.674297	0.874708	IPI00111981;IPI00754697;IPI00227836;IPI00115578	IPI00111981;IPI00754697;IPI00227836	GTP-binding protein 9;Obg-like ATPase 1;Putative uncharacterized protein	Gtpbp9;Ola1;RP23-275P21.1-005	Q9CZ30-1;Q9CZ30;Q3TJF2;Q3TW21;B1AYJ9;Q9CZ30-2	4
0.116764	0.237441				5500100	1317800	3	0.822734	0.642608	IPI00111986	IPI00111986	Gasdermin domain-containing protein 1;Gasdermin-D	Gsdmd;Gsdmdc1	Q9D8T2	1
0.0124972	0.0357646				23393000	12272000	7	0.991492	0.85368	IPI00111992	IPI00111992	Protein FAM18B	Fam18b	Q9D8T4	1
0.0426443	0.190172				73362000	44747000	11	0.825724	0.804544	IPI00112000;IPI00756519;IPI00753247;IPI00857076	IPI00112000;IPI00756519;IPI00753247;IPI00857076	Syntaxin-18	Stx18	Q8VDS8-1;Q8VDS8;Q8VDS8-3;Q8VDS8-2	4
-0.619692	0.0926134				13109000	39436000	9	0.310254	0.982935	IPI00112001;IPI00882316	IPI00112001;IPI00882316	Adenylyl cyclase-associated protein 2;Adenylyl cyclase-associated protein	Cap2	Q9CYT6;Q8BKZ3	2
-0.306163	0.1644				43305000	8223100	7	0.508047	0.723964	IPI00112007	IPI00112007	Transmembrane protein 160	Tmem160	Q9D938	1
-0.354243	0.145351				117570000	157490000	25	0.395877	0.870672	IPI00112017;IPI00652635;IPI00653232;IPI00830588	IPI00112017;IPI00652635;IPI00653232	CTP synthase 2;CTP synthetase 2;UTP--ammonia ligase 2;Cytidine 5-triphosphate synthase 2	Ctps2;RP23-31A20.5-001;RP23-31A20.5-006;RP23-31A20.5-003	P70303-1;P70303;A2AEQ7;P70303-2;A2AEQ8;P70303-3;A2AEQ6	4
-0.325756	0.477263				263290000	379310000	31	0.364823	0.248548	IPI00112032;IPI00895023	IPI00112032;IPI00895023	Carbohydrate kinase domain-containing protein	Carkd	Q9CZ42-1;Q9CZ42;Q9CZ42-3	2
-0.533347	-0.547763				3031600	69159000	3	0.404909	0.277027	IPI00112043;IPI00828854;IPI00894613	IPI00112043;IPI00828854;IPI00894613	Protein LAPS18-like;Protein LLP homolog	Llph	Q9D945-1;Q9D945;Q9D945-2	3
-0.096067	-0.0209551				251290000	219750000	31	0.914987	0.808257	IPI00112053;IPI00849280	IPI00112053;IPI00849280	Sorting nexin-5;Sorting nexin 5;Putative uncharacterized protein	Snx5;RP23-35E16.2-001	Q9D8U8;A2ANA4;Q3TJN6;Q3TXT4;Q8C5E7	2
-0.0144705	0.660016				12086000	3157200	2	0.991569	0.240794	IPI00112072;IPI00228576;IPI00461961	IPI00112072;IPI00228576;IPI00461961	Minor histocompatibility antigen H13;Presenilin-like protein 3;Signal peptide peptidase;Histocompatibility 13;Histocompatibility 13, isoform CRA_a;Putative uncharacterized protein;H13 protein;Histocompatibility 13, isoform CRA_d	H13;Hm13;Psl3;mCG_3727;RP23-35I8.11-001;RP23-35I8.11-006	Q9D8V0-1;Q9D8V0;A3KGS1;Q3TXP0;Q861Q5;Q8HWB5;Q9D8V0-3;Q6PGJ8;Q8HWB1	3
0.302173	0.0411028				114810000	29272000	4	0.427128	0.92997	IPI00112096	IPI00112096	Microsomal signal peptidase 12 kDa subunit;Signal peptidase complex subunit 1	Spc12;Spcs1	Q9D958	1
-0.248485	0.184725				186160000	100790000	23	0.593398	0.76941	IPI00112097	IPI00112097	COMM domain-containing protein 9;COMM domain containing 9;COMM domain containing 9, isoform CRA_a	Commd9;mCG_12561;RP23-275L13.2-001	Q8K2Q0;A2AVJ6	1
0.431035	0.351855				7056800	16767000	3	0.455627	0.416989	IPI00742434;IPI00112098;IPI00742365;IPI00653227	IPI00742434;IPI00112098;IPI00742365	Alpha-globin transcription factor CP2	Tcfcp2	Q9ERA0-2;Q9ERA0;Q9ERA0-1;Q9ERA0-3	4
0.384271	-0.31328				30184000	58725000	17	0.380663	0.487382	IPI00112101;IPI00856385	IPI00112101	Septin and tuftelin-interacting protein 1;Tuftelin-interacting protein 11;Tuftelin-interacting protein 39;Putative uncharacterized protein;Tuftelin interacting protein 11	Stip;Tfip11;Tip39;mCG_3481	Q9ERA6;Q3TTV6;Q3UGE9	2
0.889629	0.0048968				11744000	63168000	4	0.0652323	0.890703	IPI00112111;IPI00776251	IPI00112111	Adrenoleukodystrophy protein;ATP-binding cassette sub-family D member 1;ATP-binding cassette, sub-family D (ALD), member 1;ATP-binding cassette, sub-family D, member 1	Abcd1;Ald;Aldgh;mCG_8093;RP23-373N8.2-001	P48410;A2ALM9	2
0.706995	-0.598785				321690	4469700	3	0.21223	0.438595	IPI00112125;IPI00855148;IPI00855074	IPI00112125;IPI00855148;IPI00855074	UPF0469 protein KIAA0907	Kiaa0907	Q3TCX3-1;Q3TCX3;Q3TCX3-2;Q3TCX3-3	3
-0.337886	0.292193				105550000	78988000	7	0.420191	0.55616	IPI00112126	IPI00112126	UPF0451 protein C17orf61 homolog		Q5F285	1
0.462995	0.9387				15373000	25474000	6	0.346226	0.059726	IPI00112138	IPI00112138	Magnesium-dependent phosphatase 1	Mdp1	Q9D967	1
-0.104558	0.195852				13224000	19013000	2	0.885868	0.662832	IPI00112144	IPI00112144	Chemokine-like factor superfamily member 6;CKLF-like MARVEL transmembrane domain-containing protein 6;Putative uncharacterized protein	Cklfsf6;Cmtm6	Q9CZ69;Q3TX31;Q3UAS5;Q3UL30	1
1.18282	-0.615331				19836000	7280800	4	0.0151004	0.424703	IPI00112188	IPI00112188	CCR4-associated factor 8;CCR4-NOT transcription complex subunit 8;CCR4-NOT transcription complex, subunit 8;CCR4-NOT transcription complex, subunit 8, isoform CRA_a	Cnot8;mCG_23047;RP23-293I3.1-001	Q9D8X5;A2AFQ6	1
-0.393046	-0.230008				9799600	12648000	4	0.527777	0.786869	IPI00112189;IPI00890111	IPI00112189;IPI00890111	Sulfiredoxin 1 homolog (S. cerevisiae);Neoplastic progression protein 3;Sulfiredoxin-1	RP23-214I20.7-001;Srxn1;Npn3;Srx	A2AQU8;Q9D975	2
-0.0993862	-1.27101				18114000	89609000	4	0.836638	0.014095	IPI00112203;IPI00930762;IPI00400191;IPI00400192	IPI00112203;IPI00930762;IPI00400191;IPI00400192	Pumilio homolog 2;Putative uncharacterized protein	Kiaa0235;Pum2	Q80U58-1;Q80U58;Q3TTH9;Q3UR91;Q80U58-2;Q3TQ29;Q80U58-3	4
-0.471049	0.439144				13768000	9547500	3	0.445275	0.348013	IPI00112227;IPI00894982	IPI00112227;IPI00894982	Transmembrane protein 126A	Tmem126a	Q9D8Y1;B0LAC9	2
-0.144218	-0.129639				23986000	88728000	5	0.769666	0.76703	IPI00112230	IPI00112230	Mediator complex subunit 18;Mediator of RNA polymerase II transcription subunit 18	Med18	Q9CZ82	1
-0.544182	0.761115				436140000	799500000	42	0.103692	0.0281287	IPI00112251;IPI00662501	IPI00112251	Tubulin beta-3 chain;Putative uncharacterized protein	Tubb3	Q9ERD7;Q9CRT0	2
-1.05511	0.430071				12329000	16924000	7	0.0799397	0.317311	IPI00112271	IPI00112271	Arylsulfatase K	Arsk	Q9D2L1	1
0.0776532	0.259785				4153000	18788000	7	0.87362	0.555221	IPI00112275	IPI00112275	Activating signal cointegrator 1 complex subunit 1;ASC-1 complex subunit p50;Trip4 complex subunit p50;Activating signal cointegrator 1 complex subunit 1, isoform CRA_c;Putative uncharacterized protein	Ascc1;mCG_11294	Q9D8Z1;Q3UMX8	1
-0.419179	0.361881				846400	2266700	4	0.516769	0.501058	IPI00112292	IPI00112292	Autophagy-related protein 101	Atg101	Q9D8Z6	1
0.0817487	0.324235				2207300000	503520000	15	0.912522	0.448758	IPI00112303;IPI00228378;IPI00137954;IPI00222065	IPI00112303;IPI00228378	Cytokine-independent survival kinase;Serine/threonine-protein kinase Sgk3;Serum/glucocorticoid-regulated kinase 3;Serum/glucocorticoid-regulated kinase-like;Putative uncharacterized protein;Sgk3 protein	Cisk;Sgk3;Sgkl	Q9ERE3;Q3U907;Q3U9B2;Q8VEK1;Q3U9H2	4
-0.0423231	-0.0571815				38860000	31903000	4	0.996908	0.927921	IPI00112312;IPI00475109;IPI00654325	IPI00112312;IPI00475109;IPI00654325	Calmodulin-dependent calcineurin A subunit beta isoform;CAM-PRP catalytic subunit;Serine/threonine-protein phosphatase 2B catalytic subunit beta isoform;Serine/threonine-protein phosphatase	Calnb;Ppp3cb	P48453-1;P48453;P48453-2;Q3UXV4	3
-0.574218	0.217355				7392000	1336400	5	0.373813	0.666937	IPI00112320;IPI00880901;IPI00622766	IPI00112320;IPI00880901;IPI00622766	Meiotic recombination REC14 protein homolog;WD repeat-containing protein 61;CDW13/WDR61;WD repeat domain 61, isoform CRA_c;Putative uncharacterized protein	Wdr61;mCG_9684	Q9ERF3;A0MNP4;Q8BKW0;Q8BVQ0;Q9CWZ4	3
-0.166794	0.245009				30923000	40860000	12	0.783581	0.707997	IPI00112327;IPI00886191;IPI00886413	IPI00112327;IPI00886191;IPI00886413	Metaxin-1;Mitochondrial outer membrane import complex protein 1;Metaxin;Metaxin 1;Metaxin 1, isoform CRA_a;Putative uncharacterized protein	Mtx;Mtx1;Mtxn;mCG_17553	P47802;Q8R5C0	3
-0.0999428	0.244278				93029000	225460000	25	0.917711	0.637951	IPI00112335;IPI00649311	IPI00112335	C-JUN N-terminal kinase kinase 1;Dual specificity mitogen-activated protein kinase kinase 4;JNK-activating kinase 1;MAPK/ERK kinase 4;SAPK/ERK kinase 1;Mitogen activated protein kinase kinase 4, variant 1;Putative uncharacterized protein;Map2k4 protein	Jnkk1;Map2k4;Prkmk4;Sek1;Serk1;RP23-340L19.1-005	P47809;Q543X6;Q8K2U0	2
0.0888201	0.137766				702140000	691090000	51	0.752974	0.885718	IPI00112339;IPI00759925;IPI00874516	IPI00112339;IPI00759925;IPI00874516	Epithelial protein lost in neoplasm;LIM domain and actin-binding protein 1;Putative uncharacterized protein;LIM domain and actin binding 1;Lima1 protein	D15Ertd366e;Eplin;Lima1;mCG_20141	Q9ERG0-2;Q9ERG0;Q8BT15;Q8C3R7;Q8C7S2;Q8K2H0;Q9ERG0-1;Q8CD09	3
0.0751904	-0.0281898				395430000	312560000	43	0.762844	0.824512	IPI00112346;IPI00828805;IPI00816843;IPI00331732;IPI00830415;IPI00117172;IPI00622322	IPI00112346;IPI00828805;IPI00816843;IPI00331732;IPI00830415	CRK1;Mitogen-activated protein kinase 14;Mitogen-activated protein kinase p38 alpha;Mapk14 protein;Mitogen activated protein kinase 14;Mitogen activated protein kinase 14, isoform CRA_b	Crk1;Csbp1;Csbp2;Mapk14;mCG_18525;RP24-137E7.1-001;RP24-137E7.1-004;RP24-137E7.1-006	P47811-1;P47811;P47811-3;Q5U421;P47811-4;P47811-2;B2KF35;B2KF34	7
0.628167	-0.578844				7460500	8959700	5	0.283035	0.403841	IPI00347357;IPI00648091;IPI00112371;IPI00648485;IPI00648332	IPI00347357;IPI00648091;IPI00112371;IPI00648485;IPI00648332	RNA polymerase II termination factor;Transcription release factor 2;Transcription termination factor 2;Transcription termination factor, RNA polymerase II	Ttf2;DN-358O3.2-002;DN-358O3.2-003;RP23-357D5.3-003	Q5NC05;A2ACV9;A2ACL5	5
-0.527263	0.413594				87509000	25800000	11	0.24283	0.404983	IPI00112377	IPI00112377	Alcohol dehydrogenase PAN2;Retinol dehydrogenase 14;Putative uncharacterized protein;Retinol dehydrogenase 14 (All-trans and 9-cis)	Rdh14	Q9ERI6;Q3UQM5;Q569U9	1
0.350724	-0.400339				1676100000	1748600000	103	0.389715	0.30628	IPI00112414	IPI00112414	Chromosome segregation 1-like protein;Exportin-2;Importin-alpha re-exporter;Chromosome segregation 1-like (S. cerevisiae);Putative uncharacterized protein	Cse1l;Xpo2;mCG_14604;RP23-19L12.9-001	Q9ERK4;A2A5S1;Q9CSW8	1
0.187388	0.133169				78299000	82738000	34	0.592389	0.813736	IPI00112419	IPI00112419	NAC-alpha domain-containing protein 1	Kiaa0363;Nacad	Q5SWP3	1
0.470719	-0.462535				1614100000	747200000	42	0.232146	0.203229	IPI00112448;IPI00830211;IPI00762525;IPI00622897	IPI00112448;IPI00830211;IPI00762525	40S ribosomal protein S10;Putative uncharacterized protein;MCG21688;Ribosomal protein S10	Rps10;mCG_21688;RP24-535O17.1-001;RP24-535O17.1-002	P63325;Q3U9P0;Q5M9K7;Q3UW83	4
-0.0231671	-0.0247073				24847000	36240000	8	0.953001	0.970966	IPI00112460;IPI00759869;IPI00759898;IPI00318238;IPI00648601;IPI00622992;IPI00928515	IPI00112460;IPI00759869;IPI00759898;IPI00318238;IPI00648601;IPI00622992;IPI00928515	Nuclear distribution protein nudE homolog 1;Nuclear distribution protein nudE-like 1;Protein mNudE-like	Nde1;Nude;Ndel1;Nudel	Q9CZA6-1;Q9CZA6;Q9CZA6-3;Q9CZA6-2;Q9ERR1-1;Q9ERR1;Q9ERR1-2;Q9CZA6-4	7
-2.10048	-0.139029	+			11697000	1049300	3	0.000433361	0.876194	IPI00112485;IPI00754000;IPI00849707	IPI00112485;IPI00754000;IPI00849707	Putative uncharacterized protein;Igfbp3 protein;Insulin-like growth factor binding protein 3;Insulin-like growth factor-binding protein 3	Igfbp3;RP23-20C9.1-001;Igfbp-3	Q3UR87;Q6PE62;Q8BP94;P47878	3
-1.82026	1.0202				637970	375840	6	0.00357784	0.0755219	IPI00112487	IPI00112487	Insulin-like growth factor-binding protein 4;Putative uncharacterized protein	Igfbp4;Igfbp-4	P47879;Q8BSM9	1
-0.145079	0.28629				257400000	351470000	45	0.7567	0.557478	IPI00112493;IPI00874376;IPI00828758	IPI00112493;IPI00874376;IPI00828758	Apolipoprotein O-like;Protein FAM121A;RIKEN cDNA 9430083G14, isoform CRA_c;Putative uncharacterized protein	Apool;Fam121a;9430083G14Rik;mCG_49654;RP23-436F2.1-001;RP23-436F2.1-003	Q78IK4;B1AV13;Q9CZB4;B1AV14	3
0.0680517	-0.850194				12969000	7443700	4	0.858814	0.256385	IPI00112507;IPI00885900	IPI00112507;IPI00885900	Insulin-like growth factor-binding protein 6;Igfbp6 protein;Insulin-like growth factor binding protein 6	Igfbp6;Igfbp-6;mCG_17572	P47880;Q91X24	2
-0.41179	0.771209				142990000	209130000	13	0.317311	0.0348719	IPI00112536;IPI00857077	IPI00112536	Secernin-1	Kiaa0193;Scrn1	Q9CZC8	2
-0.582663	0.24123				157070000	90558000	21	0.141429	0.634469	IPI00112549;IPI00556840;IPI00857226;IPI00857822;IPI00856996	IPI00112549;IPI00556840;IPI00857226	Long-chain acyl-CoA synthetase 1;Long-chain-fatty-acid--CoA ligase 1;Acyl-CoA synthetase long-chain family member 1;Putative uncharacterized protein	Acsl1;Acsl2;Facl2	P41216;Q6GTG6	5
0.263155	-0.22457				1792400000	1792900000	101	0.53798	0.53981	IPI00112555	IPI00112555	Diadenosine tetraphosphate synthetase;Glycine--tRNA ligase;Glycyl-tRNA synthetase	Gars	Q9CZD3	1
-0.146915	0.259785				291690000	271820000	22	0.752096	0.611554	IPI00406790;IPI00828919;IPI00112584;IPI00475044;IPI00858144;IPI00857865;IPI00858128;IPI00459096;IPI00856305	IPI00406790;IPI00828919;IPI00112584;IPI00475044;IPI00858144;IPI00857865;IPI00858128	Calcium/calmodulin-dependent protein kinase type II subunit delta;Calcium/calmodulin-dependent protein kinase II delta;Putative uncharacterized protein	Camk2d;Kiaa4163	Q6PHZ2-5;Q6PHZ2;Q6PHZ2-4;Q6PHZ2-1;O70459;Q6PHZ2-2;Q3V1X9;Q8C8X9;Q8CCM0	9
-0.283439	-0.21419				27627000	15151000	6	0.597215	0.806622	IPI00112587	IPI00112587	Ras-related protein Rab-32;Rab32;RAB32, member RAS oncogene family;Putative uncharacterized protein	Rab32;mCG_14080	Q9CZE3;Q0PD23;Q3TW01	1
0.452806	-0.355202				308170000	268960000	60	0.228923	0.400085	IPI00112597;IPI00890844;IPI00895239;IPI00620551;IPI00894722	IPI00112597;IPI00890844	Ubiquitin conjugation factor E4 B;Ubiquitin fusion degradation protein 2;Ufd2a;Ubiquitination factor E4B, UFD2 homolog (S. cerevisiae);MKIAA0684 protein	Ube4b;Ufd2;RP23-173D8.1-001;mKIAA0684	Q9ES00;B2KFK2;Q6NWW1;Q80TU3;Q6DID4	5
-0.264166	-0.453399				20499000	17670000	7	0.599892	0.455038	IPI00112611;IPI00221399;IPI00776021	IPI00112611;IPI00221399;IPI00776021	Histone demethylase JARID1C;Jumonji/ARID domain-containing protein 1C;Lysine-specific demethylase 5C;Protein SmcX;Protein Xe169;Jarid1c protein	Jarid1c;Kdm5c;Kiaa0234;Smcx;Xe169	P41230-1;P41230;P41230-2;Q05CE7;Q8CGG4;P41230-3	3
-0.246995	-0.0130721				5077100	5738300	7	0.714329	0.942648	IPI00889843;IPI00112614	IPI00889843;IPI00112614	ATP-binding cassette, sub-family A (ABC1), member 1;ATP-binding cassette, sub-family A (ABC1), member 1, isoform CRA_a;Putative uncharacterized protein;ATP-binding cassette sub-family A member 1;ATP-binding cassette transporter 1	Abca1;mCG_2743;RP23-95M14.8-001;Abc1	B1AWZ8;Q8BPY1;P41233	2
-0.0849304	0.256769				386840000	354940000	38	0.911398	0.61785	IPI00112639	IPI00112639	Protein Ric-8A;Synembryn-A	Ric8;Ric8a	Q3TIR3	1
-0.137934	0.178237				14274000	28219000	5	0.841498	0.71727	IPI00112641;IPI00830823	IPI00112641;IPI00830823	15 kDa selenoprotein	2015-09-15	Q9ERR7	2
0.622649	-0.944693				69641000	223140000	20	0.138025	0.0271394	IPI00112645;IPI00880577;IPI00880698;IPI00849067;IPI00341012;IPI00918786	IPI00112645	Ribonucleoside-diphosphate reductase subunit M2;Ribonucleotide reductase small chain;Ribonucleotide reductase small subunit;Putative uncharacterized protein	Rrm2	P11157;Q3THV8	6
-1.06594	-0.401216				5452700	5292000	3	0.09379	0.623185	IPI00112681;IPI00830260;IPI00830156	IPI00112681;IPI00830260;IPI00830156	PH domain-containing adaptor PHAD47;Pleckstrin homology domain-containing family A member 2;Tandem PH domain-containing protein 2	Plekha2;Tapp2	Q9ERS5	3
0.541614	-1.43051				67264000	58291000	8	0.191306	0.00803665	IPI00112701	IPI00112701	Proteasome assembly chaperone 3	Pac3;Psmg3	Q9CZH3	1
0.545178	-0.266229				22676000	20165000	6	0.266214	0.653872	IPI00856973;IPI00112711	IPI00856973;IPI00112711	Complement C1q tumor necrosis factor-related protein 3;Secretory protein CORS26;C1q and tumor necrosis factor related protein 3;C1qTNF3	C1qtnf3;Cors26;Ctrp3;mCG_18323	Q9ES30;Q4ZJN6	2
-0.581367	0.6072				17435000	38642000	14	0.255372	0.222499	IPI00112716	IPI00112716	Ubiquitin-protein ligase E3B;Ube3b protein	Ube3b	Q9ES34;Q8R0U4	1
0.0941009	-0.352068				57845000	54649000	22	0.844658	0.445827	IPI00112719	IPI00112719	Delta-aminolevulinic acid dehydratase;Porphobilinogen synthase;Alad protein	Alad;Lv	P10518;O89061;Q8VCZ1;Q9DD05	1
-0.208061	0.662752				70395000	17032000	8	0.709384	0.118692	IPI00112785	IPI00112785	Synbindin;Trafficking protein particle complex subunit 4;TRS23 homolog;Putative uncharacterized protein;Trafficking protein particle complex 4, isoform CRA_a	Sbdn;Trappc4;mCG_10732	Q9ES56;Q3V493;Q544R8	1
0.106214	0.42094				15387000	1684200	5	0.838044	0.440168	IPI00947624;IPI00112805;IPI00648667;IPI00752602	IPI00947624;IPI00112805;IPI00648667;IPI00752602	Apoptosis, caspase activation inhibitor;Apoptosis, caspase activation inhibitor, isoform CRA_a;Aven protein;Cell death regulator Aven;Apoptosis, caspase activation inhibitor, isoform CRA_c	Aven;mCG_20779;RP23-52C15.2-001;RP23-52C15.2-003	A2AGL4;Q496R6;Q9D9K3;Q496S6;A2AGL5	4
-0.96742	0.667756				5865100	5104100	5	0.128971	0.24982	IPI00112810	IPI00112810	Ankyrin repeat and SAM domain-containing protein 3;Anks3 protein;Putative uncharacterized protein	Anks3;Kiaa1977	Q9CZK6;Q80XC9;Q8BTQ7;Q8R5E8	1
-0.370434	0.142348				12576000	12220000	4	0.553072	0.701232	IPI00112822;IPI00230512;IPI00895166;IPI00895392	IPI00112822;IPI00230512;IPI00895166;IPI00895392	Testis-specific high mobility group protein;Transcription factor A, mitochondrial;Putative uncharacterized protein;Testis-specific HMG-box protein m-tsHMG	Hmgts;Tfam	P40630-1;P40630;Q3TSW9;P40630-2;P97907	4
-0.182393	-0.997031				32374000	37741000	10	0.757633	0.0978966	IPI00112850;IPI00754501;IPI00756958;IPI00750367	IPI00112850;IPI00754501	Never in mitosis A-related kinase 6;Serine/threonine-protein kinase Nek6;NIMA (Never in mitosis gene a)-related expressed;NIMA (Never in mitosis gene a)-related expressed kinase 6	Nek6;mCG_19677;RP23-42H18.3-001;RP23-42H18.3-002	Q9ES70;A2ATP2;A2ATN9	4
-0.296634	0.354791				614720000	518860000	35	0.43466	0.390857	IPI00112856	IPI00112856	Never in mitosis A-related kinase 7;Serine/threonine-protein kinase Nek7;Putative uncharacterized protein	Nek7	Q9ES74;Q3TN15;Q8C5F7	1
0.287945	0.0295589				52311000	20627000	8	0.584251	0.971619	IPI00112858	IPI00112858	Polydom;Sushi, von Willebrand factor type A, EGF and pentraxin domain-containing protein 1	Svep1	A2AVA0-1;A2AVA0	1
-0.284915	0.187514				14253000	23635000	8	0.653763	0.677461	IPI00112900;IPI00831562	IPI00112900;IPI00831562	Alpha-1,4-N-acetylhexosaminyltransferase EXTL2;Alpha-GalNAcT EXTL2;Exostosin-like 2;EXT-related protein 2;Glucuronyl-galactosyl-proteoglycan 4-alpha-N-acetylglucosaminyltransferase;Putative uncharacterized protein	Extl2;Extr2	Q9ES89;Q3TXF7;Q8C197;Q3TSR0;Q8C089	2
-0.0913101	0.366812				29515000	17998000	6	0.912057	0.39662	IPI00112901	IPI00112901	Probable ergosterol biosynthetic protein 28	ORF11	Q9ERY9	1
0.0289935	0.123799				47141000	16681000	9	0.937856	0.792933	IPI00112904	IPI00112904	72 kDa gelatinase;72 kDa type IV collagenase;Gelatinase A;Matrix metalloproteinase-2;PEX;Matrix metallopeptidase 2;Putative uncharacterized protein;Matrix metalloproteinase 2	Mmp2;mCG_9587;mmp2	P33434;Q3UG07;Q6GXA5;Q75UT7	1
-0.221489	0.165558				486590000	1954600000	24	0.582214	0.707628	IPI00112948;IPI00470981;IPI00480414;IPI00750847;IPI00474993	IPI00112948;IPI00470981;IPI00480414;IPI00750847;IPI00474993	Reticulon-3;Putative uncharacterized protein	Rtn3	Q9ES97-3;Q9ES97;Q9ES97-1;Q9ES97-2;Q8C6L4;Q9ES97-5;Q9ES97-4	5
-0.211698	0.334911				3532100000	2531300000	160	0.435556	0.382049	IPI00112963;IPI00223882;IPI00944805	IPI00112963	102 kDa cadherin-associated protein;Alpha E-catenin;CAP102;Catenin alpha-1;Putative uncharacterized protein;Catenin (Cadherin associated protein), alpha 1;Catenin (Cadherin associated protein), alpha 1, isoform CRA_a	Catna1;Ctnna1;mCG_123912	P26231;Q3TGQ3;Q545R0;Q6NV50	3
-0.137346	0.218347				19769000	32249000	11	0.779833	0.658258	IPI00112986	IPI00112986	BCS1-like protein;Mitochondrial chaperone BCS1	Bcs1l	Q9CZP5	1
0.153157	0.00273846				75476000	47337000	11	0.644916	0.887717	IPI00113039;IPI00122077;IPI00468386	IPI00113039;IPI00122077;IPI00468386	Apyrase homolog;Soluble calcium-activated nucleotidase 1;Calcium activated nucleotidase 1;Calcium activated nucleotidase 1, isoform CRA_a	Cant1;mCG_13906;RP23-394O9.5-004	Q8VCF1-3;Q8VCF1;B1AQJ9;Q8VCF1-1;Q8VCF1-2	3
-1.48625	1.26496				11522000	7698500	4	0.0131332	0.0359834	IPI00113042	IPI00113042	Glutamate carboxypeptidase III;N-acetylaspartylglutamate peptidase II;N-acetylated-alpha-linked acidic dipeptidase 2;N-acetylated-alpha-linked acidic dipeptidase II;N-acetylated alpha-linked acidic dipeptidase 2;Putative uncharacterized protein;N-acetylated alpha-linked acidic dipeptidase 2, isoform CRA_b	Naalad2;mCG_4774	Q9CZR2;Q32MS9;Q3TTB7;Q3UZV6	1
0.213378	0.0556121				8634500	26087000	4	0.636542	0.906942	IPI00672367;IPI00459734;IPI00113049	IPI00672367;IPI00459734;IPI00113049	Coq10a protein;Coenzyme Q-binding protein COQ10 homolog B, mitochondrial	Coq10a;Coq10b	B2RWC6;Q3THF9-1;Q3THF9;Q3THF9-2	3
-0.209245	0.024887				32611000	109970000	9	0.713616	0.927755	IPI00113052;IPI00885494	IPI00113052	Elongation factor Ts, mitochondrial;Elongation factor Ts;Translation elongation factor	Tsfm;EF-Ts	Q9CZR8;Q3TA37;Q8K239;Q8VDE3	2
0.342896	-0.134651				48666000	62149000	14	0.51779	0.702657	IPI00113079	IPI00113079	MAP kinase-activated protein kinase 2;Putative uncharacterized protein;Mapkapk2 protein	Mapkapk2;Rps6kc1	P49138;Q3U2P8;Q8R3U8	1
0.098689	-0.0215407				67712000	58938000	8	0.732178	0.854248	IPI00113099;IPI00649117;IPI00857431;IPI00626691	IPI00113099;IPI00649117;IPI00857431;IPI00626691	Coiled-coil domain-containing protein 50;Protein Ymer;Coiled-coil domain containing 50;Coiled-coil domain containing 50, isoform CRA_c;Putative uncharacterized protein	Ccdc50;mCG_125301;RP23-290F22.1-001;RP23-290F22.1-004;RP23-290F22.1-003	Q810U5-1;Q810U5;A6H6M8;Q810U5-3;A6X926;Q810U5-2;Q3TNK7	4
1.45544	-1.84871	+	+	+	744960000	743780000	37	0.000333614	8.95212e-06	IPI00113117	IPI00113117	3CH61;CCN family member 1;Cysteine-rich angiogenic inducer 61;Insulin-like growth factor-binding protein 10;Protein CYR61;Cysteine rich protein 61;Putative uncharacterized protein	Ccn1;Cyr61;Igfbp10;mCG_7789	P18406;Q3TX21	1
-0.114223	-0.0688919				39519000	15050000	6	0.820424	0.992261	IPI00113127	IPI00113127	Ras-related protein Rab-4A;RAB4A, member RAS oncogene family;Putative uncharacterized protein;Rab4A;RAB4A, member RAS oncogene family, isoform CRA_b	Rab4;Rab4a;mCG_1765;Rab4A	P56371;B2RRN5;Q3TSQ6;Q3ULK1	1
0.73014	-0.938846				89075000	71027000	23	0.0859331	0.0677535	IPI00113134;IPI00460846;IPI00459288	IPI00113134;IPI00460846	ATP-dependent helicase SKIV2L2;Superkiller viralicidic activity 2-like 2;Putative uncharacterized protein;Skiv2l2 protein;MKIAA0052 protein	Skiv2l2;mKIAA0052	Q9CZU3;Q8BTX6;Q8BVI7;Q91YT4;Q6ZQK1	3
0.012068	0.0558898				1028500000	821420000	65	0.92592	0.930396	IPI00113141;IPI00118825	IPI00113141	Citrate synthase, mitochondrial;Citrate synthase	Cs;CS	Q9CZU6;Q0QEL9	2
-0.28286	0.250598				116190000	144170000	7	0.508155	0.642729	IPI00113143	IPI00113143	6.8 kDa mitochondrial proteolipid	Mp68	P56379	1
0.715366	-2.00486		+		5053000	239730000	4	0.223082	7.93931e-06	IPI00113194;IPI00660051;IPI00850582	IPI00113194;IPI00660051;IPI00850582	Cyclin-dependent kinases regulatory subunit 2;CDC28 protein kinase regulatory subunit 2;MCG124255;Putative uncharacterized protein	Cks2;mCG_124255	P56390;Q545R9	3
-0.199703	0.0436244				11379000	5710800	2	0.760795	0.871476	IPI00113203	IPI00113203	Cytochrome c oxidase copper chaperone;Putative uncharacterized protein;Cox17p;Cytochrome c oxidase, subunit XVII assembly protein homolog (Yeast)	Cox17;Cox17a;COX17;mCG_1038010	P56394;Q3UJM3;Q54AC6	1
-0.110947	0.19711				1130100000	1235900000	68	0.637988	0.639765	IPI00113214;IPI00881918;IPI00881643;IPI00881491	IPI00113214;IPI00881918	Deubiquitinating enzyme 5;Isopeptidase T;Ubiquitin carboxyl-terminal hydrolase 5;Ubiquitin thioesterase 5;Ubiquitin-specific-processing protease 5;Ubiquitin carboxyl-terminal hydrolase	Isot;Usp5	P56399;Q3U4W8	4
0.220206	-0.329033				4617500000	5513400000	327	0.619845	0.391586	IPI00113223	IPI00113223	[Acyl-carrier-protein] S-acetyltransferase;[Acyl-carrier-protein] S-malonyltransferase;3-hydroxypalmitoyl-[acyl-carrier-protein] dehydratase;3-oxoacyl-[acyl-carrier-protein] reductase;3-oxoacyl-[acyl-carrier-protein] synthase;Enoyl-[acyl-carrier-protein] reductase;Fatty acid synthase;Oleoyl-[acyl-carrier-protein] hydrolase;Putative uncharacterized protein	Fasn	P19096;O89060;Q3TB22;Q3UHT6	1
1.09646	-1.23739				7931700	3000100	9	0.0641095	0.061585	IPI00113232;IPI00857730;IPI00856788;IPI00857045;IPI00857212;IPI00857477;IPI00885223	IPI00113232	Cell growth-regulating nucleolar protein;Protein expressed in male leptotene and zygotene spermatocytes 264	Lyar	Q08288	7
-0.0115589	0.0377336				156900000	228970000	21	0.911873	0.906294	IPI00113239;IPI00928203;IPI00928237	IPI00113239	PtdIns-4,5-P2 4-Ptase II;Transmembrane protein 55A;Type II phosphatidylinositol 4,5-bisphosphate 4-phosphatase;Transmembrane protein 55A, isoform CRA_b	Tmem55a;mCG_2667;RP23-379L17.2-001	Q9CZX7;A2AP25	3
0.484499	-0.331137				2263800000	1054600000	40	0.217469	0.388879	IPI00875584;IPI00113241;IPI00665513;IPI00856927;IPI00856352;IPI00875929;IPI00857038;IPI00125787;IPI00857391;IPI00664029;IPI00350414;IPI00343021	IPI00875584;IPI00113241;IPI00665513;IPI00856927;IPI00856352;IPI00875929;IPI00857038;IPI00125787;IPI00857391	Rps19 protein;40S ribosomal protein S19	Rps19	Q5M9P3;Q9CZX8	12
-0.158945	0.24732				23123000	35349000	10	0.74801	0.616895	IPI00113243	IPI00113243	Transmembrane protein 85	Tmem85	Q9CZX9	1
0.00863037	0.00963388				6197300	7350700	9	0.964579	0.914057	IPI00113246;IPI00881228	IPI00113246;IPI00881228	AF4/FMR2 family member 4;AF4/FMR2 family, member 4;Aff4 protein	Aff4;Alf4;RP23-226J16.7-007	Q9ESC8;B7ZC43;B7ZNX0	2
-0.218246	0.630871				216500000	2120800	5	0.653309	0.260967	IPI00113248;IPI00134941;IPI00850449	IPI00113248;IPI00134941	c-Ki-ras;c-K-ras;GTPase KRas;GTPase KRas, N-terminally processed;Ki-Ras;K-Ras 2;Kras protein;V-Ki-ras2 Kirsten rat sarcoma viral oncogene homolog;Putative uncharacterized protein;p21B;p21 protein	Kras;Kras2;RP24-359O2.1-002;mCG_13312;RP24-359O2.1-001;Nras;ras	P32883-1;P32883;Q0VDV7;P32883-2;Q3U2W7;Q5J7N1;Q9QWR5	3
0.119688	-0.183048				219450000	126640000	21	0.671851	0.621267	IPI00113262	IPI00113262	26S proteasome non-ATPase regulatory subunit 14;26S proteasome regulatory subunit RPN11;MAD1;Proteasome (Prosome, macropain) 26S subunit, non-ATPase, 14;Proteasome (Prosome, macropain) 26S subunit, non-ATPase, 14, isoform CRA_b;Putative uncharacterized protein	Pad1;Psmd14;mCG_15136;RP23-1O11.2-001	O35593;A2AR77;Q3UD26;Q9CSU2	1
-0.119714	0.00877379				66164000	151640000	12	0.878732	0.902955	IPI00113287;IPI00654099;IPI00761650	IPI00113287;IPI00654099;IPI00761650	Proteasome (Prosome, macropain) 26S subunit, non-ATPase, 9;Putative uncharacterized protein;26S proteasome non-ATPase regulatory subunit 9;26S proteasome regulatory subunit p27	mCG_11113;Psmd9	Q3THC1;Q9CZZ4;Q3ULI3;Q9CR00	3
-1.40377	0.953898				7412600	4733500	3	0.0266917	0.108668	IPI00113340	IPI00113340	Activin-binding protein;Follistatin;Putative uncharacterized protein	Fst	P47931;Q8BNY0	1
-0.408914	0.426211				49606000	52662000	7	0.370955	0.426926	IPI00113347;IPI00875497;IPI00856855	IPI00113347;IPI00875497;IPI00856855	Carnitine acetyltransferase;Carnitine O-acetyltransferase;Putative uncharacterized protein	Crat;RP23-395P6.8-001;RP23-395P6.8-008	P47934;Q3TCG3;Q3V1Y3;B7ZDD7	3
0.283566	0.00245056				269380000	187880000	20	0.424202	0.847085	IPI00113362	IPI00113362	Crk-like protein;V-crk sarcoma virus CT10 oncogene homolog (Avian)-like;Crkl protein	Crkl;Crkol;mCG_131167	P47941;A2RS58;Q8R5B8	1
-0.106156	0.066537				4632700	3935600	2	0.888015	0.842973	IPI00113372;IPI00928260;IPI00918029;IPI00928128;IPI00918106	IPI00113372;IPI00928260	Coiled-coil-forming protein 1;LaXp180;RB1-inducible coiled-coil protein 1;RB1-inducible coiled-coil 1	Cc1;Kiaa0203;Rb1cc1	Q9ESK9;B2RX00	5
0.408712	-0.343495				160130000	69334000	15	0.265824	0.483486	IPI00113377;IPI00753932;IPI00118632;IPI00134920;IPI00661192	IPI00113377;IPI00753932	60S acidic ribosomal protein P1;MCG10168;Putative uncharacterized protein;Ribosomal protein, large, P1;Rplp1 protein	Rplp1;mCG_10168	P47955;Q58E35	5
-0.288576	-1.16689				93061000	82536000	9	0.566457	0.0239504	IPI00113386	IPI00113386	Ethylmalonic encephalopathy protein 1 homolog;Hepatoma subtracted clone one protein;Protein ETHE1, mitochondrial	Ethe1;Hsco	Q9DCM0	1
0.314755	0.0666747				1221100000	846850000	57	0.447373	0.950011	IPI00113389;IPI00885915;IPI00831473;IPI00653126	IPI00113389;IPI00885915;IPI00831473	Protein FAM129A;Protein Niban;Putative uncharacterized protein	Fam129a;Niban	Q3UW53;Q3TDH5	4
-0.363995	-0.332117				6673800	698200	2	0.580155	0.647657	IPI00113477;IPI00762570	IPI00113477;IPI00762570	Putative uncharacterized protein;Col4a5 protein;Procollagen type IV alpha 5;Type IV collagen alpha 5 chain;Collagen type IV alpha5 chain;Collagen IV alpha 5 chain	Col4a5;RP23-415G1.1-001;RP23-415G1.1-003;col4a5	Q3TP61;Q63ZW6;Q80V57;Q9ESQ2;B1AUM5;P70165;Q61436;Q8BNS7	2
-0.296102	0.156526				146920000	125420000	17	0.486143	0.825827	IPI00113517	IPI00113517	Cathepsin B;Cathepsin B heavy chain;Cathepsin B light chain;Cathepsin B1;Putative uncharacterized protein	Ctsb	P10605;Q3TC17;Q3TVS6;Q6LAF6	1
0.559932	0.0333701				101130000	33878000	10	0.158804	0.942268	IPI00113519	IPI00113519	Expressed in nerve and epithelium during development;Protein FAM198B	Ened;Fam198b	Q3UPI1	1
0.232906	-0.125557				12561000	11346000	4	0.608558	0.919247	IPI00113520;IPI00405137	IPI00113520;IPI00405137	RING finger protein 114;Zinc finger protein 228;Zinc finger protein 313;Ring finger protein 114;Zinc finger protein 313, isoform CRA_b;Putative uncharacterized protein	Rnf114;Zfp228;Zfp313;Znf228;Znf313;mCG_20087;RP23-118A2.1-001	Q9ET26;A2A462;Q3UC35;Q8C521	2
-0.0343524	-0.26946				4908900	455460000	4	0.979269	0.497151	IPI00113521	IPI00113521	Frequenin homolog;Neuronal calcium sensor 1	Freq;Ncs1	Q8BNY6	1
-0.0224197	-0.0443301				594500000	535680000	41	0.961471	0.75167	IPI00113528;IPI00226260	IPI00113528;IPI00226260	Transmembrane 9 superfamily member 3;Putative uncharacterized protein;MKIAA4036 protein	Smbp;Tm9sf3;mKIAA4036	Q9ET30;Q3UH23;Q571B0;Q8C6F5	2
0.051024	-0.463092				5970400	3525600	10	0.908581	0.508392	IPI00222868;IPI00113532;IPI00918503;IPI00474592;IPI00880473;IPI00551341;IPI00653544;IPI00649346	IPI00222868;IPI00113532;IPI00918503;IPI00474592;IPI00880473	Eukaryotic translation initiation factor 4E nuclear import factor 1;Eukaryotic translation initiation factor 4E transporter;Putative uncharacterized protein;Eukaryotic translation initiation factor 4E nuclear import factor 1, isoform CRA_b;Eukaryotic translation initiation factor 4E nuclear import factor 1, isoform CRA_a	Clast4;Eif4enif1;mCG_14708;RP23-191E3.3-003;RP23-191E3.3-001;RP23-191E3.3-012	Q9EST3-2;Q9EST3;Q8BTX7;Q8BY82;Q8CFW0;Q9EST3-1;Q5NBZ5;A8Y5K6	8
0.0385766	-0.294491				29799000	30036000	4	0.870303	0.627295	IPI00113533;IPI00885612;IPI00751101	IPI00113533;IPI00885612;IPI00751101	CD40 ligand-activated specific transcript 3;Proteasome assembly chaperone 2;Tumor necrosis factor superfamily member 5-induced protein 1	Clast3;Psmg2;Tnfsf5ip1	Q9EST4-1;Q9EST4;Q9EST4-3	3
0.483055	-0.68397				332230000	305270000	12	0.202188	0.143052	IPI00113536;IPI00831258;IPI00850695	IPI00113536;IPI00831258;IPI00850695	Acidic leucine-rich nuclear phosphoprotein 32 family member B;Proliferation-related acidic leucine-rich protein PAL31;Putative uncharacterized protein	Anp32b;Pal31	Q9EST5-2;Q9EST5;Q9EST5-1;Q3UW32	3
0.308011	-0.376171				857710000	886850000	19	0.401093	0.282381	IPI00113539;IPI00652571	IPI00113539	Anastellin;Fibronectin;Putative uncharacterized protein	Fn1	P11276;Q3UGY5;Q3UHR1;Q3UZF9	2
-0.250835	0.157173				150420000	85180000	22	0.563477	0.772669	IPI00113563;IPI00230630;IPI00230629;IPI00625418;IPI00875543;IPI00895208;IPI00895269;IPI00338858;IPI00895396	IPI00113563;IPI00230630;IPI00230629;IPI00625418;IPI00875543;IPI00895208;IPI00895269	Focal adhesion kinase 1;pp125FAK;Protein-tyrosine kinase 2	Fadk;Fak;Fak1;Kiaa4203;Ptk2	P34152-1;P34152;P34152-2;P34152-4;P34152-3;P34152-5;P34152-6	9
0.0281448	-0.452688				6234500	3051100	6	0.938764	0.518853	IPI00113576;IPI00380228	IPI00113576;IPI00380228	ATP-dependent RNA helicase DDX24;DEAD box protein 24;Putative uncharacterized protein;DEAD (Asp-Glu-Ala-Asp) box polypeptide 24;DEAD (Asp-Glu-Ala-Asp) box polypeptide 24, isoform CRA_b	Ddx24;mCG_18595	Q9ESV0;Q3U7R4;Q3TLR1;Q3UYV7;Q7TM97;Q9CRZ6	2
-0.265848	0.393855				454790000	555730000	32	0.478659	0.323816	IPI00113606;IPI00798555	IPI00113606	Acylglycerol kinase, mitochondrial;Multiple substrate lipid kinase	Agk;Mulk	Q9ESW4-1;Q9ESW4	2
-0.449178	0.235237				92137000	132570000	10	0.330353	0.671514	IPI00113612	IPI00113612	5-oxoprolyl-peptidase;Pyroglutamyl aminopeptidase I;Pyroglutamyl-peptidase 1;Pyroglutamyl-peptidase I;Pyrrolidone-carboxylate peptidase	Pgpep1;Pgpi	Q9ESW8	1
0.128689	1.47768				1738400	14229	2	0.800622	0.0109344	IPI00113617	IPI00113617				1
0.653702	-0.720327				92009000	114120000	22	0.120949	0.124452	IPI00113635;IPI00675933;IPI00856637;IPI00881326;IPI00855003;IPI00881092	IPI00113635;IPI00675933;IPI00856637	Dyskerin;H/ACA ribonucleoprotein complex subunit 4;Nopp140-associated protein of 57 kDa;Nucleolar protein family A member 4;Nucleolar protein NAP57;snoRNP protein DKC1;Putative uncharacterized protein;Dyskeratosis congenita 1, dyskerin homolog (Human);Dkc1 protein	Dkc1;BC068171;RP23-62O13.1-001;RP23-62O13.1-011	Q9ESX5;Q3TI79;Q3TM67;Q3UWE5;Q499D4;B7ZCL7	6
0.211635	0.0797024				150250000	137590000	19	0.563196	0.983297	IPI00113638	IPI00113638	Junctophilin type 2;Junctophilin-2;Junctophilin 2;Putative uncharacterized protein	Jp2;Jph2;RP23-117O11.1-001	Q9ET78;Q3U077	1
0.370834	-0.344795				676380000	665470000	48	0.322112	0.315733	IPI00113655;IPI00108454;IPI00474622;IPI00671512;IPI00672455	IPI00113655;IPI00108454;IPI00474622;IPI00671512;IPI00672455	40S ribosomal protein S6;Phosphoprotein NP33;Putative uncharacterized protein;MCG6542, isoform CRA_f;Ribosomal protein S6	Rps6;mCG_6542;RP24-468M3.2-001	P62754;Q3TL53;Q5BLK1;Q8BT09	5
-0.0155783	0.265557				8599300	21366000	13	0.993361	0.54594	IPI00113659	IPI00113659	Putative uncharacterized protein;Interferon gamma inducible protein 30;Lysosomal thiol reductase;Lysosomal thiol reductase IP30	Ifi30	Q3U0F9;Q9EP56;Q9ESY9	1
0.618615	-0.623332				231900000	317780000	21	0.1067	0.177143	IPI00649191;IPI00113660;IPI00649403	IPI00649191;IPI00113660;IPI00649403	Proteaseome (Prosome, macropain) 28 subunit, 3;11S regulator complex subunit gamma;Activator of multicatalytic protease subunit 3;Ki nuclear autoantigen;Proteasome activator 28 subunit gamma;Proteasome activator complex subunit 3;Psme3 protein;Putative uncharacterized protein	Psme3;RP23-281C18.14-003;RP23-281C18.14-001;RP23-281C18.14-002	A2A4J1;P61290;Q4FK54;Q99K09;A2A4J3	3
-0.0237097	-0.324184				331110000	421260000	30	0.947642	0.433811	IPI00113686;IPI00229535;IPI00395163;IPI00229538;IPI00761775;IPI00229536;IPI00876528;IPI00849451;IPI00118838	IPI00113686;IPI00229535;IPI00395163;IPI00229538;IPI00761775;IPI00229536;IPI00876528	Bruton tyrosine kinase-associated protein 135;General transcription factor II-I;Putative uncharacterized protein	Bap135;Diws1t;Gtf2i	Q9ESZ8-1;Q9ESZ8;Q9ESZ8-2;Q9ESZ8-6;Q3UHU8;Q9ESZ8-3;Q9ESZ8-4;Q9ESZ8-5	9
1.60782	-2.08651	+	+	+	10949000	77221000	9	0.000967499	6.41197e-05	IPI00113698;IPI00830575;IPI00270753	IPI00113698;IPI00830575;IPI00270753	Cyclin-dependent kinases regulatory subunit 1;Sid 1334;Putative uncharacterized protein;MCG132387;Predicted	Cks1;Cks1b;Sid1334;EG624855;Gm6531;mCG_132387	P61025;Q9D0L3;Q9D108;Q3UNC9	3
-1.44226	0.967833				10628000	7233700	3	0.0161392	0.103888	IPI00113707	IPI00113707	ADP-ribosylation factor-like protein 5A;ADP-ribosylation factor-like 5A;Putative uncharacterized protein	Arl5;Arl5a;RP23-395O2.3-001	Q80ZU0;Q498A0	1
0.57889	-0.555418				16504000	38120000	5	0.237398	0.357608	IPI00113730;IPI00807786;IPI00761976	IPI00113730;IPI00807786;IPI00761976	Nuclear receptor coactivator 3;Ncoa3 protein;Putative uncharacterized protein;Amplified in breast cancer-1 protein homolog;CBP-interacting protein;Receptor-associated coactivator 3;Steroid receptor coactivator protein 3;Thyroid hormone receptor activator molecule 1	mCG_14623;Ncoa3;RP23-120P1.1-001;Aib1;Pcip;Rac3;Tram1	A2A468;A5D6Q2;B2RUJ1;Q05BA5;Q3UQL7;Q3UV84;O09000	3
0.624054	-0.467593				311590000	249670000	11	0.10698	0.232611	IPI00113731	IPI00113731	Degenerative spermatocyte homolog 1;Sphingolipid delta(4)-desaturase DES1	Degs;Degs1;Des1;Mdes	O09005	1
0.438719	-0.535248				285090000	544860000	40	0.242198	0.150258	IPI00113746	IPI00113746	Splicing factor U2AF 65 kDa subunit;U2 auxiliary factor 65 kDa subunit;U2 snRNP auxiliary factor large subunit;U2af2 protein;U2 small nuclear ribonucleoprotein auxiliary factor (U2AF) 2, isoform CRA_a;U2 small nuclear ribonucleoprotein auxiliary factor (U2AF) 2	U2af2;U2af65;mCG_22027	P26369;Q3KQM4;Q505Q1;Q80XR5;Q922I0	1
-0.628162	0.412619				9237800	6283300	4	0.303473	0.455368	IPI00113796	IPI00113796	Inositol polyphosphate 5-phosphatase K;Skeletal muscle and kidney-enriched inositol phosphatase;Inpp5k protein;Putative phosphatase;Putative phosphatase, isoform CRA_d;Putative uncharacterized protein	Inpp5k;Pps;Skip;mCG_10778;RP23-136K12.4;RP23-136K12.4-001	Q8C5L6;Q05DI2;Q5ND43	1
-0.0327281	-0.0393697				149920000	133960000	17	0.995678	0.829513	IPI00113798;IPI00622270;IPI00894927;IPI00895074;IPI00894609	IPI00113798;IPI00622270;IPI00894927	Synaptosomal-associated protein;Synaptosomal-associated protein 23;Syndet;Vesicle-membrane fusion protein SNAP-23	RP23-158L6.2-002;Snap23;Sndt;mCG_11986;RP23-158L6.2-001;SNAP-23;RP23-158L6.2-005	Q9D3L3;O09044;A2AKH4;B0R030	5
0.018919	0.00115371				1202700000	1346900000	73	0.942639	0.930966	IPI00113845	IPI00113845	Macropain subunit C5;Multicatalytic endopeptidase complex subunit C5;Proteasome component C5;Proteasome gamma chain;Proteasome subunit beta type-1;Proteasome subunit C5;Proteasome subunit beta type	Psmb1;mCG_4504	O09061;Q6LCE5;Q6RI64	1
-0.172409	0.215741				352270000	580770000	21	0.689134	0.688877	IPI00113849;IPI00120193	IPI00113849;IPI00120193	Cell division control protein 42 homolog;G25K GTP-binding protein;Putative uncharacterized protein;Cell division cycle protein CDC42	Cdc42	P60766-2;P60766;Q3UL78;P60766-1;Q99JI7	2
-0.0814	-0.781454				80066000	34244000	6	0.954449	0.194892	IPI00408495;IPI00462199;IPI00113869	IPI00408495;IPI00462199;IPI00113869	Basic immunoglobulin superfamily;Basigin;HT7 antigen;Membrane glycoprotein gp42	Bsg	P18572-1;P18572;O55107;P18572-2;O55108	3
1.10313	-1.32399				506080000	431270000	16	0.00607083	0.00741923	IPI00113870;IPI00848977;IPI00850755;IPI00473170	IPI00113870;IPI00848977;IPI00850755;IPI00473170	Cyclin;Proliferating cell nuclear antigen	Pcna;mCG_15182;RP23-33N15.1-001	P17918;Q542J9;Q91ZH2;Q9CZD6	4
-0.00479769	0.0970713				91715000	97855000	18	0.906954	0.947414	IPI00719890;IPI00113873;IPI00221651;IPI00221649;IPI00719865;IPI00742440;IPI00742428	IPI00719890;IPI00113873;IPI00221651;IPI00221649;IPI00719865	DNA-binding factor KBF1;EBP-1;NF-kappa-B1 p84/NF-kappa-B1 p98;Nuclear factor NF-kappa-B p105 subunit;Nuclear factor NF-kappa-B p50 subunit;Nuclear factor of kappa light polypeptide gene enhancer in B-cells 1;Nuclear factor of kappa light chain gene enhancer in B-cells 1, p105, isoform CRA_e;Nuclear factor of kappa light polypeptide gene enhancer in B-cells 1, p105	Nfkb1;mCG_22374	P25799-5;P25799;B2RRQ6;P25799-1;P25799-3;P25799-2;P25799-4	7
-1.74164	-2.02327				4067100	4338100	4	0.00584551	0.00485277	IPI00929886;IPI00653610;IPI00124823;IPI00113879	IPI00929886;IPI00653610;IPI00124823;IPI00113879	Putative uncharacterized protein;Interleukin-1 receptor accessory protein	Il1rap	Q3UVZ1;Q3V2X3;Q61730-1;Q61730;Q61730-2;Q3UEL3	4
-0.426199	0.270947				120480000	91139000	9	0.299361	0.58823	IPI00113895	IPI00113895	Actin-RPV;Alpha-centractin;ARP1;Centrosome-associated actin homolog	Actr1a;Ctrn1	P61164	1
-0.224992	0.264597				79551000	60302000	19	0.678241	0.67453	IPI00113918;IPI00621925;IPI00830181	IPI00113918;IPI00621925;IPI00830181	Phosphatidylinositol 3-kinase catalytic subunit type 3;Phosphoinositide-3-kinase class 3	Pik3c3	Q6PF93-1;Q6PF93;Q6PF93-2	3
-0.187674	0.343465				407340000	623880000	47	0.652407	0.411769	IPI00113992	IPI00113992	GDP-mannose pyrophosphorylase B;GTP-mannose-1-phosphate guanylyltransferase beta;Mannose-1-phosphate guanyltransferase beta	Gmppb	Q8BTZ7	1
-1.29283	-0.423526	+			156370000	140720000	6	0.000538557	0.336767	IPI00857740;IPI00113996;IPI00857340	IPI00857740;IPI00113996;IPI00857340	Biliverdin reductase B;Biliverdin-IX beta-reductase;Flavin reductase;NADPH-dependent diaphorase;NADPH-flavin reductase;Biliverdin reductase B (Flavin reductase (NADPH));Putative uncharacterized protein	Blvrb;mCG_22763	Q923D2;Q3U6G1;Q3TP34	3
-0.0730745	0.232783				1148500000	963550000	57	0.723127	0.648048	IPI00114017;IPI00653636;IPI00461322	IPI00114017;IPI00653636;IPI00461322	Annexin A7, isoform CRA_c;Putative uncharacterized protein;Annexin A7;Annexin VII;Annexin-7;Synexin;Anxa7 protein	Anxa7;mCG_5956;Anx7	Q3TT33;Q07076;Q3TJ49;Q3UYL7;Q8BP75;Q922A2;Q8CCV9	3
-2.79126	2.30282	+	+	+	236960000	123080000	9	1.85467e-14	7.33308e-09	IPI00114022	IPI00114022	Insulin-like growth factor-binding protein 5;Putative uncharacterized protein;Insulin-like growth factor binding protein 5, isoform CRA_a	Igfbp5;Igfbp-5;mCG_112978	Q07079;Q3TT49;Q3UQV0	1
0.1153	-0.377669				729020000	946540000	92	0.705328	0.28085	IPI00929892;IPI00114044;IPI00653075	IPI00929892;IPI00114044	Mannosidase 2, alpha 1;Putative uncharacterized protein;Alpha-mannosidase 2;Golgi alpha-mannosidase II;Mannosidase alpha class 2A member 1;Mannosyl-oligosaccharide 1,3-1,6-alpha-mannosidase	Man2a1;Mana2	B9EHS6;Q8C4L1;P27046	3
1.39408	-2.26555		+		4842300	16439000	6	0.0189872	0.000274176	IPI00114051	IPI00114051	DNA polymerase alpha catalytic subunit;DNA polymerase alpha catalytic subunit p180;DNA polymerase;Pola1 protein;Putative uncharacterized protein	Pola;Pola1;mCG_113663;RP23-53K18.2-001	P33609;A2A4H0;B9EHJ9;Q8CAT7	1
0.382059	-0.521246				123120000	423940000	22	0.324764	0.247624	IPI00128699;IPI00114052	IPI00128699;IPI00114052	Sm protein D;Sm protein N;Small nuclear ribonucleoprotein-associated protein N;Tissue-specific-splicing protein;Small nuclear ribonucleoprotein N;Putative uncharacterized protein;SmN protein;Sm protein B;Small nuclear ribonucleoprotein-associated protein B;MCG9909;Small nuclear ribonucleoprotein B	Smn;Snrpn;Snurf;Snrpb;mCG_9909;RP23-20A6.3-001	P63163;O70499;Q3UN87;P27048;A2APD4	2
0.387804	0.178109				1302800000	1117900000	59	0.335264	0.680317	IPI00114162;IPI00876563;IPI00890241;IPI00378311	IPI00114162;IPI00876563;IPI00890241	Epidermal-type fatty acid-binding protein;Fatty acid-binding protein 5;Fatty acid-binding protein, epidermal;Keratinocyte lipid-binding protein;Psoriasis-associated fatty acid-binding protein homolog;Fatty acid binding protein 5, epidermal;MCG1638;Putative uncharacterized protein	Fabp5;Fabpe;Klbp;Mal1;mCG_1638	Q05816;Q497I3;Q3TLH6	4
-0.428313	0.759667				121450000	95719000	25	0.296785	0.10393	IPI00114180;IPI00884504	IPI00114180;IPI00884504	Transforming growth factor beta-2;Putative uncharacterized protein;Transforming growth factor, beta 2;Tgfb2 protein	Tgfb2	P27090;Q3TWH5;Q8CDZ9;Q91VP5;Q921T1	2
-0.339382	0.346758				2433000000	2185200000	68	0.241366	0.363329	IPI00114209;IPI00606398;IPI00669583	IPI00114209	Glutamate dehydrogenase 1, mitochondrial;Putative uncharacterized protein	Glud;Glud1	P26443;Q3TSQ7	3
0.570657	-0.659677				302970000	259170000	28	0.137688	0.109012	IPI00114232;IPI00556893;IPI00874694;IPI00850181;IPI00850738	IPI00114232;IPI00556893;IPI00874694;IPI00850181;IPI00850738	Histone deacetylase 1;Hdac1 protein	Hdac1;RP23-209C6.7-001	O09106;Q58E49	5
0.43189	-0.559197				246960000	145880000	24	0.242809	0.22104	IPI00856974;IPI00114237	IPI00856974;IPI00114237	C-terminal-binding protein 2;C-terminal binding protein 2, isoform CRA_c;Putative uncharacterized protein;Ctbp2 protein;C-terminal binding protein 2, isoform CRA_b	Ctbp2;mCG_15820	P56546-2;P56546;P56546-1;Q3UGL5;Q3UIX8;Q91YZ2	2
0.0425042	-0.0989999				72276000	98095000	23	0.825962	0.74064	IPI00114245;IPI00230052	IPI00114245;IPI00230052	Dual specificity mitogen-activated protein kinase kinase 3;MAPK/ERK kinase 3;Putative uncharacterized protein;Mitogen activated protein kinase kinase 3	Map2k3;Mkk3;Prkmk3;RP23-467E19.1-001	O09110-1;O09110;Q3TJG7;Q3TLX7;Q3TX82;Q3UDI2;Q5SWN9;O09110-2	2
-0.274826	0.169284				279370000	245800000	57	0.460455	0.812457	IPI00114254	IPI00114254	Putative uncharacterized protein;MKIAA0372 protein	AK129128;Ttc37;mKIAA0372	Q3UYZ5;Q6ZQC8	1
-3.58977	0.634593	+			888360	6002500	4	7.76119e-09	0.272101	IPI00890278;IPI00114257	IPI00890278;IPI00114257	Netrin 1;Netrin-1	mCG_140383;Ntn1;RP23-25D18.4-001	B1ARR0;O09118	2
0.489029	-0.476438				92138000	104060000	17	0.233175	0.287683	IPI00114260;IPI00229709;IPI00229710;IPI00828355;IPI00874986;IPI00828872;IPI00828236;IPI00876009	IPI00114260;IPI00229709;IPI00229710;IPI00828355;IPI00874986	Formin-1;Limb deformity protein;Fmn1 protein;Mutant formin	Fmn;Fmn1;Ld	Q05860-1;Q05860;Q05860-2;Q05860-3;B7ZW99;B9EHJ5;Q05860-5;Q62438;Q05860-6	8
-0.507398	1.01814				17455000	25460000	8	0.319986	0.0411854	IPI00918868;IPI00831221;IPI00114263;IPI00918370;IPI00918872;IPI00918668;IPI00886391	IPI00918868;IPI00831221;IPI00114263;IPI00918370;IPI00918872;IPI00918668;IPI00886391	Protein Mpv17	Mpv17	P19258	7
-0.15645	0.171591				768240000	499580000	47	0.72623	0.798677	IPI00114285;IPI00459308;IPI00880872	IPI00114285	Glutathione S-transferase omega-1;p28	Gsto1;Gstx;Gtsttl	O09131	3
-1.42302	-3.13949		+		15752000	7246800	4	0.00571849	1.00167e-05	IPI00114319	IPI00114319	Extracellular superoxide dismutase [Cu-Zn];Superoxide dismutase [Cu-Zn]	Sod3;mCG_18796;SOD 3;SOD3	O09164;O88592;Q3UM12;Q542X9;Q64466	1
-0.0159138	0.0972062				63351000	38709000	7	0.926162	0.841424	IPI00114329;IPI00830535	IPI00114329	Gamma-ECS regulatory subunit;Gamma-glutamylcysteine synthetase regulatory subunit;GCS light chain;Glutamate--cysteine ligase modifier subunit;Glutamate--cysteine ligase regulatory subunit;Putative uncharacterized protein;Gclm protein	Gclm;Glclr	O09172;Q3T9P2;Q4FJZ6	2
-0.633479	0.514602				12961000	15922000	8	0.299268	0.228764	IPI00114331;IPI00607025	IPI00114331;IPI00607025	2-methylacyl-CoA racemase;Alpha-methylacyl-CoA racemase;Putative uncharacterized protein;Amacr protein	Amacr;Macr1	O09174;Q3TUS8;Q543Q9;Q91YQ8	2
2.8104	-1.59758	+			159050000	13870000	3	7.9692e-12	0.013026	IPI00648998;IPI00114332;IPI00758052;IPI00125145;IPI00649577;IPI00649276;IPI00753487;IPI00762270	IPI00648998;IPI00114332	Putative uncharacterized protein;Ribosomal protein S6 kinase polypeptide 1;Rps6ka1 protein;Ribosomal protein S6 kinase;90 kDa ribosomal protein S6 kinase 1;MAP kinase-activated protein kinase 1a;Ribosomal protein S6 kinase alpha-1;Ribosomal S6 kinase 1	Rps6ka1;RP23-256C7.2-001;rsk;Mapkapk1a;Rsk1;mCG_20822;RP23-256C7.2-002	Q3TIM6;Q3UFZ5;Q505N6;Q810V8;Q9Z278;P18653;A3KGL7	8
0.146003	-0.21098				308430000	324170000	23	0.637796	0.569931	IPI00114333;IPI00831226;IPI00831023	IPI00114333;IPI00831226	90 kDa ribosomal protein S6 kinase 3;MAP kinase-activated protein kinase 1b;pp90RSK2;Ribosomal protein S6 kinase alpha-3;Ribosomal S6 kinase 2;Rps6ka3 protein;Ribosomal protein S6 kinase polypeptide 3	Mapkapk1b;Rps6ka3;Rps6ka-rs1;Rsk2;RP23-52L10.1-002	P18654;A7E215;B1AXN9	3
0.591775	-0.614138				197600000	158100000	47	0.121331	0.132148	IPI00114342	IPI00114342	Hexokinase type II;Hexokinase-2	Hk2	O08528	1
-0.0248101	0.0132121				60679000	60947000	7	0.98052	0.902221	IPI00114352;IPI00458777;IPI00282748	IPI00114352;IPI00458777;IPI00282748	Amphiphysin II;Amphiphysin-like protein;Bridging integrator 1;Myc box-dependent-interacting protein 1;SH3 domain-containing protein 9;Bin1 protein;Putative uncharacterized protein	Amphl;Bin1;Sh3p9	O08539-1;O08539;Q6P1B9;O08539-2;Q8C5M9	3
0.444031	-0.240878				27306000	15211000	8	0.317311	0.773372	IPI00114358	IPI00114358	Pentaxin-related protein PTX3;Pentraxin-related protein PTX3;Tumor necrosis factor-inducible gene 14 protein	Ptx3;Tsg14	P48759	1
0.679694	-0.480297				32535000	25856000	11	0.137191	0.426689	IPI00653390;IPI00114365;IPI00750130	IPI00653390;IPI00114365	Folylpoly-gamma-glutamate synthetase;Folylpolyglutamate synthase, mitochondrial;Tetrahydrofolylpolyglutamate synthase;Folylpolyglutamyl synthetase;Folylpolyglutamyl synthetase, isoform CRA_a;Putative uncharacterized protein;Fpgs protein	Fpgs;mCG_18572;RP23-17P12.5-001	P48760-2;P48760;A2AK69;Q3U0B4;Q99K38;P48760-1	3
-0.172994	0.194087				1009200000	826930000	57	0.688405	0.742076	IPI00114368;IPI00880617;IPI00880496	IPI00114368;IPI00880617	ER-Golgi SNARE of 24 kDa;SEC22 vesicle-trafficking protein homolog B;SEC22 vesicle-trafficking protein-like 1;Vesicle-trafficking protein SEC22b;Putative uncharacterized protein	Sec22b;Sec22l1	O08547;Q3UZ06	3
-0.277989	0.303693				4228700000	4563900000	130	0.325526	0.43414	IPI00114375	IPI00114375	Dihydropyrimidinase-related protein 2;Unc-33-like phosphoprotein 2	Crmp2;Dpysl2;Ulip2	O08553	1
-0.0760066	0.0436244				442610000	666600000	12	0.934791	0.908141	IPI00114377	IPI00114377	Cytochrome c oxidase subunit 7A2, mitochondrial;Cytochrome c oxidase subunit VIIa-liver/heart	Cox7a2;Cox7a3;Cox7al	P48771	1
-0.591592	0.238787				244040000	269680000	22	0.13478	0.655972	IPI00114380	IPI00114380	Fibrous sheath component 2;Glutathione S-transferase Mu 5;GST class-mu 5	Fsc2;Gstm3;Gstm5	P48774	1
0.123799	-0.218044				484090000	433050000	33	0.690267	0.560876	IPI00114389;IPI00230494;IPI00323079	IPI00114389;IPI00230494;IPI00323079	ABPP;Alzheimer disease amyloid A4 protein homolog;Amyloid beta A4 protein;Amyloid intracellular domain 50;Amyloid intracellular domain 57;Amyloid intracellular domain 59;Amyloidogenic glycoprotein;APP-C57;APP-C59;APP-C99;Beta-amyloid protein 40;Beta-amyloid protein 42;Beta-APP40;Beta-APP42;C31;C80;C83;C99;Gamma-CTF(50);Gamma-CTF(57);Gamma-CTF(59);Gamma-secretase C-terminal fragment 50;Gamma-secre…	App;mCG_129417	P12023-1;P12023;Q3TVS1;Q3TWF3;Q3TXI9;Q53ZT3;P12023-3;P12023-2;Q6GR78;Q8BPC7;Q8BPV5;Q99NY7;Q9QX46	3
-1.5262	1.41625				7574200	10689000	6	0.0158743	0.00569378	IPI00403788;IPI00114392;IPI00720242	IPI00403788;IPI00114392;IPI00720242	Putative uncharacterized protein;Midkine;Retinoic acid-induced differentiation factor;Midkine, isoform CRA_a;Embryonic-specific truncated midkine B	Mdk;Mk;mCG_16132;RP23-273F8.3-001	Q8BN87;P12025;A2AHJ9;Q2LEK6	3
0.0652966	0.00403388				899490000	1306100000	31	0.796111	0.936308	IPI00114401;IPI00828496;IPI00652858;IPI00880859	IPI00114401;IPI00828496;IPI00652858	Emerin;Putative uncharacterized protein	Emd;Sta;mCG_21217;RP23-436K3.2-002	O08579;Q3TIH6;Q3UJP3;Q3THM8	4
0.508733	-0.956516				75751000	19598000	8	0.216784	0.121184	IPI00114403	IPI00114403	Collagenase inhibitor 16C8 fibroblast;Erythroid-potentiating activity;Metalloproteinase inhibitor 1;Tissue inhibitor of metalloproteinases 1;TPA-induced protein;TPA-S1;Tissue inhibitor of metalloproteinase 1;Tissue inhibitor of metalloproteinase 1, isoform CRA_a	Timp;Timp1;Timp-1;mCG_117700;RP23-132C19.3-001	P12032;B1AUP1;Q6GXA9	1
0.473112	-0.621821				698520000	551360000	34	0.216802	0.101732	IPI00114407;IPI00122339;IPI00311103;IPI00850366;IPI00377350	IPI00114407;IPI00122339	Ally of AML-1 and LEF-1;REF1-I;RNA and export factor-binding protein 1;THO complex subunit 4;Transcriptional coactivator Aly/REF	Aly;Ref1;Refbp1;Thoc4	O08583-1;O08583;O08583-2	5
-0.864334	-0.339984				50403000	58658000	6	0.0540377	0.458552	IPI00652977;IPI00114410	IPI00652977;IPI00114410	Putative uncharacterized protein;Mutated in multiple advanced cancers 1;Phosphatase and tensin homolog;Phosphatidylinositol-3,4,5-trisphosphate 3-phosphatase and dual-specificity protein phosphatase PTEN	Pten;Mmac1	Q3UUN5;O08586;Q3UUT8;Q8BSR7	2
0.104471	-0.0738184				336990000	217500000	76	0.71016	0.722416	IPI00114424;IPI00877341	IPI00114424	HEAT repeat-containing protein 5A	Heatr5a;Kiaa1316	Q5PRF0-1;Q5PRF0	2
-0.266767	0.187388				885420	5005500	3	0.687712	0.696838	IPI00114457	IPI00114457	Latency-associated peptide;Transforming growth factor beta-1;Putative uncharacterized protein;Transforming growth factor, beta 1	Tgfb1;mCG_7649	P04202;Q3UNK5	1
0.271067	-0.508075				6263000	16543000	4	0.630983	0.404121	IPI00114477	IPI00114477	Minor histocompatibility antigen H47;Selenoprotein S;VCP-interacting membrane protein	H47;Sels;Vimp	Q9BCZ4	1
1.74054	-2.41804	+	+	+	147300000	108570000	20	2.3797e-05	1.3664e-06	IPI00114491;IPI00894639	IPI00114491;IPI00894639	Cell division control protein 2 homolog;Cyclin-dependent kinase 1;p34 protein kinase;Cell cycle p34 CDC2 kinase protein;Cdc2a protein	Cdc2;Cdc2a;Cdk1	P11440;Q8R4A4;Q99JW7	2
-0.00485558	0.107688				1014900000	1337200000	28	0.927991	0.837964	IPI00114560;IPI00467910;IPI00466424	IPI00114560;IPI00467910;IPI00466424	Ras-related protein Rab-1A;YPT1-related protein;RAB1, member RAS oncogene family, isoform CRA_a;Rab1A;Putative uncharacterized protein;RAB1, member RAS oncogene family;MKIAA3012 protein	Rab1;Rab1A;mCG_11056;RP23-19L22.4-001;mKIAA3012;RP23-19L22.4-003;RP23-19L22.4-002	P62821;Q0PD67;Q3UB66;Q5SW88;Q6ZPF0;Q5SW87;Q5SW86	3
0.29678	-0.165402				26447000000	23381000000	616	0.477912	0.634717	IPI00114593;IPI00480406;IPI00653007;IPI00654242	IPI00114593;IPI00480406;IPI00653007;IPI00654242	Actin, alpha cardiac muscle 1;Alpha-cardiac actin;Actin alpha cardiac;Actin, alpha, cardiac muscle 1;Putative uncharacterized protein;Alpha-actin (AA 27-375)	Actc;Actc1;RP23-230H3.3-001;alpha-cardiac actin	P68033;Q497E4;Q61273;Q61274;Q61275;Q9CXK3;Q3TG92;Q3UIJ3	4
-0.354169	0.780562				353390000	95185000	20	0.317311	0.0944319	IPI00114594	IPI00114594	p23;Ras-related protein R-Ras;Harvey rat sarcoma oncogene, subgroup R;Putative uncharacterized protein	Rras	P10833;Q3U1N3	1
-0.425908	0.584578				450730000	511260000	96	0.216161	0.106438	IPI00114613	IPI00114613	CDC42-binding protein kinase beta;DMPK-like beta;Myotonic dystrophy kinase-related CDC42-binding kinase beta;Serine/threonine-protein kinase MRCK beta;CDC42 binding protein kinase beta;Cdc42 binding protein kinase beta, isoform CRA_b	Cdc42bpb;Kiaa1124;mCG_14925	Q7TT50;B2RQQ7	1
-0.619669	0.587845				189250000	50734000	12	0.11544	0.242392	IPI00114618;IPI00751020;IPI00757234;IPI00751748	IPI00114618	E3 ubiquitin-protein ligase LRSAM1;Leucine-rich repeat and sterile alpha motif-containing protein 1;Tsg101-associated ligase;Leucine rich repeat and sterile alpha motif containing 1	Lrsam1;mCG_134570;RP23-365F1.1-001	Q80ZI6;A2AUL3	4
0.700706	-0.531156				1120700000	1171300000	50	0.0663028	0.184122	IPI00930882;IPI00114641	IPI00930882;IPI00114641	Putative uncharacterized protein;4F2 cell-surface antigen heavy chain;CD98 heavy chain	Slc3a2;Mdu1	Q3TN39;Q8BTJ9;P10852;Q3TIP1;Q3U144;Q60849	2
0.592158	-0.721183				6258600000	4176800000	108	0.125131	0.076497	IPI00761713;IPI00461514;IPI00134534;IPI00874492;IPI00874654;IPI00874970;IPI00875523;IPI00875901;IPI00876549;IPI00876550;IPI00875277;IPI00876167;IPI00876432;IPI00114642;IPI00282269;IPI00265768;IPI00227930;IPI00348270;IPI00554853;IPI00648991;IPI00282266;IPI00453744;IPI00124518;IPI00229539;IPI00111957;IPI00553774;IPI00187543;IPI00459318	IPI00761713;IPI00461514;IPI00134534;IPI00874492;IPI00874654;IPI00874970;IPI00875523;IPI00875901;IPI00876549;IPI00876550;IPI00875277;IPI00876167;IPI00876432;IPI00114642;IPI00282269;IPI00265768;IPI00227930;IPI00348270;IPI00554853;IPI00648991;IPI00282266;IPI00453744;IPI00124518;IPI00229539;IPI00111957;IPI00553774;IPI00187543	Histone H2B type 1-P;Histone H2B;H2B 291A;Histone H2B type 1-F/J/L;H2B 291B;Histone H2B type 1-M;Histone H2B type 1-K;h2B-221;Histone H2B type 1-H;H2b 616;Histone H2B type 2-B;h2B-143;Histone H2B type 1-B;Histone H2B type 1-C/E/G;Hist2h2bb protein;Histone H2B type 3-B;Histone H2B type 1-A;Histone H2B, testis;Testis-specific histone H2B;Histone H2B type 3-A;H2b 613;Histone H2B type 2-E	Hist1h2bp;Gm13646;Hist1h2bc;LOC665622;mCG_50238;OTTMUSG00000013203;Hist1h2bb;H2b-f;H2b-j;H2b-l;H2b-n;Hist1h2bf;Hist1h2bj;Hist1h2bl;Hist1h2bn;Hist1h2bm;mCG_50239;Hist1h2bk;mCG_49392;Hist1h2bh;Hist2h2bb;Hist1h2be;Hist1h2bg;Hist3h2bb;Hist1h2ba;Th2b;Hist3h2ba;mCG_11694;RP23-441I8.1-001;Hist2h2be	Q8CGP2-2;Q8CGP2;Q921L4;Q8CBB6;P10853;A0JLV3;P10854;B2RTK3;Q8CGP1;B2RVD5;Q64478;Q64525;Q64475;Q8CGP2-1;Q6ZWY9;Q8VEE3;Q8CGP0;P70696;A0JNS9;Q9D2U9;A2AB77;Q64524	28
0.0309717	0.0966667				408010000	614920000	63	0.844457	0.993261	IPI00114667	IPI00114667	26S proteasome non-ATPase regulatory subunit 7;26S proteasome regulatory subunit RPN8;26S proteasome regulatory subunit S12;Mov34 protein;Proteasome subunit p40;Proteasome (Prosome, macropain) 26S subunit, non-ATPase, 7	Mov34;Mov-34;Psmd7;mCG_9335	P26516;A1L3B8	1
-0.560239	0.693052				86004000	91072000	22	0.211263	0.139342	IPI00114671;IPI00850035;IPI00881270;IPI00881167;IPI00880752	IPI00114671;IPI00850035	Receptor-type tyrosine-protein phosphatase gamma	Ptprg	Q05909	5
-0.936055	0.786011				38173000	29702000	6	0.0513982	0.114686	IPI00114801;IPI00880424;IPI00880579	IPI00114801;IPI00880424;IPI00880579	Inositol polyphosphate 1-phosphatase	Inpp1	P49442	3
-0.405394	0.405339				68063000	60028000	15	0.387412	0.455611	IPI00114802	IPI00114802	Protein phosphatase 1A;Protein phosphatase 2C isoform alpha;Protein phosphatase IA;PP alpha 2;Protein phosphatase 2C alpha 1b;Protein phosphatase 2C alpha 3;Putative uncharacterized protein	Ppm1a;Pppm1a;Pp2ca1b;Pp2ca3	P49443;Q8R4T7;Q9EQE2;Q9EQE3	1
-0.408474	-0.091556				15420000	22231000	6	0.421765	0.865263	IPI00114822	IPI00114822	ATP-binding domain-containing protein 3;Cytoplasmic tRNA 2-thiolation protein 1;Cytoplasmic tRNA adenylyltransferase 1	Atpbd3;Ctu1;Ncs6	Q99J10	1
-0.206762	0.1141				23883000	71523000	19	0.679131	0.846734	IPI00114833;IPI00652871	IPI00114833;IPI00652871	Wolframin;Putative uncharacterized protein;Wolfram syndrome 1 homolog (Human)	Wfs1;mCG_20615	P56695;Q3TDI2;Q3UMA8;Q80UI9;Q3UN10	2
0.360758	0.0285691				14644000	16070000	6	0.440496	0.973519	IPI00114840	IPI00114840	Endonuclease G, mitochondrial;Endonuclease G;Putative uncharacterized protein	Endog;mCG_18295;RP23-315H12.3-001	O08600;Q3UN47	1
0.173895	0.852638				19776000	9321400	2	0.730616	0.0870109	IPI00114849;IPI00654079;IPI00828246	IPI00114849;IPI00654079;IPI00828246	MAP kinase signal-integrating kinase 1;MAP kinase-interacting serine/threonine-protein kinase 1;Putative uncharacterized protein;MAP kinase-interacting serine/threonine kinase 1;MAP kinase-interacting serine/threonine kinase 1, isoform CRA_b;MAP kinase-interacting serine/threonine kinase 1, isoform CRA_a	Mknk1;Mnk1;mCG_19664;RP23-374N19.2-001	O08605;Q3TDV2;Q3U1I8;A2A8W8;Q3V457	3
0.514501	0.180784				5598200	5771200	4	0.376311	0.704592	IPI00828458;IPI00114852;IPI00828317;IPI00230293;IPI00828374;IPI00230292	IPI00828458;IPI00114852;IPI00828317;IPI00230293;IPI00828374;IPI00230292	MAX-like protein X;MAX-like protein X, isoform CRA_b;Max-like bHLHZip protein;Max-like protein X;Protein BigMax;Transcription factor-like protein 4;Putative uncharacterized protein;MAX-like protein X, isoform CRA_a	mCG_20239;Mlx;RP23-440M18.4-001;Tcfl4;RP23-440M18.4-002;RP23-440M18.4-003	A2BFB0;Q8K0H8;O08609-1;O08609;A2BFB1;Q3UQB4;O08609-3;A2BFB2;O08609-2	6
-2.28062	2.3366	+	+	+	143880	120100	2	0.00025486	6.72561e-05	IPI00228756;IPI00114853	IPI00228756;IPI00114853	Beta-3 adrenergic receptor;Beta-3 adrenoreceptor;Putative uncharacterized protein	Adrb3;Adrb3r;B3bar	P25962-2;P25962;P25962-1;Q3UP63	2
-0.227506	0.497229				60228000	34336000	7	0.628622	0.317311	IPI00114859;IPI00474424;IPI00752328;IPI00125866;IPI00830416;IPI00828379;IPI00828905;IPI00828277;IPI00830776;IPI00828949	IPI00114859;IPI00474424;IPI00752328;IPI00125866;IPI00830416;IPI00828379;IPI00828905	Interleukin-1 receptor-associated kinase 1;Irak1 protein;Pelle-like protein kinase;Putative uncharacterized protein;Interleukin-1 receptor associated kinase 1 splice form 1;Interleukin-1 receptor-associated kinase 1, isoform CRA_e;Interleukin-1 receptor-associated kinase-1-S;Interleukin-1 receptor-associated kinase-1b	Irak1;RP23-252M19.7-003;Il1rak;RP23-252M19.7-001;mCG_8086;RP23-252M19.7-004;IRAK1-S;RP23-252M19.7-009;IRAK1b;RP23-252M19.7-008;RP23-252M19.7-016	B1AUW6;Q99J34;Q62406-2;Q62406;Q8BR10;Q62406-1;Q540G0;Q8K4N8;B1AUW9;Q8K4N6;B1AUW8;B1AUW3	10
0.62966	-0.562708				46284000	36978000	13	0.243464	0.3513	IPI00114862	IPI00114862	THUMP domain-containing protein 1	Thumpd1	Q99J36	1
-0.710614	0.0901759				33294000	23731000	11	0.144922	0.855942	IPI00114866;IPI00759857;IPI00480252	IPI00114866;IPI00759857	Malonyl-CoA decarboxylase, mitochondrial;Mlycd protein	Mlycd	Q99J39-1;Q99J39;Q569V6;Q99J39-2	3
0.400647	-0.769502				132010000	75541000	21	0.303449	0.13197	IPI00114869;IPI00828281;IPI00119714;IPI00223407;IPI00828228	IPI00114869;IPI00828281;IPI00119714;IPI00223407;IPI00828228	Nucleolar transcription factor 1;Upstream-binding factor 1;Upstream binding transcription factor, RNA polymerase I;Upstream binding transcription factor, RNA polymerase I, isoform CRA_c;Ubtf protein;Upstream binding transcription factor, RNA polymerase I, isoform CRA_b;Putative uncharacterized protein;Upstream binding transcription factor, RNA polymerase I, isoform CRA_a	Tcfubf;Ubf1;Ubf-1;Ubtf;mCG_140722;RP23-461C4.7-002;RP23-461C4.7-001;RP23-461C4.7-003	P25976-1;P25976;A2AWT5;Q05DS1;A2AWT7;Q9DBH1;P25976-2;A2AWT6	5
-0.124283	-0.233651				128570000	68987000	18	0.805962	0.622034	IPI00114878;IPI00877337;IPI00850730	IPI00114878;IPI00877337;IPI00850730	Dehydrogenase/reductase SDR family member 7B	Dhrs7b	Q99J47-1;Q99J47;Q99J47-2	3
-0.187066	0.0820213				4943400	9007500	2	0.786999	0.786475	IPI00330585;IPI00761792;IPI00830920;IPI00114911	IPI00330585;IPI00761792;IPI00830920;IPI00114911	Putative uncharacterized protein;Arf-GAP domain and FG repeats-containing protein 2;HIV-1 Rev-binding protein-like protein;Rev/Rex activation domain-binding protein related	Agfg2;Hrbl;Rabr	Q3U2K8;Q80WC7-1;Q80WC7;Q3TBU7;Q80WC7-2	4
-0.192035	0.154713				425380000	500830000	35	0.642064	0.841868	IPI00114925	IPI00114925	Putative uncharacterized protein;N-acetylneuraminic acid synthase (Sialic acid synthase);N-acetylneuraminic acid 9-phosphate synthetase	Nans;mCG_4426;RP23-117B19.4-001	Q3TFB5;Q99J77;Q9JJH0	1
-0.235263	0.23352				80727000	56490000	10	0.659607	0.727898	IPI00114936;IPI00876417	IPI00114936	APG5-like;Autophagy protein 5	Apg5l;Atg5	Q99J83	2
-0.0609841	0.0901759				66426000	94889000	8	0.995008	0.888511	IPI00114944	IPI00114944	Protein FAM195B	Fam195b	Q3UGS4;Q8QZS4	1
-0.330937	0.456175				2663100000	2073900000	88	0.251935	0.218139	IPI00114945;IPI00930754;IPI00831059;IPI00831174;IPI00831525;IPI00831255;IPI00885929;IPI00831048;IPI00831621	IPI00114945;IPI00930754;IPI00831059;IPI00831174;IPI00831525	Neural precursor cell expressed developmentally down-regulated protein 5;Septin-2	Nedd5;Nedd-5;Sept2	P42208	9
-0.575873	0.491289				25503000	101440000	11	0.244187	0.276709	IPI00828603;IPI00114947	IPI00828603;IPI00114947	GH3 domain containing;Putative uncharacterized protein;GH3 domain-containing protein	Ghdc;RP23-279L23.2-001;D11Lgp1e;D11lgp1e;Lgp1	A2A5D7;Q3TT56;Q3UNZ1;Q3UXS5;Q99J23	2
0.255561	-0.350173				47264000	24874000	9	0.625192	0.560343	IPI00114953;IPI00656171;IPI00656169;IPI00885922;IPI00885514	IPI00114953;IPI00656171;IPI00656169	Cell division protein kinase 9;Cyclin-dependent kinase 9;Cyclin-dependent kinase 9 (CDC2-related kinase);Cyclin-dependent kinase 9 (CDC2-related kinase), isoform CRA_a	Cdk9;mCG_18574;RP23-17P12.6-001	Q99J95-1;Q99J95;A2AK82;Q99J95-2;Q99J95-3	5
-1.22122	0.920827				76402000	39921000	9	0.00376909	0.0522976	IPI00114962;IPI00831541	IPI00114962;IPI00831541	Calpain-5;New calpain 3;Putative uncharacterized protein;Calpain 5, isoform CRA_a	Capn5;Ncl3;mCG_124265	O08688;Q3TDS7;Q3TPL4;Q3UTF3;Q3U2P3	2
-0.642707	-0.495044				5008100	29498000	5	0.317851	0.412546	IPI00894610;IPI00114979;IPI00649294	IPI00894610;IPI00114979	STAT5a variant delta E18;Mammary gland factor;Signal transducer and activator of transcription 5A;Putative uncharacterized protein;Stat5a protein;Signal transducer and transcription activator 5a;Transcription factor Stat5a;Mammary gland factor STAT5A	Stat5a;Mgf;Mpf;RP23-279L23.4-001;Stat5A;STAT5A	B2C3G8;P42230;Q3UZ79;Q6PHA0;Q71UV3;Q9JIA0;Q9R0X9	3
-0.000923584	0.114234				94819000	102520000	25	0.900272	0.912062	IPI00114982	IPI00114982	Signal transducer and activator of transcription 5B;Putative uncharacterized protein	Stat5b	P42232;Q9CTB3	1
-0.231075	0.335598				96006000	55081000	13	0.599	0.5589	IPI00115056	IPI00115056	BET3 homolog;Trafficking protein particle complex subunit 3;Putative uncharacterized protein;Trafficking protein particle complex 3	Bet3;Trappc3;mCG_10873;RP23-118D1.2-001	O55013;Q3U9K9	1
-1.05544	1.41235		+		94335000	141370000	31	0.0129971	0.000510714	IPI00115065	IPI00115065	Glia-derived nexin;Peptidase inhibitor 7;Protease nexin 1;Protease nexin I;Serine protease-inhibitor 4;Serpin E2;Putative uncharacterized protein;Serpine2 protein;Serine (Or cysteine) peptidase inhibitor, clade E, member 2, isoform CRA_b	Pi7;Pn1;Serpine2;Spi4;mCG_21670	Q07235;Q3TWH7;Q4FJU1;Q543R5	1
-0.0515038	0.0713507				65645000	66948000	19	0.987892	0.921609	IPI00115094;IPI00856635	IPI00115094	[3-methyl-2-oxobutanoate dehydrogenase [lipoamide]] kinase, mitochondrial;Branched-chain alpha-ketoacid dehydrogenase kinase;Putative uncharacterized protein;Branched chain ketoacid dehydrogenase kinase, isoform CRA_a;Bckdk protein	Bckdk;mCG_22532	O55028;Q3UC13;Q3UCB5;Q8C6H9;Q99KP1	2
-0.00285938	-0.0681203				2324100000	2445200000	147	0.889615	0.803979	IPI00115097	IPI00115097	Beta-coat protein;Coatomer subunit beta;p102	Copb2	O55029	1
0.210638	-0.607792				75043000	127370000	15	0.557872	0.18749	IPI00115117;IPI00649391;IPI00648577;IPI00648759	IPI00115117;IPI00649391;IPI00648577;IPI00648759	Stomatin-like protein 2;MCG1040650;Stomatin (Epb7.2)-like 2	Slp2;Stoml2;mCG_1040650;RP23-124L1.8-001;RP23-124L1.8-009;RP23-124L1.8-005;RP23-124L1.8-004	Q99JB2;A2AG40;A2AG39;A2AG38;A2AG41	4
-0.118116	0.521352				10792000	6039100	3	0.867792	0.358203	IPI00115190	IPI00115190	Retinal rod rhodopsin-sensitive cGMP 3,5-cyclic phosphodiesterase subunit delta;Putative uncharacterized protein	Pde6d	O55057;Q3TDQ8;Q3URU9	1
-0.287853	0.00331442				13234000	27203000	7	0.650182	0.990173	IPI00115215;IPI00856962;IPI00857585;IPI00857860;IPI00857707;IPI00858017	IPI00115215;IPI00856962;IPI00857585;IPI00857860;IPI00857707;IPI00858017	Thiopurine methyltransferase;Thiopurine S-methyltransferase	Tpmt	O55060	6
-0.259893	0.396707				1191700000	1258000000	62	0.353601	0.290858	IPI00115231;IPI00889900;IPI00750622;IPI00895261	IPI00115231;IPI00889900	Putative uncharacterized protein;Electroneutral potassium-chloride cotransporter 1;Erythroid K-Cl cotransporter 1;Solute carrier family 12 member 4;Solute carrier family 12, member 4;K-Cl cotransporter KCC1;K-Cl cotransporter	Slc12a4;Kcc1;mCG_20461;KCC1	Q3TJG5;Q3TJM8;Q3TLV0;Q3TWV2;Q3U689;Q3U9N0;Q3UDQ8;Q9JIS8;Q3TPD4;Q3TWZ6;Q6NXV2;Q9QY65;Q9QY75	4
0.730923	-0.735524				54940000	52716000	21	0.177061	0.151645	IPI00115257;IPI00608118;IPI00649508;IPI00649945	IPI00115257;IPI00608118;IPI00649508	Lens epithelium-derived growth factor;PC4 and SFRS1-interacting protein;PC4 and SFRS1 interacting protein 1;Psip1 protein	Ledgf;Psip1;RP23-311B24.4-003	Q99JF8-1;Q99JF8;Q99JF8-2;A2BI12;Q05CD2	4
0.0703893	0.260748				41337000	51727000	15	0.878419	0.681057	IPI00115317;IPI00831063;IPI00831053	IPI00115317;IPI00831063;IPI00831053	ER lumen protein retaining receptor 1;KDEL endoplasmic reticulum protein retention receptor 1	Kdelr1	Q99JH8	3
0.626953	-0.273239				15306000	57413000	11	0.200239	0.532382	IPI00831595;IPI00115321	IPI00831595;IPI00115321	Serine/threonine kinase 10;Putative uncharacterized protein;MKIAA4026 protein;Lymphocyte-oriented kinase;Serine/threonine-protein kinase 10	Stk10;RP23-395O6.3-001;mKIAA4026;Lok	A1A553;B1ATW8;Q3UG53;Q5DTS2;O55098	2
0.239765	0.0224743				16506000	15484000	3	0.630892	0.873211	IPI00115426	IPI00115426	Anaphase-promoting complex subunit CDC26;Cell division cycle protein 26 homolog;Cell division cycle 26;MCG15832, isoform CRA_a;MCG56052	Cdc26;mCG_15832;mCG_56052;RP24-145P21.3-004	Q99JP4;A2AJ02	1
-0.733627	0.0489336				17753000	7516500	5	0.152267	0.864855	IPI00928550;IPI00115429;IPI00462463	IPI00928550;IPI00115429;IPI00462463	Gamma-glutamyltransferase-like 3;Gamma-glutamyltransferase 7;Gamma-glutamyltransferase 7 heavy chain;Gamma-glutamyltransferase 7 light chain;Gamma-glutamyltranspeptidase 7;MFLJ00311 protein	Ggtl3;Myh7b;RP23-260N23.3-001;Ggt7;mFLJ00311	A2AQN1;Q99JP7;Q6KAN2	3
0.425889	-0.202539				21817000	5280200	7	0.386913	0.83638	IPI00515292;IPI00115430;IPI00881283;IPI00880572	IPI00515292;IPI00115430;IPI00881283;IPI00880572	Protein Shroom1	Shroom1	Q5SX79-1;Q5SX79;Q5SX79-2	4
-0.162234	0.304511				4283700	2335800	4	0.817705	0.564225	IPI00222459;IPI00885264;IPI00115449;IPI00885827;IPI00876526;IPI00177078	IPI00222459;IPI00885264;IPI00115449;IPI00885827;IPI00876526;IPI00177078	Phosphorylase b kinase regulatory subunit alpha, skeletal muscle isoform;Phosphorylase kinase alpha 1;Putative uncharacterized protein	Phka1;RP23-210E20.1-001;RP23-210E20.1-004;RP23-210E20.1-005;RP23-210E20.1-003;RP23-210E20.1-002	P18826-2;P18826;A2AI90;Q8CBA7;A2AI87;P18826-1;A2AI88;A2AI89;Q8BSV5;A2AI91;Q3TQJ0;Q3UV91	6
-0.695302	1.00087				21472000	38296000	10	0.174615	0.0447365	IPI00115450;IPI00125849;IPI00918501	IPI00115450;IPI00125849	Syndecan-1;Syndecan	Sdc1;Synd1;Synd-1;mCG_129871	P18828-1;P18828;Q3THY2;Q3V1F2;P18828-2	3
-0.0971161	-0.0757632				207070000	208700000	25	0.912655	0.719316	IPI00115454	IPI00115454	Sideroflexin-1;Putative uncharacterized protein	F;Sfxn1	Q99JR1;Q8BPC9	1
-0.877712	0.76545				238310000	444180000	46	0.0215962	0.0444359	IPI00115458;IPI00754566	IPI00115458;IPI00754566	Adrenocortical zonation factor 1;Androgen-regulated gene 1 protein;Tubulointerstitial nephritis antigen-like;Tubulointerstitial nephritis antigen-related protein;Tubulointerstitial nephritis antigen-like 1;Tubulointerstitial nephritis antigen-like, isoform CRA_a;Lcn7 protein	Arg1;Lcn7;Tinagl;Tinagl1;mCG_13530;RP23-12J1.4-002	Q99JR5;A3KFW2;Q4FJX7	2
0.181929	-0.668272				53168000	36440000	11	0.722526	0.267942	IPI00649685;IPI00115461;IPI00754536;IPI00648717	IPI00649685;IPI00115461	SWI/SNF related, matrix associated, actin dependent regulator of chromatin, subfamily d, member 2;Putative uncharacterized protein;60 kDa BRG-1/Brm-associated factor subunit B;BRG1-associated factor 60B;SWI/SNF-related matrix-associated actin-dependent regulator of chromatin subfamily D member 2	RP23-418O11.4-001;Smarcd2;Baf60b;RP23-418O11.4-002	B1ARJ6;Q3TXH6;Q99JR8;B1ARI7;Q3TM59	4
-0.399997	0.314407				414760000	295850000	30	0.249621	0.502786	IPI00115475	IPI00115475	Ufm1-specific protease 2	Ufsp2	Q99K23	1
0.146916	-0.199404				42241000	92007000	7	0.770562	0.668504	IPI00115490;IPI00857041;IPI00118337;IPI00410759	IPI00115490;IPI00857041;IPI00118337;IPI00410759	CCT-alpha;Choline-phosphate cytidylyltransferase A;CTP:phosphocholine cytidylyltransferase A;Phosphorylcholine transferase A;CCT-beta;Choline-phosphate cytidylyltransferase B;CTP:phosphocholine cytidylyltransferase B;Phosphorylcholine transferase B;Phosphate cytidylyltransferase 1, choline, beta isoform	Ctpct;Pcyt1;Pcyt1a;Pcyt1b;mCG_5463;RP23-369L6.1-001;RP23-369L6.1-003	P49586;Q811Q9-1;Q811Q9;A2A450;Q811Q9-2;A2A451	4
0.296898	-0.450203				47636000	52145000	17	0.573157	0.350199	IPI00115492;IPI00759947	IPI00115492	Epidermal growth factor receptor kinase substrate 8-like protein 2;Epidermal growth factor receptor pathway substrate 8-related protein 2	Eps8l2;Eps8r2	Q99K30-1;Q99K30	2
0.571531	-0.878003				48151000	67746000	13	0.28867	0.0869749	IPI00115498	IPI00115498	Osteoclastogenesis inhibitory factor;Osteoprotegerin;Tumor necrosis factor receptor superfamily member 11B;Putative uncharacterized protein;Tumor necrosis factor receptor superfamily, member 11b (Osteoprotegerin)	Ocif;Opg;Tnfrsf11b	O08712;Q3UK97;Q6PI12	1
-0.0611346	-0.165758				23977000	27498000	10	0.894752	0.786221	IPI00115511;IPI00757690;IPI00856303	IPI00115511;IPI00757690;IPI00856303	1,2-dihydroxy-3-keto-5-methylthiopentene dioxygenase;Aci-reductone dioxygenase	Adi1;Mtcbp1	Q99JT9	3
-2.11766	1.98404	+	+	+	600850000	729700000	55	1.75555e-10	4.94726e-10	IPI00115516;IPI00653575	IPI00115516;IPI00653575	Elastin microfibril interface-located protein 1;EMILIN-1;Putative uncharacterized protein	Emilin1	Q99K41;Q3U254;Q3USG5;Q3UUU0	2
-0.373851	0.570463				5486200000	6568500000	190	0.201473	0.116812	IPI00115528;IPI00776023;IPI00344681	IPI00115528;IPI00776023	Plastin-3;T-plastin;Putative uncharacterized protein;Plastin 3 (T-isoform)	Pls3;RP23-162M7.1-005	Q99K51;Q3UJG9;Q3UKB1;B1AX58	3
-0.00910324	0.190678				401270000	205490000	22	0.91992	0.761268	IPI00115530	IPI00115530	Beta-hexosaminidase subunit beta;Beta-N-acetylhexosaminidase subunit beta;N-acetyl-beta-glucosaminidase subunit beta;Putative uncharacterized protein	Hexb	P20060;Q3TXR9	1
-0.990309	1.33657				115130000	76896000	14	0.0118052	0.00365496	IPI00115536	IPI00115536	AXL receptor tyrosine kinase ligand;Growth arrest-specific protein 6	Gas6	Q61592	1
-0.617521	0.86481				18421000	84995000	5	0.227337	0.0629629	IPI00115537;IPI00927954;IPI00954652;IPI00928000	IPI00115537;IPI00927954;IPI00954652;IPI00928000	Caspase-12;Putative uncharacterized protein	Casp12	O08736;Q6B836;Q8BSX6;Q6B837	4
-0.0971315	0.247198				35889000	122270000	11	0.902021	0.649055	IPI00115542	IPI00115542	Apoptotic protease Mch-2;Caspase-6;Caspase-6 subunit p11;Caspase-6 subunit p18;Caspase 6;Putative uncharacterized protein	Casp6;mCG_5268	O08738;Q3TPJ9;Q99M47;Q9D089	1
-1.00133	-0.483662				17297000	18948000	3	0.0513225	0.426421	IPI00115546;IPI00230192;IPI00928574	IPI00115546;IPI00230192	Guanine nucleotide-binding protein G(o) subunit alpha;Guanine nucleotide binding protein, alpha o, isoform CRA_b;Putative uncharacterized protein	Gna0;Gnao;Gnao1;mCG_14665	P18872-2;P18872;P18872-1;Q543S2	3
-0.0705725	0.235359				3070300000	3842100000	157	0.728889	0.561411	IPI00115564	IPI00115564	Adenine nucleotide translocator 1;ADP,ATP carrier protein 1;ADP,ATP carrier protein, heart/skeletal muscle isoform T1;ADP/ATP translocase 1;mANC1;Solute carrier family 25 member 4;Putative uncharacterized protein	Anc1;Ant1;Slc25a4	P48962;Q8BVI9	1
0.191689	-0.257183				1109100000	990300000	68	0.677026	0.421977	IPI00115580;IPI00752792;IPI00752200	IPI00115580;IPI00752792;IPI00752200	Eukaryotic translation initiation factor 3 subunit M;PCI domain-containing protein 1;Eukaryotic translation initiation factor 3, subunit M	Eif3m;Pcid1;RP24-297H17.12-004;RP24-297H17.12-003	Q99JX4;A2A702;A2A701	3
0.592062	-0.72855				35532000	37267000	12	0.191726	0.226983	IPI00115588;IPI00652397	IPI00115588;IPI00652397	mRNA export factor TAP;Nuclear RNA export factor 1;Tip-associated protein;Tip-associating protein;Nuclear RNA export factor 1 homolog (S. cerevisiae), isoform CRA_b;Putative uncharacterized protein	Nxf1;Tap;mCG_17848	Q99JX7;Q3TJA5;Q8BP60	2
-0.656877	0.704252				8670900	83155000	9	0.281225	0.132813	IPI00230550;IPI00115598	IPI00230550;IPI00115598	17-beta-hydroxysteroid dehydrogenase 8;3-oxoacyl-[acyl-carrier-protein] reductase;Estradiol 17-beta-dehydrogenase 8;Protein Ke6;Testosterone 17-beta-dehydrogenase 8	H2-Ke6;Hke6;Hsd17b8	P50171-2;P50171;Q5M9K0;P50171-1	2
-0.333025	0.336169				844790000	1007200000	77	0.371774	0.425584	IPI00115607;IPI00474281;IPI00850941;IPI00858282	IPI00115607;IPI00474281;IPI00850941	3-ketoacyl-CoA thiolase;Acetyl-CoA acyltransferase;Beta-ketothiolase;TP-beta;Trifunctional enzyme subunit beta, mitochondrial	Hadhb	Q99JY0	4
1.16221	-1.19317				2074100000	1582800000	88	0.00178602	0.00407576	IPI00115620;IPI00849478;IPI00918511;IPI00848485;IPI00918735	IPI00115620;IPI00849478;IPI00918511;IPI00848485	Endometrial progesterone-induced protein;Phosphohydroxythreonine aminotransferase;Phosphoserine aminotransferase;Psat1 protein	Psa;Psat;Psat1;mCG_5377	Q99K85;Q3ULZ3;Q543K5;Q8BTJ1;Q3U6K9;Q99JU9	5
-1.67623	0.92873	+			253820000	119510000	16	5.75156e-06	0.0263127	IPI00115626	IPI00115626	Lipid phosphate phosphohydrolase 3;PAP2-beta;Phosphatidate phosphohydrolase type 2b;Phosphatidic acid phosphatase 2b;Phosphatidic acid phosphatase type 2B;Phosphatidic acid phosphatase type 2B, isoform CRA_b	Lpp3;Ppap2b;mCG_2422;RP23-104G20.1-001	Q99JY8;B1ASM1	1
-0.00267147	0.0614305				3094300000	2637400000	134	0.890071	0.945644	IPI00115627;IPI00380734;IPI00620582	IPI00115627	Actin-like protein 3;Actin-related protein 3;Putative uncharacterized protein;Actr3 protein;MCG1196	Actr3;Arp3;mCG_1196	Q99JY9;Q3TGE1;Q3TGW0;Q3TWJ4;Q3UGH0;Q3ULF7;Q9ERF8	3
-0.424068	0.393197				3627000	2032300	2	0.51619	0.468229	IPI00880736;IPI00115632;IPI00881199	IPI00880736;IPI00115632;IPI00881199	Nerve injury-induced protein 1;Ninjurin-1;Ninjurin 1;Putative uncharacterized protein	Ninj1	O70131;Q3TXT8;Q8BP68	3
0.626486	-0.314751				4957700	75015000	5	0.28429	0.518055	IPI00115639;IPI00928371;IPI00928275	IPI00115639;IPI00928371;IPI00928275	Mitogen-activated protein kinase kinase kinase 7-interacting protein 2;TAK1-binding protein 2;TGF-beta-activated kinase 1 and MAP3K7-binding protein 2;TGF-beta-activated kinase 1-binding protein 2	Kiaa0733;Map3k7ip2;Tab2	Q99K90	3
-0.0913408	0.239642				104850000	77439000	9	0.873507	0.636982	IPI00115644	IPI00115644	Putative uncharacterized protein;SAR1 gene homolog A (S. cerevisiae);SAR1 gene homolog A (S. cerevisiae), isoform CRA_b	Sar1a;Sara1;mCG_15771	Q3TXJ4;Q99JZ4	1
0.0268709	-0.0733174				645620000	476580000	53	0.867877	0.701943	IPI00115650	IPI00115650	Calcyclin-binding protein;Siah-interacting protein	Cacybp;Sip	Q9CXW3	1
0.289126	-0.18079				57567000	46183000	14	0.582782	0.643712	IPI00115660;IPI00408190;IPI00808555;IPI00653717	IPI00115660;IPI00408190;IPI00808555	Treacher Collins syndrome protein homolog;Treacle protein;Tcof1 protein	Tcof1	O08784;Q05CS0;Q6PFZ6;Q7TPZ2;Q05BH6	4
-0.329631	0.348006				215160000	145370000	24	0.446454	0.473768	IPI00115668;IPI00751087;IPI00919100	IPI00115668;IPI00751087	Dolichol-phosphate mannose synthase;Dolichol-phosphate mannosyltransferase;Dolichyl-phosphate beta-D-mannosyltransferase;Mannose-P-dolichol synthase;Dolichol-phosphate (Beta-D) mannosyltransferase 1;Dolichol-phosphate (Beta-D) mannosyltransferase 1, isoform CRA_e	Dpm1;mCG_20086;RP23-391M18.1-001;RP23-391M18.1-002	O70152;A2BDX1;A2BDX2	3
0.032242	-0.163316				645770	1559300	2	0.930978	0.846423	IPI00115672;IPI00894984;IPI00649245;IPI00895038	IPI00115672;IPI00894984;IPI00649245;IPI00895038	DNA topoisomerase 3-alpha;DNA topoisomerase III alpha;DNA topoisomerase	Top3;Top3a;RP23-278I21.5-002;RP23-278I21.5-003;RP23-278I21.5-001;RP23-278I21.5-006	O70157;Q5NCT2;Q3TBE3;Q3TPE4;Q3V3P1;Q8CDI8;Q924H1;Q5NCT0;B0QZI1	4
-0.0263814	0.0775164				2936800000	3590300000	181	0.832902	0.907983	IPI00115679;IPI00421253	IPI00115679;IPI00421253	Alpha-glucosidase 2;Glucosidase II subunit alpha;Neutral alpha-glucosidase AB;Alpha glucosidase 2 alpha neutral subunit;Alpha glucosidase 2 alpha neutral subunit, isoform CRA_b;Putative uncharacterized protein;Glucosidase II alpha-subunit	G2an;Ganab;Kiaa0088;mCG_132849	Q8BHN3-2;Q8BHN3;A1A4T2;Q3UE86;Q9R1N7;Q8BHN3-3	2
-0.153495	0.226508				875110000	720610000	42	0.733061	0.662966	IPI00122353;IPI00115680	IPI00122353;IPI00115680	80K-H protein;Glucosidase 2 subunit beta;Glucosidase II subunit beta;Protein kinase C substrate 60.1 kDa protein heavy chain;Putative uncharacterized protein;Glucosidase II beta-subunit;Protein kinase C substrate 80K-H, isoform CRA_b	Prkcsh;mCG_22836	O08795-2;O08795;Q3TWG2;Q9WVP2;O08795-1;Q3U518;Q9R1N5	2
0.487281	-0.355664				82495000	48496000	15	0.234671	0.44208	IPI00115681;IPI00654189;IPI00857562	IPI00115681;IPI00654189	Calcium/calmodulin-dependent eukaryotic elongation factor 2 kinase;Eukaroytic elongation factor 2 kinase;Eef2k protein;Putative uncharacterized protein	Eef2k	O08796;Q7TPC7;Q8BNP6;Q8CEC8;Q3UWZ1	3
-0.317553	0.791022				224900000	311220000	44	0.466927	0.036986	IPI00115682;IPI00116253;IPI00223104;IPI00720068;IPI00314325;IPI00607002	IPI00115682	Putative uncharacterized protein;Serine (Or cysteine) peptidase inhibitor, clade B, member 9;SPI6	mCG_17886;Serpinb9	O08797	6
0.0697021	-0.144154				186400000	230870000	34	0.760802	0.613565	IPI00115701;IPI00884486;IPI00310914	IPI00115701;IPI00884486;IPI00310914	Deubiquitinating enzyme 4;Ubiquitin carboxyl-terminal hydrolase 4;Ubiquitin thioesterase 4;Ubiquitin-specific-processing protease 4;Ubiquitous nuclear protein;Ubiquitin carboxyl-terminal hydrolase;MKIAA4155 protein;Putative uncharacterized protein	Unp;Usp4;mKIAA4155;mCG_13020	P35123;Q3TEX8;Q5DTK8;Q6NXV6;Q8BTL9;Q3TPN5;Q3TQZ9;Q921M8	3
-0.47915	0.59474				240010000	229510000	21	0.237848	0.11856	IPI00115708;IPI00756129	IPI00115708;IPI00756129	1-phosphatidylinositol-5-phosphate 4-kinase 2-alpha;Diphosphoinositide kinase 2-alpha;Phosphatidylinositol-5-phosphate 4-kinase type II alpha;Phosphatidylinositol-5-phosphate 4-kinase type-2 alpha;PtdIns(5)P-4-kinase isoform 2-alpha;Phosphatidylinositol-4-phosphate 5-kinase, type II, alpha;Phosphatidylinositol-5-phosphate 4-kinase, type II, alpha;Putative uncharacterized protein	Pip4k2a;Pip5k2a;mCG_9555;RP23-396N6.6-001;RP23-396N6.6-002	O70172;Q544E3;Q9CZS7;A2ASS0	2
-0.572287	-0.722896				1618000	16431000	3	0.370343	0.239173	IPI00115766;IPI00918054;IPI00918289	IPI00115766;IPI00918054;IPI00918289	Biogenesis of lysosome-related organelles complex 1 subunit 1;GCN5-like protein 1	Bloc1s1;Gcn5l1	O55102	3
0.275365	-0.266767				477360000	280830000	30	0.446368	0.50039	IPI00653300;IPI00115787	IPI00653300;IPI00115787	Putative uncharacterized protein;Transmembrane 9 superfamily member 2	Tm9sf2;mCG_140932	Q3TWB8;P58021;Q542E4;Q8C6H4;Q8C7F9	2
-0.345913	0.135404				38618000	46111000	9	0.506487	0.904047	IPI00515151;IPI00115824;IPI00515227	IPI00515151;IPI00115824;IPI00515227	Putative uncharacterized protein;Protein NipSnap homolog 1;4-nitrophenylphosphatase domain and non-neuronal SNAP25-like protein homolog 1 (C. elegans);4-nitrophenylphosphatase domain and non-neuronal SNAP25-like protein homolog 1 (C. elegans), isoform CRA_f	Nipsnap1;mCG_14685;RP23-64E17.1-001;RP23-64E17.1-003	Q3UGS1;O55125;Q5SVF7;Q5SVG6	3
-0.13193	0.275722				580740000	568970000	43	0.783517	0.549967	IPI00115827;IPI00651782	IPI00115827;IPI00651782	Glioblastoma-amplified sequence;Protein NipSnap homolog 2;Putative uncharacterized protein;Glioblastoma amplified sequence	Gbas;Nipsnap2	O55126;Q3TD78;Q7TMG8	2
0.0727232	0.0812032				686170000	758300000	33	0.782418	0.97648	IPI00115833;IPI00788315;IPI00788359	IPI00115833;IPI00788315;IPI00788359	Microtubule-associated protein 6;Stable tubule-only polypeptide	Map6;Mtap6	Q7TSJ2-1;Q7TSJ2;Q7TSJ2-2;Q7TSJ2-3	3
-0.624021	0.899176				11479000	1479500	4	0.306776	0.115432	IPI00115849	IPI00115849	Sestrin-2;Sestrin 2;Putative uncharacterized protein	Sesn2;Sest2;mCG_16264;RP23-63D8.3-001	P58043;A2ALF5;Q3TCT3;Q3TDF4	1
-0.413461	0.0426443				538520000	115670000	18	0.254072	0.955165	IPI00849448;IPI00115850	IPI00849448;IPI00115850	Isopentenyl pyrophosphate isomerase 1;Isopentenyl-diphosphate Delta-isomerase 1	Idi1	P58044	2
0.280719	-0.228452				13699000	75400000	7	0.542475	0.628998	IPI00857575;IPI00115862;IPI00857982;IPI00918455;IPI00918222	IPI00857575;IPI00115862;IPI00857982;IPI00918455;IPI00918222	Eukaryotic translation initiation factor 6;B4 integrin interactor;CAB;p27(BBP);Putative uncharacterized protein;MCG21067, isoform CRA_a;B4 integrin interactor homolog	Eif6;RP23-388H13.5-005;Itgb4bp;mCG_21067;RP23-388H13.5-001;RP23-388H13.5-002	A6PWZ2;O55135;Q3U740;Q3U818;Q3UA13;Q3UBJ6;Q545K4;Q9R071;B1AZQ4	5
-0.562495	0.432425				94293000	70690000	8	0.209217	0.36823	IPI00115866;IPI00880581;IPI00882305;IPI00850155	IPI00115866;IPI00880581	Glyoxalase II;Hydroxyacylglutathione hydrolase, mitochondrial	Glo2;Hagh	Q99KB8-1;Q99KB8;Q99KB8-2	4
-0.151218	0.0973411				2906300	7036200	7	0.829629	0.804983	IPI00115871;IPI00308769;IPI00406375;IPI00867749;IPI00136676;IPI00454167;IPI00621059	IPI00115871;IPI00308769;IPI00406375;IPI00867749;IPI00136676;IPI00454167;IPI00621059	Acyl-coenzyme A thioesterase 1;CTE-I;Inducible cytosolic acyl-coenzyme A thioester hydrolase;Long chain acyl-CoA thioester hydrolase;Acot1 protein;Acyl-coenzyme A thioesterase 4;Peroxisomal acyl coenzyme A thioester hydrolase Ib;Peroxisomal long-chain acyl-CoA thioesterase Ib;PTE-2b;Acyl-CoA thioesterase 4;Acyl-coenzyme A thioesterase 6;Acyl-CoA thioesterase 6;MCG116816, isoform CRA_a;Acyl-coenzy…	Acot1;Cte1;Acot4;Pte1b;Pte2b;mCG_140566;Acot6;mCG_116816;Acot3;Pte1a;Pte2;Pte2a	O55137;Q99L15;Q8BWN8;Q14DI6;Q32Q92-1;Q32Q92;B2RTE4;Q32Q92-2;Q9QYR7-1;Q9QYR7;Q53YL1;Q9QYR7-2	7
-0.550402	0.763412				176650000	46944000	34	0.167564	0.115052	IPI00115875;IPI00918580;IPI00918884	IPI00115875	Putative uncharacterized protein;Phosphatidylinositol 4-kinase, catalytic, alpha polypeptide;Pik4ca protein	Pi4ka;Pik4ca	Q3UVT5;Q6DIC7;Q7TNG2;Q80Y45	3
-0.0295734	-0.25758				30377000	65337000	8	0.981942	0.590422	IPI00848982;IPI00850130;IPI00115902;IPI00627049;IPI00850395;IPI00849676	IPI00848982;IPI00850130;IPI00115902;IPI00627049;IPI00850395;IPI00849676	60S ribosomal protein L35a;MCG1036414;MCG115732;MCG121795;MCG128444;MCG130125, isoform CRA_a;MCG133520;Putative uncharacterized protein;Ribosomal protein L35A;Rpl35a protein	Rpl35a;mCG_1036414;mCG_115732;mCG_121795;mCG_128444;mCG_130125;mCG_133520	O55142;Q6ZWX1;Q8BQV7;Q9DC85	6
-0.227337	0.134089				34112000	39668000	13	0.684475	0.90646	IPI00115943;IPI00831425	IPI00115943;IPI00831425	GAP1m;Ras GTPase-activating protein 2;Putative uncharacterized protein	Rasa2	P58069;Q3U405	2
0.15056	-0.247234				182370000	178320000	24	0.619036	0.468777	IPI00115977	IPI00115977	Malic enzyme 2;NAD-dependent malic enzyme, mitochondrial;Malic enzyme	Me2	Q99KE1;Q3TSD4;Q3V2Y4	1
0.405448	-0.481626				1620500000	366240000	30	0.311165	0.279672	IPI00137735;IPI00115992;IPI00848593;IPI00677917;IPI00850188;IPI00461419;IPI00605858	IPI00137735;IPI00115992;IPI00848593;IPI00677917;IPI00850188;IPI00461419;IPI00605858	40S ribosomal protein S25;MCG10725, isoform CRA_a;Putative uncharacterized protein;Ribosomal protein S25	Rps25;mCG_10725	P62852;Q58EA6	7
0.306845	-0.438112				34653000	35354000	8	0.47344	0.468673	IPI00115998;IPI00230237;IPI00753682;IPI00474855	IPI00115998;IPI00230237;IPI00753682	Homeobox protein PBX1;Pre-B-cell leukemia transcription factor 1;PBX1b;Pbx1 protein	Pbx1;Pbx-1;PBX1b	P41778-1;P41778;P41778-2;Q71VB4;Q99LS8	4
0.366364	-0.322307				15685000	32221000	13	0.457979	0.594833	IPI00116031;IPI00875654;IPI00468834;IPI00776254;IPI00954354;IPI00664033;IPI00409221	IPI00116031;IPI00875654;IPI00468834;IPI00776254;IPI00954354;IPI00664033;IPI00409221	RNA-binding motif protein 10;RNA-binding protein 10;Rbm10 protein;Putative uncharacterized protein	Kiaa0122;Rbm10	Q99KG3-1;Q99KG3;Q99KG3-2;Q566J0;Q8BY56;Q99KG3-3	7
-0.615375	0.877352				6606900	7989600	4	0.33949	0.138097	IPI00116038	IPI00116038	CD59A glycoprotein;MAC-inhibitory protein;Membrane attack complex inhibition factor;Protectin;CD59a antigen;Cd59a protein;CD59A	Cd59;Cd59a;RP24-297H17.1-001;CD59A	O55186;A2BI31;Q920G6	1
-0.121565	0.376179				469330000	372080000	43	0.80811	0.39332	IPI00116065	IPI00116065	Serine/threonine-protein kinase 24;Mammalian sterile twenty 3 kinase;Putative uncharacterized protein	Stk24;Mst3	Q99KH8;Q3U335;Q3U3T6	1
-0.2994	0.396379				2822000000	3375400000	146	0.294235	0.291301	IPI00116074	IPI00116074	Aconitate hydratase, mitochondrial;Citrate hydro-lyase	Aco2	Q99KI0	1
0.136716	0.132248				128210000	132280000	20	0.689634	0.875143	IPI00116077	IPI00116077	Transmembrane protein 111	Tmem111	Q99KI3	1
-0.173157	0.0593554				608540	947700	2	0.802091	0.868722	IPI00116098	IPI00116098	UBX domain-containing protein 2A;UBX domain-containing protein 4;UBX domain containing 4;UBX domain containing 4, isoform CRA_a	Ubxd4;Ubxn2a;mCG_117529;RP23-335F6.1-001	Q99KJ0;B8JK44	1
-0.332099	0.3667				481580000	379740000	31	0.373302	0.409115	IPI00116112	IPI00116112	50 kDa dynein-associated polypeptide;Dynactin complex 50 kDa subunit;Dynactin subunit 2;Growth cone membrane protein 23-48K;p50 dynamitin;Dynactin 2;Putative uncharacterized protein	Dctn2;mCG_5199	Q99KJ8;Q3TPZ5	1
-0.0465187	0.143263				254650000	102260000	8	0.978204	0.852696	IPI00116120;IPI00885252	IPI00116120;IPI00885252	Programmed cell death protein 5;TF-1 cell apoptosis-related protein 19;MCG128907;Programmed cell death 5;Putative uncharacterized protein	Pdcd5;Tfar19;mCG_128907	P56812;Q564F6	2
-0.36175	0.183455				19035000	6617700	9	0.47579	0.701453	IPI00116138;IPI00928231	IPI00116138;IPI00928231	Histidine--tRNA ligase;Histidine--tRNA ligase-like;Probable histidyl-tRNA synthetase, mitochondrial;Hars2 protein	Hars2;Harsl	Q99KK9;Q99KH0	2
0.0326651	0.331247				47841000	59632000	13	0.932565	0.565702	IPI00116154;IPI00785410	IPI00116154;IPI00785410	Cytochrome c oxidase, subunit Vb;MCG17741, isoform CRA_d;MCG23026;Novel protein similar to cytochrome c oxidase, subunit Vb (Cox5b);Putative uncharacterized protein;Cytochrome c oxidase polypeptide Vb;Cytochrome c oxidase subunit 5B, mitochondrial	Cox5b;mCG_17741;mCG_23026;RP23-298F22.4-001	Q9D881;P19536	2
-0.34236	0.1333				20037000	22937000	5	0.499276	0.775349	IPI00355228;IPI00116169	IPI00355228;IPI00116169	NADH-ubiquinone oxidoreductase chain 2;Putative uncharacterized protein;NADH dehydrogenase subunit 2	ND2;mt-Nd2;Mtnd2;Nd2	A3R414;Q3UTX4;Q6QN84;Q9MD59;P03893	2
-0.130287	0.309176				923320	7117700	4	0.856099	0.560177	IPI00903426;IPI00116173;IPI00407242;IPI00856170	IPI00903426;IPI00116173;IPI00407242	Rab GTPase-binding effector protein 2;Rabaptin-5beta;Putative uncharacterized protein	Rabep2;Rabpt5b	Q91WG2-3;Q91WG2;Q3TZJ2;Q91WG2-1;Q91WG2-2	4
-0.14264	0.280362				187910000	347910000	15	0.812442	0.569367	IPI00116192	IPI00116192	Antioxidant protein 1;Perioredoxin-3;Protein MER5;PRX III;Thioredoxin-dependent peroxide reductase, mitochondrial;Antioxidant protein	Aop1;Mer5;Prdx3	P20108;Q8K4K8	1
0.00963388	0.137504				196510000	152010000	24	0.871931	0.864419	IPI00465585;IPI00310822;IPI00816988;IPI00116209;IPI00876443;IPI00410743	IPI00465585;IPI00310822;IPI00816988;IPI00116209;IPI00876443;IPI00410743	Tacc2 protein;Transforming acidic coiled-coil-containing protein 2;Putative uncharacterized protein;MKIAA4180 protein;Muscle protein 33	Tacc2;MNCb-3527;mKIAA4180;mg33	Q2VPC8;Q9JJG0-2;Q9JJG0;Q9JJG0-3;Q3UL40;Q5DTJ3;Q9ER91;Q9JJG0-4;Q9JJG0-1	6
-0.166648	0.445939				83236000	104480000	14	0.787539	0.331948	IPI00116221	IPI00116221	Beta-lactamase-like protein 2	Lactb2	Q99KR3	1
-0.201095	0.401412				229300000	301360000	46	0.688344	0.353114	IPI00116222	IPI00116222	3-hydroxyisobutyrate dehydrogenase, mitochondrial;3-hydroxyisobutyrate dehydrogenase	Hibadh	Q99L13;A0ZNJ2	1
0.0436244	-0.108394				5749700	4749100	2	0.918331	0.942948	IPI00116227	IPI00116227	E3 ubiquitin-protein ligase RNF34;Phafin-1;RING finger protein 34;RING finger protein RIFF	Rnf34	Q99KR6	1
-0.883529	0.673375				135710000	95962000	12	0.0252376	0.151409	IPI00116236	IPI00116236	Glutathione S-transferase, theta 3;Glutathione S-transferase theta 3;Putative uncharacterized protein	Gstt3;mCG_5986	Q6P6I4;Q99L20	1
-0.342671	0.230695				62639000	54537000	9	0.456515	0.73282	IPI00116240;IPI00930802	IPI00116240;IPI00930802	Serpin B8;Putative uncharacterized protein	Serpinb8	O08800;Q3UFM1;Q8C871	2
0.186374	-0.502199				5434300	12564000	3	0.734113	0.477226	IPI00649784;IPI00116246	IPI00649784;IPI00116246	ADPRibase-Mn;CDP-choline phosphohydrolase;Manganese-dependent ADP-ribose/CDP-alcohol diphosphatase		Q99KS6-1;Q99KS6;Q99KS6-2	2
-0.323931	0.567837				447780000	454830000	24	0.36802	0.154754	IPI00116247	IPI00116247	NK13;Putative uncharacterized protein;Serine (Or cysteine) peptidase inhibitor, clade B, member 6b;Serine (Or cysteine) peptidase inhibitor, clade B, member 6b, isoform CRA_a	mCG_17890;Serpinb6b	O08804;Q3TAM4	1
-0.233837	0.0959919				66613000	102530000	18	0.662182	0.949642	IPI00116248;IPI00225349	IPI00116248;IPI00225349	GMP reductase 2;Guanosine 5-monophosphate oxidoreductase 2;GMP reductase	Gmpr2;mCG_22065	Q99L27;Q542X2	2
0.16543	-0.135253				1639300000	1678800000	63	0.73139	0.685639	IPI00116254;IPI00828909;IPI00108426	IPI00116254;IPI00828909	Antioxidant enzyme AOE372;Peroxiredoxin IV;Peroxiredoxin-4;Thioredoxin peroxidase AO372;Thioredoxin-dependent peroxide reductase A0372;Peroxiredoxin 4	Prdx4;RP23-395K13.3-003	O08807;B1AZS9	3
0.024887	-0.656081				22696000	15001000	4	0.971063	0.337183	IPI00938499;IPI00116268;IPI00405975	IPI00938499;IPI00116268;IPI00405975	NEDD4-binding protein 1;N4bp1 protein;Putative uncharacterized protein	Kiaa0615;N4bp1;BC004022	Q6A037;Q5EBQ4;Q99KT2;Q8C8N1	3
0.232538	-0.255873				2677100000	3027300000	108	0.595787	0.492643	IPI00116277	IPI00116277	A45;CCT-delta;T-complex protein 1 subunit delta	Cct4;Cctd;mCG_8764;RP24-143D17.2-001	P80315;Q3TII0;Q3UJZ8;Q564F4	1
0.170822	-0.232786				2610900000	3359100000	144	0.720104	0.527216	IPI00116279;IPI00886090	IPI00116279	CCT-epsilon;T-complex protein 1 subunit epsilon	Cct5;Ccte;Kiaa0098	P80316	2
0.234256	-0.262625				2308500000	2273500000	135	0.592469	0.482768	IPI00116281	IPI00116281	CCT-zeta-1;T-complex protein 1 subunit zeta;Chaperonin containing Tcp1, subunit 6a (Zeta);Chaperonin subunit 6a (Zeta);Putative uncharacterized protein;Cct6a protein	Cct6;Cct6a;Cctz;Cctz1;mCG_12435	P80317;Q3TI05;Q3TI62;Q3TIX8;Q3TW97;Q52KG9;Q8VEI1	1
0.195348	-0.278811				3532300000	2645700000	136	0.669576	0.459537	IPI00116283	IPI00116283	CCT-gamma;Matricin;mTRiC-P5;T-complex protein 1 subunit gamma;Putative uncharacterized protein;Chaperonin containing Tcp1, subunit 3 (Gamma);Chaperonin subunit 3 (Gamma);Chaperonin containing TCP-1 gamma subunit	Cct3;Cctg;mCG_8828	P80318;Q3TBM6;Q3U0I3;Q3U4U6;Q3UJP4;Q9R1U1	1
-0.058518	-0.0553664				40176000	62374000	20	0.919718	0.808065	IPI00116285;IPI00850347;IPI00867784	IPI00116285;IPI00850347;IPI00867784	B-cell antigen receptor Ig beta-associated protein 1;Ran-binding protein 9;Ran-binding protein M	Ranbp9;Ranbpm	P69566-1;P69566;P69566-2	3
0.0844725	0.110497				450420000	457760000	23	0.74601	0.948658	IPI00116302;IPI00480398	IPI00116302;IPI00480398	Eukaryotic translation initiation factor 2 subunit 2;Eukaryotic translation initiation factor 2 subunit beta;Eif2s2 protein;Eukaryotic translation initiation factor 2 subunit 2 (Beta);Eukaryotic translation initiation factor 2, subunit 2 (Beta);Putative uncharacterized protein	Eif2s2;mCG_3686;RP23-480H10.3-001	Q99L45;Q3ULL5;Q9CS47	2
0.0282862	-0.239651				212020000	236850000	18	0.837042	0.478743	IPI00116308	IPI00116308	Hsc70-interacting protein;Protein FAM10A1;Protein ST13 homolog;Putative uncharacterized protein	Fam10a1;Hip;St13	Q99L47;Q3TGW8;Q3U3N7;Q3U8D2;Q3U9V1	1
-0.0356088	-0.0518776				153720000	74785000	14	0.989647	0.881397	IPI00116331;IPI00399631	IPI00116331;IPI00399631	Alpha-SGT;Small glutamine-rich tetratricopeptide repeat-containing protein alpha;Putative uncharacterized protein;Small glutamine-rich tetratricopeptide repeat (TPR)-containing, alpha, isoform CRA_b	Sgt;Sgta;mCG_12152	Q8BJU0-1;Q8BJU0;Q8BJU0-2;Q3TN35	2
-0.0168623	-0.694952				4763500	22212000	6	0.998355	0.257438	IPI00116332	IPI00116332	Polypeptide GalNAc transferase 4;Polypeptide N-acetylgalactosaminyltransferase 4;Protein-UDP acetylgalactosaminyltransferase 4;UDP-GalNAc:polypeptide N-acetylgalactosaminyltransferase 4	Galnt4	O08832	1
-0.175436	0.295958				1336700000	1427100000	79	0.50386	0.447654	IPI00116356;IPI00622811;IPI00751634	IPI00116356;IPI00622811	Adapter-related protein complex 2 mu subunit;Adaptor protein complex AP-2 subunit mu;AP-2 complex subunit mu;AP-2 mu chain;Clathrin assembly protein complex 2 medium chain;Clathrin coat assembly protein AP50;Clathrin coat-associated protein AP50;Mu2-adaptin;Plasma membrane adaptor AP-2 50 kDa protein;Putative uncharacterized protein;Adaptor protein complex AP-2, mu1;MKIAA0109 protein;Adaptor prot…	Ap2m1;Clapm1;mKIAA0109;mCG_128452	P84091;Q3TH69;Q3UCW9;Q5FWI9;Q6A0C9;Q3TWV4	3
0.202888	-0.171775				365160000	183940000	32	0.544137	0.572889	IPI00116360	IPI00116360	60 kDa SS-A/Ro ribonucleoprotein;TROVE domain family member 2;Putative uncharacterized protein;TROVE domain family, member 2;Ribonucleoprotein	Ssa2;Trove2;mCG_19761;Ro	O08848;Q3TJ75;Q80W12;Q8R562	1
-0.393558	0.346872				1032800000	1138000000	81	0.180947	0.363152	IPI00116371;IPI00652632;IPI00886110;IPI00885475	IPI00116371;IPI00652632;IPI00886110	Molecule interacting with CasL protein 1;NEDD9-interacting protein with calponin homology and LIM domains;Putative uncharacterized protein	Mical;Mical1;Nical	Q8VDP3;Q3TBH9;Q3TX89;Q3TB77	4
0.54201	-0.125368				47246000	32168000	4	0.31367	0.83837	IPI00116372;IPI00750944	IPI00116372;IPI00750944	Myelodysplasia-myeloid leukemia factor 2;Myeloid leukemia factor 2;Putative uncharacterized protein	Mlf2	Q99KX1;Q3UNV7;Q3URS8	2
0.599223	-0.0570014				20663000	30378000	10	0.221124	0.92816	IPI00116377	IPI00116377	Autosomal dominant polycystic kidney disease 1 protein homolog;Polycystin-1;Putative uncharacterized protein;MFLJ00285 protein;Polycystin 1	Pkd1;mFLJ00285	O08852;Q3TTV4;Q3U306;Q5DU58;Q925J2;Q9CUT4	1
0.0843364	0.242572				9233900	2878400	5	0.832964	0.636454	IPI00116394;IPI00751032;IPI00751937	IPI00116394;IPI00751032;IPI00751937	ATPase class II type 9A;Probable phospholipid-transporting ATPase IIA;ATPase, class II, type 9A;Atp9a protein;ATPase, class II, type 9A, isoform CRA_c;Putative uncharacterized protein	Atp9a;RP23-156F1.1-002;mCG_20648;RP23-156F1.1-003;RP23-156F1.1-001	O70228;A2AQC3;Q505G9;Q6DI68;Q8C288;Q8C4G3	3
-1.25653	1.37701				933230	11220000	4	0.0452954	0.00711148	IPI00116414;IPI00230613	IPI00116414;IPI00230613	59 kDa dystrophin-associated protein A1 basic component 1;Beta-1-syntrophin;Syntrophin-2	Snt2b1;Sntb1	Q99L88-1;Q99L88;Q99L88-2	2
0.268794	-1.50939				25261000	11541000	6	0.523235	0.0192651	IPI00116442;IPI00875101;IPI00885518	IPI00116442;IPI00875101;IPI00885518	Hepatoma-derived growth factor-related protein 2	Hdgfrp2	Q3UMU9-3;Q3UMU9;Q3UMU9-1;Q3UMU9-2	3
-0.0294997	0.33182				17808000	59256000	6	0.94326	0.564803	IPI00116459	IPI00116459	Arylamide acetylase 2;Arylamine N-acetyltransferase 2;N-acetyltransferase type 2;Nat2 protein	Aac2;Nat2	P50295;Q78ZC4;Q921E5	1
-0.164723	0.23008				4828300000	4042000000	116	0.525069	0.571946	IPI00116498;IPI00853851;IPI00473203;IPI00776377;IPI00775847	IPI00116498;IPI00853851	14-3-3 protein zeta/delta;Protein kinase C inhibitor protein 1;SEZ-2;Putative uncharacterized protein	Ywhaz	P63101;Q3UA58	5
-0.316259	0.0173518				97873000	135370000	18	0.45365	0.916147	IPI00116529;IPI00126930	IPI00116529	Protein tyrosine phosphatase type IVA 2;Protein-tyrosine phosphatase 4a2;Protein-tyrosine phosphatase of regenerating liver 2;Protein tyrosine phosphatase 4a2;Putative uncharacterized protein	Prl2;Ptp4a2;mCG_13525;RP23-114O4.2-001	O70274;A2ACH4;Q3UXF9	2
-0.226932	-0.0345445				12317000	21018000	5	0.725975	0.937264	IPI00116552;IPI00882088	IPI00116552;IPI00882088	Protein-tyrosine sulfotransferase 1;Tyrosylprotein sulfotransferase 1;Protein-tyrosine sulfotransferase 1, isoform CRA_a;Putative uncharacterized protein;Tpst1 protein	Tpst1;mCG_7166	O70281;Q4FK50	2
-0.411272	0.378179				1073900000	1241200000	97	0.163858	0.316519	IPI00116554;IPI00316479	IPI00116554;IPI00316479	Protein-tyrosine phosphatase SYP;SH-PTP2;Tyrosine-protein phosphatase non-receptor type 11;Ptpn11 protein;Tissue-specific protein tyrosine phosphatase;Putative uncharacterized protein	Ptpn11;PTP	P35235-1;P35235;P35235-2;Q05C78;Q63848;Q9CT18	2
-0.315397	0.502331				540390000	549800000	19	0.401501	0.179047	IPI00116558	IPI00116558	Rho-related GTP-binding protein RhoG;Sid 10750;Ras homolog gene family member G;Putative uncharacterized protein;Ras homolog gene family, member G	Arhg;Rhog;Sid10750;mCG_23419	P84096;B2KKU6;Q3UDZ1	1
-0.480116	0.484705				16850000	136680000	9	0.346307	0.284314	IPI00116563;IPI00458976;IPI00649007;IPI00648335	IPI00116563;IPI00458976	Ras-related protein Rab-5B;Rab5b protein;RAB5B, member RAS oncogene family;RAB5B, member RAS oncogene family, isoform CRA_a;Rab5B;Putative uncharacterized protein;RAB5B, member RAS oncogene family, isoform CRA_b	Rab5b;mCG_18696;Rab5B	P61021;B2RPS1;Q0PD56;Q8C458	4
-1.2515	0.382391				29288000	15468000	12	0.00842907	0.405205	IPI00116589	IPI00116589	G protein-coupled receptor kinase 5;G protein-coupled receptor kinase GRK5;Putative uncharacterized protein	Gprk5;Grk5	Q8VEB1;Q3TST4	1
0.55454	-0.451682				6016100000	5570800000	153	0.153103	0.253118	IPI00116645;IPI00228258	IPI00116645;IPI00228258	Basic calponin;Calponin H1, smooth muscle;Calponin-1;Calponin 1;Calponin 1, isoform CRA_b;Putative uncharacterized protein	Cnn1;mCG_22833	Q08091-1;Q08091;B2RSH3;Q8CBQ2;Q08091-2	2
0.478195	-0.162945				4592100000	5057400000	163	0.224098	0.638807	IPI00116649;IPI00830538	IPI00116649;IPI00830538	Calponin H2, smooth muscle;Calponin-2;Neutral calponin;Calponin 2;Putative uncharacterized protein;Cnn2 protein	Cnn2;mCG_13425	Q08093;Q543F3;Q922F8	2
0.13711	-0.00268594				987470000	971270000	58	0.666925	0.824903	IPI00116668;IPI00857352;IPI00857189	IPI00116668	Integrin-linked protein kinase	Ilk	O55222	3
-0.681261	0.432104				48222000	36075000	9	0.130599	0.384426	IPI00116681	IPI00116681	Choline kinase beta;Choline/ethanolamine kinase;choline/ethanolamine kinase beta;Ethanolamine kinase;Choline/ethanolamine kinase-beta;Chkb protein;Choline/ethanolamine kinase-b	Chetk;Chkb;Chkl;Chetk-beta;Cpt1b	O55229;Q54AG5;Q6NVC1;Q8CJF0	1
0.175045	-0.122853				618040000	396980000	28	0.60221	0.688315	IPI00116697;IPI00230011;IPI00757748;IPI00458129;IPI00850244	IPI00116697;IPI00230011;IPI00757748	Ras-related protein Rab-6A;RAB6, member RAS oncogene family, isoform CRA_a;Rab6A;Putative uncharacterized protein;RAB6, member RAS oncogene family, isoform CRA_c	MNCb-1660;Rab6;Rab6a;mCG_2848;Rab6A	P35279-1;P35279;Q0PD54;P35279-2;Q3U4W5	5
-0.360305	-0.097965				215580000	126230000	8	0.396824	0.742157	IPI00116705	IPI00116705	3T3-L1 lipid-binding protein;Adipocyte lipid-binding protein;Adipocyte-type fatty acid-binding protein;Fatty acid-binding protein 4;Fatty acid-binding protein, adipocyte;Myelin P2 protein homolog;P15;P2 adipocyte protein;Protein 422;Fabp4 protein;Fatty acid binding protein 4, adipocyte;Putative uncharacterized protein	Ap2;Fabp4;mCG_1645	P04117;Q542H7	1
0.392867	-1.09681				9900900	6836600	5	0.402897	0.136616	IPI00116711;IPI00649640	IPI00116711;IPI00649640	GTP--RNA guanylyltransferase;HCE;MCE1;mRNA guanylyltransferase;mRNA-capping enzyme;Polynucleotide 5-triphosphatase;Putative uncharacterized protein;RNA guanylyltransferase and 5-phosphatase;RNA guanylyltransferase and 5-phosphatase, isoform CRA_b;RNA guanylyltransferase and 5-phosphatase, isoform CRA_a	Cap1a;Rngtt;mCG_123462;RP23-369I8.2-002;RP23-369I8.2-001	O55236;Q3UA94;Q3UCK1;Q3TUK6;Q9DCC1	2
0.250598	0.301354				25827000	14010000	12	0.547962	0.495946	IPI00116713;IPI00654371;IPI00857202;IPI00856396	IPI00116713;IPI00654371	FK506-binding protein-associated protein;FKBP-associated protein;Glomulin;Putative uncharacterized protein	Fap48;Glmn	Q8BZM1;Q3TMW7;Q3T9A5	4
-0.349107	0.738206				84480000	84168000	14	0.469013	0.11446	IPI00116723;IPI00880729	IPI00116723	Nicotinamide N-methyltransferase;Putative uncharacterized protein	Nnmt	O55239;Q9D9X3	2
-0.324058	1.23413				5145700	1716500	2	0.624636	0.0326634	IPI00116729;IPI00751807;IPI00886032	IPI00116729;IPI00751807	Rab-14;Ras-related protein Rab-22A;Rab22A;RAB22A, member RAS oncogene family;RAB22A, member RAS oncogene family, isoform CRA_a;Putative uncharacterized protein;RAB22A, member RAS oncogene family, isoform CRA_c	Rab22;Rab22a;mCG_13765;Rab22A;RP23-292G16.1-001;RP23-292G16.1-003	P35285;Q0PD34;Q9CXG2;A2ARZ7	3
-0.412347	0.376068				34505000	40828000	8	0.418606	0.497606	IPI00116734;IPI00621963	IPI00116734;IPI00621963	Rab-15;Ras-related protein Rab-23;Rab23;Putative uncharacterized protein;RAB23, member RAS oncogene family, isoform CRA_a	Rab23;mCG_10410	P35288;Q0PD32;Q9D4I9	2
0.301705	-0.310254				236030000	317930000	39	0.391117	0.449477	IPI00116741	IPI00116741	Exportin(tRNA);Exportin-T;tRNA exportin	Xpot	Q9CRT8	1
0.669208	-0.524687				67891000	85537000	12	0.113064	0.296772	IPI00116747	IPI00116747	CF-1 50 kDa subunit;Cleavage stimulation factor 50 kDa subunit;Cleavage stimulation factor subunit 1;Cleavage stimulation factor, 3 pre-RNA, subunit 1;Cleavage stimulation factor, 3 pre-RNA, subunit 1, isoform CRA_a	Cstf1;mCG_2573;RP23-228E2.2-001	Q99LC2;A2AP97	1
-0.148113	0.097476				414840000	458470000	38	0.749095	0.979486	IPI00116748	IPI00116748	Complex I-42kD;NADH dehydrogenase [ubiquinone] 1 alpha subcomplex subunit 10, mitochondrial;NADH-ubiquinone oxidoreductase 42 kDa subunit	Ndufa10	Q99LC3	1
-0.0772997	0.0536674				134020000	90739000	8	0.902611	0.952825	IPI00116750;IPI00922994;IPI00923070;IPI00311649;IPI00923028	IPI00116750;IPI00922994;IPI00923070;IPI00311649	Sigma 1-type opioid receptor;Sigma non-opioid intracellular receptor 1;Opioid receptor, sigma 1;Sigma 1 receptor variant SR-1B;Sigma 1 receptor variant SR-1C;Sigma 1 receptor variant SR-1A	Oprs1;Sigmar1;mCG_9757;RP23-167I12.6-001;RP23-167I12.6-002	O55242-1;O55242;A2AMS1;B7ZJH6;B7ZJH7;O55242-2;A2AMS0	5
-0.14038	0.20201				712800000	423060000	41	0.763623	0.736693	IPI00116753;IPI00848750;IPI00849166	IPI00116753	Electron transfer flavoprotein subunit alpha, mitochondrial;Electron transferring flavoprotein, alpha polypeptide	Etfa;mCG_129031;RP23-231K10.3-001	Q99LC5;B1B1B4	3
-0.297271	-0.168155				30202000	29520000	9	0.576502	0.783154	IPI00116761;IPI00857597	IPI00116761;IPI00857597	eIF-2B GDP-GTP exchange factor subunit alpha;Translation initiation factor eIF-2B subunit alpha;Eukaryotic translation initiation factor 2B, subunit 1 (Alpha);Putative uncharacterized protein	Eif2b1;mCG_17141	Q99LC8;Q3UZR8	2
1.37061	-0.562559				19073000	12718000	5	0.0048299	0.418842	IPI00116764;IPI00403325	IPI00116764;IPI00403325	Peroxin-6;Peroxisomal biogenesis factor 6;Peroxisomal-type ATPase 1;Peroxisome assembly factor 2;MKIAA4177 protein;Putative uncharacterized protein	Pex6;mCG_2691;RP23-76I16.3-001;mKIAA4177	Q99LC9;A9C490;Q5DTJ5;Q8BJH7	2
0.0332292	0.0690147				290200000	232600000	18	0.840242	0.959237	IPI00116770	IPI00116770	Ras-related protein Rab-18;Rab18;RAB18, member RAS oncogene family, isoform CRA_a;Putative uncharacterized protein	Rab18;mCG_15535	P35293;Q0PD38;Q8CEH2	1
-0.24006	0.239154				700630000	594680000	49	0.543675	0.633047	IPI00116793;IPI00467796;IPI00480341	IPI00116793;IPI00467796;IPI00480341	COP9 signalosome complex subunit 1;G protein pathway suppressor 1;JAB1-containing signalosome subunit 1;MCG2137, isoform CRA_a	Cops1;Csn1;Gps1;mCG_2137;RP23-99M13.4-001	Q99LD4-2;Q99LD4;B1ATU4;Q3MIA8;Q99LD4-1	3
0.111031	-0.0348696				39145000	47067000	8	0.754435	0.83598	IPI00116804;IPI00886198;IPI00885400	IPI00116804;IPI00886198;IPI00885400	eIF-2B GDP-GTP exchange factor subunit beta;Translation initiation factor eIF-2B subunit beta;Putative uncharacterized protein	Eif2b2	Q99LD9;Q8BK57	3
0.245739	-0.407249				417310000	875130000	57	0.478413	0.251784	IPI00116825	IPI00116825	ATP-binding cassette sub-family F member 2;Putative uncharacterized protein	Abcf2	Q99LE6;Q3UVI9	1
-0.270469	0.210514				43243000	64296000	29	0.561234	0.683808	IPI00116843	IPI00116843	NADH dehydrogenase subunit 4;NADH-ubiquinone oxidoreductase chain 4;Putative uncharacterized protein	mt-Nd4;Mtnd4;Nd4;ND4;ENSMUSG00000064363;ENSMUSG00000065947	P03911;A9UIX0;Q3UPP3;Q3UQ59;Q7JCY6;Q9ME04	1
-0.0209844	0.101919				1500300000	1905700000	87	0.845849	0.85127	IPI00116850;IPI00928035	IPI00116850	UPF0027 protein C22orf28 homolog;Putative uncharacterized protein	D10Wsu52e	Q99LF4;Q3TJ01	2
-0.00575336	0.189919				84013000	91927000	22	0.908604	0.717678	IPI00116875;IPI00882002;IPI00882132	IPI00116875;IPI00882002	Deubiquitinating enzyme 16;Ubiquitin carboxyl-terminal hydrolase 16;Ubiquitin thioesterase 16;Ubiquitin-specific-processing protease 16	Usp16	Q99LG0	3
-0.266628	0.249991				446600000	713090000	68	0.477061	0.60787	IPI00116877	IPI00116877	Karyopherin beta-2b;Transportin-2;Putative uncharacterized protein	Tnpo2	Q99LG2;Q3U1S0;Q3U316	1
1.21207	-0.778111				5741100	10690000	4	0.0410076	0.247197	IPI00938448;IPI00116898;IPI00669209	IPI00938448;IPI00116898;IPI00669209	Guanine nucleotide binding protein-like 2 (Nucleolar);Testicular antigen;Putative uncharacterized protein;Nucleolar GTP-binding protein 2	Gnl2;RP23-325M14.4-001	B1ASC3;P70410;Q3UJL0;Q3V3N5;Q99LH1	3
-0.605947	0.848478				713510000	820530000	118	0.083193	0.0130266	IPI00676957;IPI00116913	IPI00676957;IPI00116913	Laminin, alpha 5;Laminin subunit alpha-5;Laminin-10 subunit alpha;Laminin-11 subunit alpha;Laminin-15 subunit alpha	Lama5;RP23-16P3.3-001	A2ABW7;Q61001	2
0.945383	0.249385				5242700	1341600	3	0.109498	0.62832	IPI00116926	IPI00116926	Putative uncharacterized protein;Zfp281 protein;Zinc finger protein 281	Zfp281	Q3U063;Q3V3S9;Q4FK52;Q99LI5	1
0.342327	-0.535708				48361000	65106000	16	0.518457	0.287227	IPI00116929	IPI00116929	CF-1 77 kDa subunit;Cleavage stimulation factor 77 kDa subunit;Cleavage stimulation factor subunit 3;Cleavage stimulation factor, 3 pre-RNA, subunit 3;Cleavage stimulation factor, 3 pre-RNA, subunit 3, isoform CRA_a;Putative uncharacterized protein	Cstf3;mCG_130694;RP24-334I20.1-001	Q99LI7;A2AQH9;Q3TV86;Q3TXN6	1
-0.0983047	0.120617				716020000	405930000	30	0.863961	0.924748	IPI00116959;IPI00473217	IPI00116959;IPI00473217	Glutathione peroxidase 7;Glutathione peroxidase	Gpx7;RP23-46M23.5-001	Q99LJ6;Q3TNK3;Q9D111	2
0.542506	-0.404019				2165700000	1857700000	105	0.162989	0.30224	IPI00116966;IPI00857879;IPI00857568;IPI00858226	IPI00116966	Asparagine synthetase [glutamine-hydrolyzing];Glutamine-dependent asparagine synthetase;Putative uncharacterized protein	Asns	Q61024;Q3TIA9;Q3TV20	4
0.0184917	0.0945064				9362200	9856700	4	0.938306	0.768583	IPI00116968;IPI00408178;IPI00461029;IPI00876130	IPI00116968;IPI00408178;IPI00461029;IPI00876130	Glucocorticoid receptor-interacting protein 1;Nuclear receptor coactivator 2;Transcriptional intermediary factor 2;Glucocorticoid receptor interacting protein 1;Ncoa2 protein;Putative uncharacterized protein	Grip1;Ncoa2;Tif2;GRIP1	Q61026;A6P3E3;Q7TPU7;Q8BN74;Q8C961;Q8CBM5;Q8CE59;Q8CAG7;Q8C7Y3	4
1.84627	-2.23861	+	+	+	151450000	92840000	27	7.52796e-06	1.82923e-05	IPI00117016	IPI00117016	CDC21 homolog;DNA replication licensing factor MCM4;P1-CDC21;Putative uncharacterized protein;Minichromosome maintenance deficient 4 homolog (S. cerevisiae);MKIAA4003 protein;Mcm4(Cdc21) protein	Cdc21;Mcm4;Mcmd4;mCG_126826;mKIAA4003;Mcm4(cdc21)	P49717;Q3UA65;Q3UXG9;Q542F4;Q5DTS8;Q76NI2;Q8C1Z0;Q921D5;Q9D077	1
-0.20083	0.426104				118500000	103110000	37	0.655249	0.358207	IPI00117025;IPI00894580;IPI00895300;IPI00895184;IPI00647967;IPI00649580;IPI00895231	IPI00117025	CDK5 regulatory subunit-associated protein 3;CDK5 regulatory subunit associated protein 3;CDK5 regulatory subunit associated protein 3, isoform CRA_a;Putative uncharacterized protein	Cdk5rap3;mCG_13228;RP23-353J21.7-001	Q99LM2;A2A6E3;Q3TLJ5;Q3TSS9;Q3U506	7
-0.227287	-0.785278				16457000	9562200	5	0.65033	0.242491	IPI00117034	IPI00117034	Transcriptional adapter 1;Transcriptional adapter 1-like protein	Tada1;Tada1l	Q99LM9	1
1.55719	-1.89593	+			23219000	9713800	5	0.00135597	0.00301925	IPI00117039;IPI00914726	IPI00117039;IPI00914726	Abelson murine leukemia viral oncogene homolog 2;Abelson-related gene protein;Tyrosine-protein kinase ABL2;Tyrosine-protein kinase ARG;Abl2 protein;V-abl Abelson murine leukemia viral oncogene homolog 2 (Arg, Abelson-related gene);Protein tyrosine kinase;ARG	Abl2;Arg;arg	Q4JIM5;B2RQ57;B7ZMZ2;Q61055;Q99P28	2
0.507719	-0.252346				2131300000	1481800000	32	0.194269	0.497845	IPI00117043;IPI00266875;IPI00885994;IPI00885500	IPI00117043;IPI00266875;IPI00885994	Actin, aortic smooth muscle;Alpha-actin-2;Putative uncharacterized protein;Smooth muscle gamma-actin	Acta2;Actsa;Actvs;Actg2	P62737;Q3U122;Q61852	4
-0.140444	0.229096				33663000	30658000	2	0.82795	0.642782	IPI00117056	IPI00117056	Probable O-sialoglycoprotein endopeptidase;O-sialoglycoprotein endopeptidase;O-sialoglycoprotein endopeptidase, isoform CRA_a;Putative uncharacterized protein	Osgep;mCG_16531	Q8BWU5;Q58EU1	1
-0.35345	0.4959				4329300	1683000	2	0.591754	0.369362	IPI00117059	IPI00117059	DSH homolog 3;Segment polarity protein dishevelled homolog DVL-3	Dvl3	Q61062	1
0.618427	-0.673348				395780000	482480000	58	0.109936	0.0793792	IPI00117063;IPI00830623;IPI00474942;IPI00882153;IPI00621195	IPI00117063;IPI00830623	Protein pigpen;RNA-binding protein FUS;Putative uncharacterized protein	Fus	P56959;Q3UK30;Q3USY4	5
-0.834365	0.828875				46439000	54222000	10	0.0630791	0.0840619	IPI00117068	IPI00117068	Etoposide-induced protein 2.4;p53-induced gene 8 protein;Etoposide induced 2.4 protein;Putative uncharacterized protein	Ei24;Pig8	Q61070;C3VDI2;Q8C5G8	1
0.784001	-0.727881				217630000	198110000	30	0.0446925	0.0804868	IPI00117072	IPI00117072	Fibroblast growth factor-inducible protein 13;Protein phosphatase 1C;Protein phosphatase 1G;Protein phosphatase 2C isoform gamma;Protein phosphatase magnesium-dependent 1 gamma	Fin13;Ppm1c;Ppm1g	Q61074	1
-0.401559	-0.0284693				67577000	79904000	10	0.392682	0.916433	IPI00117083	IPI00117083	GrpE protein homolog 1, mitochondrial;Mt-GrpE#1;GrpE protein homolog	Grpel1	Q99LP6;Q3UTB8	1
-0.00109689	-0.196227				121730000	169190000	13	0.943762	0.537983	IPI00117087	IPI00117087	Hsp90 chaperone protein kinase-targeting subunit;Hsp90 co-chaperone Cdc37;p50Cdc37	Cdc37	Q61081	1
-0.119871	0.405992				76144000	23874000	9	0.878424	0.346183	IPI00117089;IPI00874452;IPI00117088	IPI00117089	MAPK/ERK kinase kinase 3;Mitogen-activated protein kinase kinase kinase 3;Mitogen activated protein kinase kinase kinase 3;Mitogen activated protein kinase kinase kinase 3, isoform CRA_a;Putative uncharacterized protein;MKIAA4031 protein	Map3k3;Mekk3;mCG_141097;RP23-81G14.5-001;mKIAA4031	Q61084;B1AR87;Q3UVM5;Q5DTS0	3
-0.595402	0.176961				54667000	17056000	14	0.187767	0.696154	IPI00117106;IPI00874729;IPI00885271;IPI00919213	IPI00117106;IPI00874729	UPF0364 protein C6orf211 homolog		A6H630-1;A6H630;A6H630-2	4
-0.365779	0.902267				13546000	2663100	3	0.558352	0.114238	IPI00117108	IPI00117108	Transmembrane protein 189	Tmem189	Q99LQ7	1
0.0326651	-0.344428				3038200	1980200	3	0.9304	0.633914	IPI00117109	IPI00117109	Uncharacterized protein C2orf64 homolog		Q99M07	1
-0.542984	0.401521				6648600	27402000	3	0.401243	0.418738	IPI00117112;IPI00890052;IPI00653302;IPI00671062;IPI00882199	IPI00117112;IPI00890052;IPI00653302;IPI00671062;IPI00882199	Epimorphin;Syntaxin-2;Putative uncharacterized protein;Syntaxin 2	Epim;Stx2	Q00262;Q80W45;Q3TJ55;Q3TN38	5
0.0172092	0.102457				6550000	5315900	5	0.953224	0.798715	IPI00117124;IPI00357545;IPI00896708;IPI00831603;IPI00357546	IPI00117124;IPI00357545;IPI00896708;IPI00831603;IPI00357546	Presenilin-1;Presenilin-1 CTF subunit;Presenilin-1 CTF12;Presenilin-1 NTF subunit;Protein S182;Putative uncharacterized protein;Presenilin 1, isoform CRA_a;Presenilin-2;Presenilin-2 CTF subunit;Presenilin-2 NTF subunit;Presenilin 2, isoform CRA_a;Presenilin 2	Ad3h;Psen1;Psnl1;mCG_116810;Ad4h;Alg3;Ps-2;Psen2;Psnl2;mCG_6223	P49769-1;P49769;Q3TDW2;Q3UYK2;Q61144-1;Q61144;Q3U4P5;Q5EM20;Q61144-2	5
0.0419438	0.146394				86717000	58938000	11	0.826912	0.883905	IPI00117132	IPI00117132	Lysosome-associated apoptosis-inducing protein containing PH and FYVE domains;Pleckstrin homology domain-containing family F member 1;Putative uncharacterized protein	Lapf;Plekhf1	Q3TB82;Q8CF15	1
0.594644	-0.670612				591620000	717760000	19	0.126975	0.0804559	IPI00117146;IPI00881727;IPI00881849	IPI00117146;IPI00881727	O-phosphoserine phosphohydrolase;Phosphoserine phosphatase	Psph	Q99LS3	3
0.211884	-0.422501				7750200	8792400	8	0.702435	0.601771	IPI00117159;IPI00938514;IPI00649746	IPI00117159;IPI00938514	Phosphatidylinositol 3-kinase 85 kDa regulatory subunit beta;Phosphatidylinositol 3-kinase regulatory subunit beta;Putative uncharacterized protein;Phosphatidylinositol 3-kinase, regulatory subunit, polypeptide 2 (P85 beta)	Pik3r2;mCG_14779	O08908;Q3UK33;Q5U3K7	3
0.796847	-0.356088				385730	1563800	6	0.160904	0.621013	IPI00117168	IPI00117168	Dpy-30-like protein;Protein dpy-30 homolog;Dosage compensation-related protein DPY30	Dpy30	Q99LT0;Q7TQ15	1
0.108892	-0.271183				133440000	145640000	15	0.739159	0.50603	IPI00117174	IPI00117174	Polypeptide GalNAc transferase 1;Polypeptide N-acetylgalactosaminyltransferase 1;Polypeptide N-acetylgalactosaminyltransferase 1 soluble form;Protein-UDP acetylgalactosaminyltransferase 1;UDP-GalNAc:polypeptide N-acetylgalactosaminyltransferase 1;Putative uncharacterized protein	Galnt1	O08912;Q3UFE4	1
-0.230567	0.154842				48058000	38006000	10	0.623708	0.752513	IPI00117178;IPI00880643	IPI00117178;IPI00880643	AH receptor-interacting protein;Aryl-hydrocarbon receptor-interacting protein	Aip	O08915	2
-0.532846	0.497638				1100100000	864300000	67	0.0775097	0.184096	IPI00117181	IPI00117181	Flotillin-1;Putative uncharacterized protein;Flotillin 1;Lipid raft protein flotillin-1	Flot1;mCG_19908	O08917;Q3TJS0;Q540I4;Q6Y9S2	1
-0.114629	0.400538				10560000	23006000	5	0.872435	0.352949	IPI00652252;IPI00117187	IPI00652252;IPI00117187	Putative uncharacterized protein;Charged multivesicular body protein 1b-1;Chromatin-modifying protein 1b-1	Chmp1b;Chmp1b1	Q3TJ28;Q99LU0	2
-0.0364075	-0.0680145				44537000	48922000	11	0.95957	0.790957	IPI00117214;IPI00649973;IPI00649718	IPI00117214;IPI00649973	Hydroxysteroid dehydrogenase-like protein 2;Hydroxysteroid dehydrogenase like 2;Putative uncharacterized protein	Hsdl2;RP23-6E12.1-002	Q2TPA8;B1AX78;Q99JH2	3
0.178109	-0.0627762				9761000	9784200	5	0.688399	0.99982	IPI00776333;IPI00117221;IPI00918487	IPI00776333;IPI00117221;IPI00918487	Phosphatidylinositol-glycan biosynthesis class X protein	Pigx	Q99LV7-1;Q99LV7;Q99LV7-2	3
0.0311129	-0.271635				85385000	114120000	26	0.845331	0.505468	IPI00117229;IPI00461237;IPI00461238	IPI00117229;IPI00461237;IPI00461238	Ataxin-2;Spinocerebellar ataxia type 2 protein homolog;Putative uncharacterized protein	Atx2;Atxn2;Sca2	O70305-1;O70305;Q3UX07;O70305-2;Q3UX51;O70305-3	3
0.468635	-0.0997573				38766000	19478000	7	0.293362	0.854983	IPI00117231;IPI00828951;IPI00110540	IPI00117231;IPI00828951	MmTBx8;T-box transcription factor TBX14;T-box transcription factor TBX15;Putative uncharacterized protein;T-box 15;T-box transcription factor Tbx15	Tbx14;Tbx15;Tbx8;RP23-49O14.1-001	O70306;Q5GBG1	3
0.335826	-0.662049				35059000	26616000	6	0.437335	0.272443	IPI00314984;IPI00473196;IPI00117232;IPI00649867;IPI00649189;IPI00620887	IPI00314984;IPI00473196;IPI00117232;IPI00649867;IPI00649189	FUS-interacting serine-arginine-rich protein 1;Neural-salient serine/arginine-rich protein;Neural-specific SR protein;Splicing factor, arginine/serine-rich 13A;TLS-associated protein with Ser-Arg repeats;TLS-associated serine-arginine protein;Putative uncharacterized protein;FUS interacting protein (Serine-arginine rich) 1;Serine-arginine repressor protein (Srrp)	Fusip1;Nssr;Sfrs13a;RP23-161N17.2-002;RP23-161N17.2-004;RP23-12I24.6-002;Srrp	Q9R0U0-1;Q9R0U0;Q3UXS8;Q3UYX6;Q9R0U0-2;Q9R0U0-3;Q3UA07;Q3UDH7;Q3TFP0;A3KG57	6
0.155102	-0.144728				45317000	31647000	22	0.759245	0.81327	IPI00117252;IPI00750566;IPI00229324	IPI00117252;IPI00750566;IPI00229324	Glycylpeptide N-tetradecanoyltransferase 2;Myristoyl-CoA:protein N-myristoyltransferase 2;Peptide N-myristoyltransferase 2;Type II N-myristoyltransferase;Glycylpeptide N-tetradecanoyltransferase	Nmt2;mCG_17292;RP23-167G19.1-001;RP23-167G19.1-003;RP23-167G19.1-002	O70311;Q3THR4;A2AJH3;Q8CFK1	3
-0.569073	0.539928				118720000	125410000	32	0.157751	0.224819	IPI00117264;IPI00895414;IPI00649406;IPI00895518;IPI00649794;IPI00894769;IPI00650052;IPI00894598;IPI00648764;IPI00894710	IPI00117264;IPI00895414;IPI00649406;IPI00895518;IPI00649794;IPI00894769	Parkinson disease protein 7 homolog;Protein DJ-1;Parkinson disease (Autosomal recessive, early onset) 7	Park7;RP23-272N19.5-001;RP23-272N19.5-004;RP23-272N19.5-005	Q99LX0;B2KFH8;A2A813;B2KFH7;A2A815;B2KFH9	10
-0.435222	0.51652				172850000	132570000	13	0.290388	0.248853	IPI00855165;IPI00117277;IPI00762483;IPI00403280	IPI00855165;IPI00117277;IPI00762483	Lrrfip1 protein;FLI-LRR-associated protein 1;H186 FLAP;Leucine-rich repeat flightless-interacting protein 1;Putative uncharacterized protein	Lrrfip1;Flap	A6H5U5;Q3UZ39-2;Q3UZ39;Q8BLV4	4
0.110898	0.239276				143170000	196320000	9	0.735551	0.649107	IPI00660262;IPI00117281;IPI00227783;IPI00463220	IPI00660262;IPI00117281;IPI00227783;IPI00463220	Glutathione peroxidase 4;Phospholipid hydroperoxide glutathione peroxidase, mitochondrial;Glutathione peroxidase;Phospholipid hydroperoxide glutathione peroxidase, nuclear	Gpx4;GPx4;Hnrpll;PHGPx	O70325-2;O70325;Q3TI34;Q76LV0;O70325-1;Q3TIF2;Q5XJZ8;Q91XR9;Q8K4U7	4
0.752663	-0.737856				602160000	782140000	37	0.0568338	0.0572029	IPI00277066;IPI00648228;IPI00117288	IPI00277066;IPI00648228;IPI00117288	Heterogeneous nuclear ribonucleoprotein A/B;Heterogeneous nuclear ribonucleoprotein A/B, isoform CRA_a;S1 protein C2;Putative uncharacterized protein;CArG-binding factor A;Hnrpab protein;Heterogeneous nuclear ribonucleoprotein A/B, isoform CRA_b;CArG-binding factor-A;Heterogeneous nuclear ribonucleoprotein A/B, isoform CRA_c;S1 protein D2	Hnrnpab;Hnrpab;mCG_6983;RP23-79E13.1-003;RP23-79E13.1-002;Cbf-a;Cgbfa;RP23-79E13.1-001	Q20BD0;Q3TMZ8;Q8CIR3;Q80XR6;Q9D6G1;Q99020;Q544Z3	3
-0.0686346	0.171335				393180000	330290000	14	0.954159	0.806369	IPI00117300;IPI00649019	IPI00117300;IPI00649019	Complex I-15 kDa;NADH dehydrogenase [ubiquinone] iron-sulfur protein 5;NADH-ubiquinone oxidoreductase 15 kDa subunit;NADH dehydrogenase (Ubiquinone) Fe-S protein 5	Ndufs5;RP23-247I20.4-002	Q99LY9;B1ARW4	2
-0.0902807	0.172744				1876400000	2603400000	98	0.683944	0.691944	IPI00117312	IPI00117312	Aspartate aminotransferase, mitochondrial;Fatty acid-binding protein;Glutamate oxaloacetate transaminase 2;Plasma membrane-associated fatty acid-binding protein;Transaminase A	Got2;Got-2	P05202	1
-0.732165	-0.907224				8850800	11935000	4	0.228244	0.171912	IPI00117350	IPI00117350	Alpha-tubulin 4;Alpha-tubulin isotype M-alpha-4;Tubulin alpha-4 chain;Tubulin alpha-4A chain	Tuba4;Tuba4a	P68368	1
-0.0296175	0.156526				5625900000	4309800000	126	0.825161	0.727521	IPI00117352	IPI00117352	Tubulin beta-5 chain;Tubb5 protein	Tubb5	P99024;Q80ZV2	1
0.260267	0.0067647				140240000	99356000	25	0.4876	0.899869	IPI00117375;IPI00648280;IPI00649904;IPI00647998;IPI00850884	IPI00117375;IPI00648280;IPI00649904;IPI00647998	Scaffold protein Pbp1;Syndecan-binding protein 1;Syntenin-1;Syntenin;Putative uncharacterized protein;MCG4375, isoform CRA_b;Syndecan binding protein	Sdcbp;mCG_4375;RP23-89L15.4-002;RP23-89L15.4-005;RP23-89L15.4-003	O08992;O88601;Q3TET7;Q3TWV1;Q3TXC7;Q3U6J5;Q3U6Q3;Q3U724;Q3U902;Q3UB97;Q3UBE4;Q3TMX0;Q3UC68;A2AKJ6;A2AKJ9	5
-0.342031	0.560813				82516000	140350000	8	0.479905	0.204818	IPI00117379	IPI00117379	Copper transport protein ATOX1;Metal transport protein ATX1	Atox1	O08997	1
0.528371	-0.521163				1093400000	1215300000	59	0.175207	0.191939	IPI00117380;IPI00874393	IPI00117380;IPI00874393	Ltbp2 protein;Latent-transforming growth factor beta-binding protein 2	Ltbp2	Q0VD84;O08999	2
0.103263	0.0661237				107780000	234500000	14	0.749321	0.954333	IPI00117416	IPI00117416	Neighbor of COX4;Putative uncharacterized protein	Cox4al;Cox4nb;Noc4	O70378;Q3TPU5;Q3TTC9;Q8C988	1
-0.130587	0.358959				76387000	75994000	25	0.857417	0.461281	IPI00117454;IPI00473528	IPI00117454	Epidermal growth factor receptor substrate 15;Protein AF-1p;Epidermal growth factor receptor pathway substrate 15 isoform B;Epidermal growth factor receptor pathway substrate 15	Eps15;RP23-414M10.3-001	P42567-1;P42567;Q5JC28;Q80ZL3	2
-1.30038	1.53361				6297700	11629000	3	0.0403013	0.00284222	IPI00117556;IPI00556871	IPI00117556;IPI00556871	Cardiovascular heat shock protein;Heat shock protein 25 kDa 2;Heat shock protein beta-7;Protein p19/6.8;Heat shock protein family, member 7 (Cardiovascular)	Cvhsp;Hsp25-2;Hspb7;mCG_10038;RP23-308N2.8-001	P35385;Q5FW72	2
0.429107	-0.465301				2442200000	2252000000	53	0.280688	0.240166	IPI00117569;IPI00762542;IPI00625021;IPI00663929;IPI00668534	IPI00117569;IPI00762542;IPI00625021	Putative uncharacterized protein;40S ribosomal protein S11;MCG23457	Rps11;mCG_23457	Q9DB79;P62281;Q3UC02;Q9CW75;Q9D0P6	5
-1.24814	1.50365		+		29352000	115440000	11	0.00861244	0.000205845	IPI00117570;IPI00856807;IPI00856413;IPI00856658	IPI00117570;IPI00856807;IPI00856413	Growth arrest-specific protein 2;Putative uncharacterized protein	Gas2;Gas-2	P11862;Q9D699	4
-0.506537	0.3744				117750000	168960000	32	0.211813	0.381372	IPI00469221;IPI00230018;IPI00474081;IPI00230019;IPI00230020;IPI00230021;IPI00117630;IPI00230023	IPI00469221;IPI00230018;IPI00474081;IPI00230019;IPI00230020;IPI00230021;IPI00117630;IPI00230023	Inositol 1,4,5-trisphosphate receptor type 1;Inositol 1,4,5-trisphosphate-binding protein P400;IP3 receptor isoform 1;Protein PCD-6;Purkinje cell protein 1;Type 1 inositol 1,4,5-trisphosphate receptor;Putative uncharacterized protein;Itpr1 protein	Insp3r;Itpr1;Pcd6;Pcp1	P11881-1;P11881;P11881-3;P11881-2;P11881-4;P11881-5;P11881-6;P11881-7;Q3UVA1;Q6NV80;Q8BQN0;Q8C7X9;Q8C8N0;P11881-8	8
0.0724488	0.0996318				168820000	98282000	27	0.755819	0.942132	IPI00117632	IPI00117632	Putative uncharacterized protein;Wdr6 protein;WD-repeat protein p122;WD repeat-containing protein 6	Wdr6;wdp122	Q3TEZ2;Q3TMH3;Q8CFV1;Q8R539;Q99ME2	1
0.592349	-0.543278				238910000	219250000	22	0.121003	0.175478	IPI00117642	IPI00117642	Chronic renal failure gene protein;GTP-binding protein NGB;Nucleolar GTP-binding protein 1;Putative uncharacterized protein	Crfg;Gtpbp4;Nog1	Q99ME9;Q3TPJ4;Q3UR29;Q8CCQ5	1
-0.192843	0.373954				167440000	309650000	42	0.705449	0.396994	IPI00403336;IPI00918906;IPI00117657;IPI00855011;IPI00918878;IPI00918980;IPI00919056	IPI00403336;IPI00918906;IPI00117657;IPI00855011;IPI00918878;IPI00918980	Dynamin-like 120 kDa protein, form S1;Dynamin-like 120 kDa protein, mitochondrial;Large GTP-binding protein;Optic atrophy protein 1 homolog;Putative uncharacterized protein;MKIAA0567 protein	Opa1;mKIAA0567	P58281-2;P58281;Q8BK99;P58281-1;Q80TX7	7
0.675093	-0.701623				187270000	167530000	6	0.0804872	0.0906537	IPI00117687	IPI00117687	Pre-mRNA branch site protein p14;SF3b 14 kDa subunit	Sf3b14	P59708	1
-0.460806	0.398131				2622300000	1768100000	75	0.122532	0.288946	IPI00117689;IPI00651975;IPI00654405	IPI00117689;IPI00651975	Cavin-1;Polymerase I and transcript release factor;Putative uncharacterized protein	Ptrf	O54724;Q3U4N4	3
0.0447438	-0.0145578				1315900000	1430700000	64	0.994704	0.90189	IPI00117705;IPI00410819	IPI00117705;IPI00410819	Dolichyl-diphosphooligosaccharide--protein glycosyltransferase 48 kDa subunit;Putative uncharacterized protein;Dolichyl-di-phosphooligosaccharide-protein glycotransferase, isoform CRA_c;Dolichyl-di-phosphooligosaccharide-protein glycotransferase	Ddost;mCG_14545;RP23-25C1.4-001	O54734;Q3UC51;Q3UG68;Q8C4P7	2
0.10286	-0.0056375				161710000	196720000	32	0.70136	0.83362	IPI00117731;IPI00457547;IPI00117733;IPI00226953;IPI00420931;IPI00460558;IPI00228623;IPI00652983;IPI00460559	IPI00117731;IPI00457547;IPI00117733	CAZ-associated structural protein 2;ELKS/Rab6-interacting/CAST family member 1;Rab6-interacting protein 2	Cast2;Erc1;Kiaa1081;Rab6ip2	Q99MI1-1;Q99MI1;Q99MI1-3;Q99MI1-2	9
0.124461	0.0596321				119020000	19513000	16	0.7113	0.914001	IPI00117754;IPI00653769	IPI00117754;IPI00653769	45 kDa calcium-binding protein;Stromal cell-derived factor 4	Cab45;Sdf4	Q61112-1;Q61112;Q61112-2	2
-0.856711	0.573568				457450	4898500	3	0.175226	0.316567	IPI00117761;IPI00331417;IPI00470093;IPI00867906;IPI00849808	IPI00117761;IPI00331417	Arachidonic acid epoxygenase;CYPIIJ6;Cytochrome P450 2J6;Cytochrome P450, family 2, subfamily j, polypeptide 6;Putative uncharacterized protein	Cyp2j6;mCG_8007;RP23-120E8.1-001	O54750;Q8BR78;Q8CC91	5
0.525367	-0.250371				68504000	74891000	22	0.203605	0.599867	IPI00117771	IPI00117771	ATP-dependent RNA helicase DDX50;DEAD box protein 50;Gu-beta;Nucleolar protein Gu2;DEAD (Asp-Glu-Ala-Asp) box polypeptide 50;Putative uncharacterized protein	Ddx50	Q99MJ9;Q5BKP5;Q8BRU5	1
0.391988	-0.378457				8241900	8985700	4	0.4039	0.609657	IPI00885451;IPI00117796;IPI00652016;IPI00885552	IPI00885451;IPI00117796;IPI00652016;IPI00885552	Ras association (RalGDS/AF-6) domain family 1;Protein 123F2;Ras association domain-containing protein 1;Ras association (RalGDS/AF-6) domain family 1, isoform CRA_b;RASSF1A tumor suppressor;Ras association (RalGDS/AF-6) domain family 1, isoform CRA_a;Putative uncharacterized protein	AL672219.1-002;Rassf1;AL672219.1-001;mCG_18873;AL672219.1-004;AL672219.1-005	B0QZV7;Q99MK9-1;Q99MK9;A9YZW8;Q99MK9-2;B0QZV8;Q3UIV8	4
-0.805207	0.319502				1347200	7688700	2	0.203251	0.549212	IPI00117801;IPI00474040;IPI00857861	IPI00117801;IPI00474040;IPI00857861	Ellis-van Creveld syndrome protein homolog;Evc protein	Evc	P57680-1;P57680;P57680-2;Q8VBY5	3
-0.245779	0.262072				333390000	408810000	70	0.520731	0.606796	IPI00117811	IPI00117811	Adapter-related protein complex 3 subunit delta-1;AP-3 complex subunit delta;AP-3 complex subunit delta-1;Delta-adaptin;Ap3d1 protein;Putative uncharacterized protein;Adaptor-related protein complex AP-3 delta subunit;Truncated adaptor-related protein complex AP-3 delta subunit	Ap3d;Ap3d1	O54774;Q05CQ3;Q3U1P6;Q3U237;Q3UR54;Q80T04;Q80UA6;Q8CGH7	1
0.44074	-0.376807				106950000	105560000	38	0.260707	0.384333	IPI00117821;IPI00230632;IPI00876416;IPI00621416	IPI00117821;IPI00230632;IPI00876416;IPI00621416	Breast cancer anti-estrogen resistance protein 1;CRK-associated substrate;p130cas;Putative uncharacterized protein;Breast cancer anti-estrogen resistance 1	Bcar1;Cas;Crkas	Q61140-1;Q61140;Q61140-2;Q3TIT7;Q3TJB5;Q3TJP4;Q3TLY3;Q3TXP6;Q6PFF9	4
-0.734923	0.648189				650360000	1288200000	23	0.0332472	0.0722788	IPI00117829;IPI00857970;IPI00760070;IPI00856199;IPI00124974	IPI00117829;IPI00857970;IPI00760070	Caveolin-1	Cav;Cav1	P49817-1;P49817;P49817-2	5
-1.69502	0.720279				3428800	6387300	2	0.00671371	0.217198	IPI00117841;IPI00463144;IPI00923662	IPI00117841;IPI00463144;IPI00923662	Interleukin-3 receptor class II alpha chain;Interleukin-3 receptor subunit alpha;IL-3 receptor alpha SP2 isoform	Il3ra;Sut-1	P26952-1;P26952;P26952-2;B9VI80	3
-0.768936	0.589476				642600000	832440000	52	0.0255039	0.102989	IPI00117842;IPI00857080;IPI00856776	IPI00117842	Epididymis-specific alpha-mannosidase;Mannosidase alpha class 2B member 2;Putative uncharacterized protein	Kiaa0935;Man2b2	O54782;Q3TND6;Q3U875	3
0.45386	-0.549726				49304000	234970000	11	0.396537	0.171144	IPI00117846;IPI00123234	IPI00117846	DAP-like kinase;Death-associated protein kinase 3;ZIP-kinase;Death-associated kinase 3, isoform CRA_a	Dapk3;Zipk;mCG_12126	O54784;Q05A21	2
-1.0552	1.06977				3695500	18547000	4	0.0972053	0.0110733	IPI00117853	IPI00117853	Peptidase inhibitor 15;SugarCrisp	Pi15	Q8BS03	1
-0.235467	0.290306				519980000	869480000	50	0.553087	0.5184	IPI00117896	IPI00117896	APC-binding protein EB1;End-binding protein 1;Microtubule-associated protein RP/EB family member 1;Microtubule-associated protein, RP/EB family, member 1;Putative uncharacterized protein	Mapre1;mCG_10464;RP23-244H7.2-001	Q61166;Q3U4H0	1
-0.305146	0.384271				655170000	694730000	55	0.419424	0.339528	IPI00117910;IPI00831115	IPI00117910;IPI00831115	Peroxiredoxin-2;Thiol-specific antioxidant protein;Thioredoxin peroxidase 1;Thioredoxin-dependent peroxide reductase 1;Prdx2 protein	Prdx2;Tdpx1;Tpx	Q61171;Q5M9N9	2
-0.047577	0.715981				2337900	2848900	2	0.962	0.205192	IPI00881668;IPI00875561;IPI00117919	IPI00881668;IPI00875561;IPI00117919	IFN-alpha-responsive transcription factor subunit;Interferon regulatory factor 9;Interferon-stimulated gene factor 3 gamma;ISGF3 p48 subunit;Transcriptional regulator ISGF3 subunit gamma;Interferon dependent positive acting transcription factor 3 gamma, isoform CRA_c;Putative uncharacterized protein;ISGF3G	Irf9;Isgf3g;mCG_22052	Q61179;Q3UKQ7;Q924T6	3
-0.673072	0.686702				85405000	128130000	29	0.125717	0.110882	IPI00911135;IPI00654216;IPI00117929;IPI00277552;IPI00890838	IPI00911135;IPI00654216;IPI00117929;IPI00277552	Putative uncharacterized protein;Oxidation resistance protein 1;Protein C7	Oxr1;C7;Gm1238	Q8C715;Q4KMM3-2;Q4KMM3;Q4KMM3-1	5
0.539531	-0.399749				34201000	17153000	12	0.231275	0.508332	IPI00117932;IPI00350767;IPI00350768;IPI00276051;IPI00607936	IPI00117932;IPI00350767;IPI00350768;IPI00276051;IPI00607936	Histone deacetylase complex subunit Sin3a;Paired amphipathic helix protein Sin3a;Transcriptional corepressor Sin3a;MKIAA4126 protein;Putative uncharacterized protein	Sin3a;mKIAA4126	Q60520-1;Q60520;Q570Z7;Q60520-3;Q60520-4;Q60520-2;Q3UVS7;Q60520-5	5
0.081067	-0.0558162				81826000	60468000	7	0.761237	0.807454	IPI00117933;IPI00453542;IPI00453543	IPI00117933;IPI00453542;IPI00453543	BRAP2;BRCA1-associated protein;Impedes mitogenic signal propagation	Brap	Q99MP8-1;Q99MP8;Q99MP8-2;Q99MP8-3	3
0.474774	-0.734371				129600000	80234000	24	0.227847	0.149885	IPI00408894;IPI00117935	IPI00408894;IPI00117935	Cpk-m;p170;Phosphatidylinositol-4-phosphate 3-kinase C2 domain-containing subunit alpha;Phosphoinositide 3-kinase-C2-alpha;Putative uncharacterized protein	Cpk;Pik3c2a	Q61194-1;Q61194;Q3UQN0;Q3US21;Q61194-2;Q3UWW7	2
0.0377336	0.143524				362010000	272410000	27	0.831845	0.870912	IPI00117944;IPI00857415;IPI00858161	IPI00117944	ESCRT-I complex subunit TSG101;Tumor susceptibility gene 101 protein;MCG123182;Putative uncharacterized protein;CC2 protein	Tsg101;mCG_123182;CC2	Q61187;Q3UCW0;Q3UK08;Q6LBE4	3
-1.09308	0.541515				4108400	60420	2	0.0855907	0.329959	IPI00117953;IPI00856284;IPI00817039	IPI00117953;IPI00856284;IPI00817039	Protein bicaudal C homolog 1	Bicc1	Q99MQ1-1;Q99MQ1;Q99MQ1-2	3
-0.569222	-0.159025				73787000	148340000	12	0.203202	0.654549	IPI00117957	IPI00117957	Asporin;Periodontal ligament-associated protein 1;Aspn protein;Putative uncharacterized protein	Aspn;mCG_122884	Q99MQ4;A6H6K1;Q9CTL6	1
0.0359054	-0.0435716				386940000	528170000	25	0.83525	0.752987	IPI00117978;IPI00880392	IPI00117978	Cytochrome c oxidase polypeptide IV;Cytochrome c oxidase subunit 4 isoform 1, mitochondrial;Cytochrome c oxidase subunit IV isoform 1;Cytochrome c oxidase subunit IV isoform 1, isoform CRA_b	Cox4;Cox4a;Cox4i1;mCG_21200	P19783;A2RSV8	2
0.0997664	-0.43735				1336800	5506600	4	0.839305	0.587032	IPI00117983	IPI00117983	GRB10-interacting GYF protein 1;PERQ amino acid-rich with GYF domain-containing protein 1	Gigyf1;Kiaa4110;Perq1	Q99MR1	1
-0.738409	1.3691		+		347710000	246210000	12	0.0233091	7.19073e-05	IPI00117985	IPI00117985	Matrix Gla protein;Putative uncharacterized protein;Mgp protein	Mglap;Mgp;mCG_7076	P19788;Q3TVX6;Q6NSS4;Q8VEK8	1
-0.257442	0.109829				17013000	20728000	7	0.608956	0.818974	IPI00117986	IPI00117986	Cation-chloride cotransporter-interacting protein 1;Potassium-chloride transporter 9;Solute carrier family 12 member 9	Cip1;Slc12a8;Slc12a9	Q99MR3	1
0.0236102	-0.0158263				47352000	81051000	24	0.945618	0.935428	IPI00117993;IPI00653692;IPI00352800;IPI00114883;IPI00117994;IPI00221720;IPI00352802;IPI00109257;IPI00117991;IPI00918319	IPI00117993;IPI00653692	Putative uncharacterized protein;Cytochrome P450 CYP4F16;Cytochrome P450, family 4, subfamily f, polypeptide 16;MCG14244, isoform CRA_a;Cytochrome P450, family 4, subfamily f, polypeptide 37;MCG125471	Cyp4f16;mCG_14244;677156;Cyp4f37;EG623748;Gm9705;mCG_125471	Q3UK06;Q99N17;Q3V1F1	10
-0.543173	0.458172				7982100	9006500	2	0.401074	0.330048	IPI00117996	IPI00117996	Cytochrome P450, family 4, subfamily f, polypeptide 13;Cytochrome P450 CYP4F13	Cyp4f13;RP23-144A16.5-001	Q99KY6;Q99N19	1
-0.345711	0.302173				70614000	54365000	19	0.474223	0.612142	IPI00118011;IPI00885911	IPI00118011	Beta-mannosidase;Lysosomal beta A mannosidase;Mannanase	Bmn;Manba	Q8K2I4	2
-0.109826	-0.0186149				141140000	177710000	44	0.835459	0.81212	IPI00118018;IPI00845814;IPI00845841;IPI00885667;IPI00845793;IPI00885577;IPI00845738	IPI00118018;IPI00845814;IPI00845841;IPI00885667;IPI00845793;IPI00885577;IPI00845738	EH domain-binding protein 1-like protein 1;Tangerin	Ehbp1l1	Q99MS7-1;Q99MS7;Q99MS7-2;Q99MS7-3;Q99MS7-5;Q99MS7-4	7
-0.08916	0.208392				74532000	66483000	8	0.939058	0.687269	IPI00118022;IPI00876402	IPI00118022;IPI00876402	Adapter-related protein complex 2 sigma subunit;Adaptor protein complex AP-2 subunit sigma;AP-2 complex subunit sigma;Clathrin assembly protein 2 small chain;Clathrin coat assembly protein AP17;Clathrin coat-associated protein AP17;Plasma membrane adaptor AP-2 17 kDa protein;Sigma2-adaptin;Sigma-adaptin 3b;Adaptor-related protein complex 2, sigma 1 subunit, isoform CRA_a;Putative uncharacterized …	Ap17;Ap2s1;Claps2;mCG_50001	P62743;Q3UJ76;Q7TT10	2
-0.21568	0.1121				51621000	42079000	11	0.647762	0.946943	IPI00858096;IPI00118026;IPI00857358;IPI00857702;IPI00321374;IPI00405427;IPI00831375;IPI00831252	IPI00858096;IPI00118026;IPI00857358;IPI00857702;IPI00321374;IPI00405427;IPI00831375	Adapter-related protein complex 1 sigma-1A subunit;Adaptor protein complex AP-1 sigma-1A subunit;AP-1 complex subunit sigma-1A;Clathrin assembly protein complex 1 sigma-1A small chain;Clathrin coat assembly protein AP19;Golgi adaptor HA1/AP1 adaptin sigma-1A subunit;HA1 19 kDa subunit;Sigma 1a subunit of AP-1 clathrin;Sigma1A-adaptin;Sigma-adaptin 1A;Adapter-related protein complex 1 sigma-1B sub…	Ap19;Ap1s1;Ap1s2;mCG_12479;RP23-391L6.1-003;RP23-391L6.1-002	P61967;Q9DB50;Q8BLQ6;Q8BW87;Q3TIV9	8
-0.68346	0.421371				108430000	142910000	20	0.086748	0.36466	IPI00118038	IPI00118038	Arylsulfatase C;Steroid sulfatase;Steryl-sulfatase;Steryl-sulfate sulfohydrolase	Sts	P50427	1
0.243791	-0.955032				9385100	17715000	5	0.593202	0.121753	IPI00118059;IPI00608017	IPI00118059;IPI00608017	Glycine hydroxymethyltransferase;Serine hydroxymethyltransferase, cytosolic;Serine methylase;Serine hydroxymethyltransferase	Shmt;Shmt1;RP23-278I21.7-001	P50431;Q8R0X9;Q9CWR5	2
0.133037	0.53436				15722000	33895000	8	0.794984	0.28271	IPI00118069;IPI00462790	IPI00118069;IPI00462790	Coagulation factor III;Tissue factor	Cf3;Cf-3;F3	P20352;Q8R3Q1;Q6RFS9	2
0.216858	0.0840642				163220000	301690000	23	0.512279	0.992809	IPI00895965;IPI00118075;IPI00894724;IPI00895309;IPI00404011;IPI00895260;IPI00673708;IPI00895530;IPI00831444;IPI00894590;IPI00885234	IPI00895965;IPI00118075;IPI00894724;IPI00895309;IPI00404011;IPI00895260;IPI00673708	Microtubule-associated protein;Microtubule-associated protein 2;Putative uncharacterized protein	AC091465.1-006;Mtap2;Map2;AC091465.1-002;AC091465.1-001	B2KGT6;P20357;Q3URJ7;B2KGT5;Q80ZL4;B2KGT4;Q80X35	11
0.638491	0.260267				6423300	9089400	2	0.275416	0.545791	IPI00320921;IPI00336619;IPI00336618;IPI00118092;IPI00944088;IPI00652452	IPI00320921;IPI00336619;IPI00336618;IPI00118092;IPI00944088;IPI00652452	Exophilin-4;Synaptotagmin-like protein 2;MKIAA1597 protein;Sytl2 protein;Putative uncharacterized protein	Slp2;Sytl2;mKIAA1597	Q99N50-1;Q99N50;Q99N50-4;Q69ZF4;Q99N50-3;Q99N50-5;Q6P216;Q7TMU6;Q99N50-11;Q3UX90	6
0.00762616	-2.54145		+		13478000	5102800	2	0.955845	0.000371577	IPI00118096	IPI00118096	Putative uncharacterized protein;Testis protein TEX15	Tex15	Q3V162;Q99MV3	1
0.131985	0.0949116				46509000	140970000	19	0.79133	0.951872	IPI00830899;IPI00118101	IPI00830899;IPI00118101	Proto-oncogene c-RAF;RAF proto-oncogene serine/threonine-protein kinase;Raf-1;CRAF protein;Protein kinase raf 1;Putative uncharacterized protein	Craf;Raf1;cRAF	Q99N57-2;Q99N57;Q99N57-1;Q8VI85;Q99N73;Q9CU36	2
-0.333025	0.038998				88766000	121980000	7	0.493963	0.949531	IPI00118108;IPI00331558	IPI00118108;IPI00331558	Tetraspanin-6;Transmembrane 4 superfamily member 6;Putative uncharacterized protein;Tetraspanin 6	Tm4sf6;Tspan6;mCG_9501;RP23-21A16.2-001	O70401;Q3TV84;Q99L96	2
0.0997664	-0.144186				271830000	257910000	50	0.718539	0.613518	IPI00890268;IPI00118120;IPI00928350;IPI00928007;IPI00928395;IPI00622850;IPI00875885;IPI00816932;IPI00410957;IPI00881560;IPI00776414;IPI00881474;IPI00928331	IPI00890268;IPI00118120;IPI00928350;IPI00928007	Myosin Va;Dilute myosin heavy chain, non-muscle;Myosin-Va	Myo5a;RP24-189I2.1-001;Dilute;RP24-189I2.1-003	B8JK03;Q99104;B8JK04	13
-0.0408382	0.16543				72470000	108400000	12	0.969368	0.807901	IPI00118131;IPI00466617;IPI00408024;IPI00408059;IPI00457543	IPI00118131;IPI00466617;IPI00408024;IPI00408059	PP2A B subunit isoform B56-gamma;PP2A B subunit isoform B-alpha-3;PP2A B subunit isoform B-gamma;PP2A B subunit isoform PR61-gamma;PP2A B subunit isoform R5-gamma;Serine/threonine-protein phosphatase 2A 56 kDa regulatory subunit gamma isoform;Putative uncharacterized protein;MKIAA0044 protein	Ppp2r5c;mKIAA0044	Q60996-1;Q60996;Q60996-3;Q60996-2;Q8C8H4;Q6ZQK4	5
4.55912	-0.82133	+			36024000	6858700	4	2.26171e-21	0.274131	IPI00118134;IPI00622008;IPI00649854	IPI00118134;IPI00622008;IPI00649854	Microtubule associated serine/threonine kinase 2;Microtubule associated serine/threonine kinase 2, isoform CRA_b;Putative uncharacterized protein;Microtubule-associated serine/threonine-protein kinase 2	Mast2;mCG_126375;RP23-276M23.5-001;Mast205;RP23-276M23.5-002;RP23-276M23.5-004	B1AST8;Q9DBV8;Q60592;B1AST7;B1AST5	3
0.45607	-0.531448				13579000	37665000	8	0.334743	0.378845	IPI00118139;IPI00458406	IPI00118139	DNA repair protein XRCC1;X-ray repair cross-complementing protein 1;Putative uncharacterized protein	Xrcc1;Xrcc-1	Q60596;Q3TGI0;Q3TN28;Q3U2B4	2
-0.182802	0.126444				662630000	810290000	33	0.666334	0.915219	IPI00118143;IPI00624988;IPI00121977	IPI00118143;IPI00624988;IPI00121977	Src substrate cortactin;Cortactin, isoform CRA_e;Putative uncharacterized protein;Cortactin, isoform CRA_a;Cttn protein	Cttn;Ems1;mCG_21254	Q60598;Q3UGC2;Q8BNA5;Q921L6	3
0.477884	-0.420414				5300000	849460	4	0.410002	0.552	IPI00118158	IPI00118158	DNA mismatch repair protein Msh2;MutS protein homolog 2;MutS homolog 2 (E. coli);Putative uncharacterized protein	Msh2;mCG_15888	P43247;Q3TZI5;Q80V79	1
-0.865621	0.920446				47257000	27960000	9	0.0536748	0.0648475	IPI00118170;IPI00380703	IPI00118170;IPI00380703	Frizzled-1;Frizzled homolog 1 (Drosophila);Putative uncharacterized protein	Fzd1;mCG_2957	O70421;Q7TS82	2
0.0997664	-0.0692702				9810300	12401000	5	0.808636	0.991772	IPI00118172	IPI00118172	Basic transcription factor 2 52 kDa subunit;General transcription factor IIH polypeptide 4;General transcription factor IIH subunit 4;TFIIH basal transcription factor complex p52 subunit;Putative uncharacterized protein	Gtf2h4	O70422;Q3UEU9;Q542U3	1
-0.840009	1.17868				100310000	49292000	14	0.033707	0.0111416	IPI00118173;IPI00666968;IPI00649920;IPI00828829;IPI00377498;IPI00648305	IPI00118173;IPI00666968;IPI00649920	Copper amine oxidase;Membrane primary amine oxidase;Semicarbazide-sensitive amine oxidase;Vascular adhesion protein 1;Amine oxidase, copper containing 3	Aoc3;Vap1;Aoc2;RP23-281C18.16-002	O70423-1;O70423;O70423-2;A2A4I8	6
0.126444	-0.370079				16152000	256470000	11	0.805516	0.324117	IPI00118196	IPI00118196	28S ribosomal protein S5, mitochondrial;Mitochondrial ribosomal protein S5;Mitochondrial ribosomal protein S5, isoform CRA_b;Putative uncharacterized protein	Mrps5;mCG_3033;RP23-105O13.7-001	Q99N87;A2AHS8;Q3U2U4	1
-0.186935	0.474566				1390000000	2040800000	46	0.481607	0.198552	IPI00118205	IPI00118205	Four and a half LIM domains protein 2;Skeletal muscle LIM-protein 3;Four and a half LIM domains 2, isoform CRA_a;Putative uncharacterized protein;Four and a half LIM domains 2	Fhl2;mCG_113685	O70433;Q543D7;Q8VDP9	1
0.206143	0.0385766				54052000	5554700	6	0.689923	0.877779	IPI00118217;IPI00329953	IPI00118217;IPI00329953	Syntaxin-7;Putative uncharacterized protein;Syntaxin 7	Stx7;Syn7;mCG_6753;Stx-7	O70439;Q8BH40;Q9DCE1;Q9JMJ6	2
-1.20696	0.0422241				25470000	23438000	3	0.0111654	0.947318	IPI00118227	IPI00118227	39S ribosomal protein L27, mitochondrial;MCG50294;Mitochondrial ribosomal protein L27;Mitochondrial ribosomal protein L27, isoform CRA_a;Mitochondrial ribosomal protein L27, isoform CRA_b	Mrpl27;EG622268;Gm6304;mCG_1801;mCG_50294;RP23-290B5.4-001	Q99N92;Q5SUY2	1
-0.0790512	0.0676387				53487000	107340000	11	0.882886	0.993829	IPI00118230	IPI00118230	39S ribosomal protein L16, mitochondrial;Putative uncharacterized protein	Mrpl16	Q99N93;Q9CSU4	1
0.32112	-0.397657				57049000	20707000	6	0.543653	0.510474	IPI00118235;IPI00857677;IPI00856509	IPI00118235;IPI00857677;IPI00856509	39S ribosomal protein L3, mitochondrial;Mrpl3 protein;Putative uncharacterized protein;Mitochondrial ribosomal protein L3	Mrpl3	Q99N95;Q05DC5;Q8BTD7;Q91XB2	3
0.0203421	-0.344227				20416000	5862400	9	0.978555	0.682067	IPI00118237;IPI00720216	IPI00118237;IPI00720216	39S ribosomal protein L1, mitochondrial;Putative uncharacterized protein	Mrpl1	Q99N96;Q9CUL8;Q9D3F3	2
1.2397	-0.809929				259340000	275140000	22	0.00205957	0.088526	IPI00118286;IPI00844680	IPI00118286;IPI00844680	14-3-3 protein sigma;Stratifin;Putative uncharacterized protein	Mkrn3;Sfn;mCG_119703;RP23-137L22.11-001;Mme1	O70456;Q3TEZ1;Q9JJ20	2
-0.577293	0.197865				43718000	39021000	11	0.20189	0.688154	IPI00118291;IPI00808355	IPI00118291;IPI00808355	Interleukin-31 receptor subunit beta;Oncostatin-M-specific receptor subunit beta;Oncostatin M receptor;Putative uncharacterized protein	Osmr;Osmrb	O70458-1;O70458;B9EHD2;Q3TRK8;O70458-2	2
-0.759429	-0.0534637				2575100000	1440400000	109	0.0138664	0.830534	IPI00118344;IPI00881216;IPI00881557;IPI00886102	IPI00118344;IPI00881216;IPI00881557	UDP-glucose 6-dehydrogenase;Putative uncharacterized protein;UDP-glucose dehydrogenase	Ugdh;mCG_10270	O70475;Q3TI06;Q3TJ71;Q3TJE8;Q3TS38;Q3UIZ1	4
-0.0585781	0.132774				1136900000	780390000	48	0.756719	0.898708	IPI00118384;IPI00828266;IPI00885651	IPI00118384;IPI00828266;IPI00885651	14-3-3 protein epsilon;Putative uncharacterized protein;Tyrosine 3-monooxygenase/tryptophan 5-monooxygenase activation protein, epsilon polypeptide;Tyrosine 3-monooxygenase/tryptophan 5-monooxygenase activation protein, epsilon polypeptide, isoform CRA_c	Ywhae;mCG_10775;RP23-78H4.1-001;RP23-78H4.1-005	P62259;Q3V453;Q5SS40;Q8BPH1;A2ACM8	3
-0.457891	0.35095				6005100000	6240600000	215	0.124714	0.356846	IPI00118413	IPI00118413	Thrombospondin-1;Putative uncharacterized protein;Thrombospondin 1	Thbs1;Tsp1;RP23-234E8.1-001	P35441;Q3TP59;Q3TPD3;Q3TR40;Q80YQ1;Q8CGB2	1
-0.0906186	-0.210797				99665000	168170000	16	0.875	0.517705	IPI00605037;IPI00648313;IPI00118438;IPI00648854	IPI00605037;IPI00648313;IPI00118438;IPI00648854	Plenty-of-prolines 101;Serine/arginine repetitive matrix protein 1;Serine/arginine repetitive matrix 1	Pop101;Srrm1;RP23-138K13.3-003;RP23-138K13.3-001;RP23-138K13.3-008	Q52KI8-1;Q52KI8;A2A8V8;A2A8V9;Q52KI8-2;A2A983	4
-0.393539	-0.0254707				42773000	26436000	8	0.389872	0.969953	IPI00118440;IPI00918216;IPI00918294	IPI00118440;IPI00918216	Chloride channel protein 7;H(+)/Cl(-) exchange transporter 7;Chloride channel 7;Putative uncharacterized protein	Clc7;Clcn7;mCG_140476	O70496;Q6RUT9;Q8CCI9	3
-0.33774	0.497944				101020000	72477000	17	0.420412	0.295925	IPI00118447;IPI00757181;IPI00751607	IPI00118447;IPI00757181;IPI00751607	Purine-rich single-stranded DNA-binding protein alpha;Transcriptional activator protein Pur-alpha;Putative uncharacterized protein	Pura	P42669;Q8C6E9	3
0.173	-0.26741				25951000	14436000	4	0.659445	0.740725	IPI00118475;IPI00118482	IPI00118475;IPI00118482	Urokinase plasminogen activator surface receptor;Putative uncharacterized protein;Plasminogen activator, urokinase receptor, isoform CRA_b	Plaur;mCG_7264	P35456-1;P35456;Q3U2D1;Q545X5;P35456-2	2
-0.367955	0.35095				2529600	4603500	4	0.571712	0.516485	IPI00874434;IPI00118494;IPI00606737	IPI00874434;IPI00118494;IPI00606737	Granule cell antiserum positive protein 14;Protein FAM190B;Protein GCAP14;Gcap14 protein	Fam190b;Gcap14;Kiaa1128	Q3UHI0-2;Q3UHI0;Q3UHI0-3;Q6P929;Q3UHI0-1	3
0.16221	0.0054719				14803000	4749200	11	0.712282	0.919291	IPI00118499;IPI00311369;IPI00405558	IPI00118499;IPI00311369;IPI00405558	Ubiquitin carboxyl-terminal hydrolase isozyme L4;Ubiquitin thioesterase L4;MCG12794;Ubiquitin carboxyl-terminal esterase L4;Ubiquitin carboxyl-terminal hydrolase isozyme L3;Ubiquitin thioesterase L3;Putative uncharacterized protein	Uchl4;mCG_12794;Uchl3	P58321;B2RTM4;Q9JKB1;Q8BWQ9	3
0.132511	0.0531114				18275000	19092000	7	0.795823	0.926466	IPI00896613;IPI00118502	IPI00896613;IPI00118502	Nudix (Nucleoside diphosphate linked moiety X)-type motif 19;Androgen-regulated protein RP2;Nucleoside diphosphate-linked moiety X motif 19, mitochondrial;Testosterone-regulated RP2 protein	Nudt19;D7Rp2e	B2RS21;P11930	2
-1.02612	0.667847	+			289090000	361400000	40	0.00129079	0.0854286	IPI00118545;IPI00754963;IPI00751335;IPI00756077;IPI00755606;IPI00776179	IPI00118545;IPI00754963;IPI00751335	Mesoderm-specific transcript protein;Paternally-expressed gene 1 protein	121a;Mest;Peg1	Q07646-1;Q07646;Q07646-2	6
-0.585215	0.329066				175640000	124370000	28	0.139504	0.504599	IPI00118569;IPI00649388	IPI00118569	Guanine nucleotide-binding protein subunit alpha-13;Guanine nucleotide binding protein, alpha 13;Guanine nucleotide binding protein, alpha 13, isoform CRA_b;Putative uncharacterized protein	Gna13;Gna-13;mCG_19634;RP23-465A12.1-001	P27601;A2AA49;Q3UE40	2
0.059909	0.102591				4528800	5860800	2	0.896893	0.798551	IPI00118575;IPI00271654	IPI00118575	Ataxin-1 ubiquitin-like-interacting protein A1U;Ubiquilin-4	Ubin;Ubqln4	Q99NB8	2
0.622274	-1.44489				9696400	9256100	2	0.193056	0.0253514	IPI00118590	IPI00118590	H1 histone family, member X	H1fx	Q80ZM5	1
-0.695396	0.672199				40272000	33707000	8	0.122644	0.177052	IPI00118616;IPI00830783;IPI00653470	IPI00118616;IPI00830783;IPI00653470	Down-regulated by CTNNB1 protein A;Hyccin;Protein FAM126A;Putative uncharacterized protein	Drctnnb1a;Fam126a;AB030242	Q6P9N1;Q3U2M0;Q3TTP7	3
-1.05517	0.274888				3973500	4036800	2	0.097215	0.597329	IPI00118654	IPI00118654	Pyridoxal phosphate phosphatase;Pdxp protein	Pdxp;Plp;Plpp	P60487;Q5U5Y4;Q6IS27	1
0.420509	-0.413326				6665200000	4908300000	158	0.29152	0.292181	IPI00118676;IPI00929797;IPI00462110;IPI00857870;IPI00857990	IPI00118676;IPI00929797	ATP-dependent RNA helicase eIF4A-1;Eukaryotic initiation factor 4A-I;Putative uncharacterized protein;Eif4a1 protein;Eukaryotic translation initiation factor 4A1	Ddx2a;Eif4a;Eif4a1;RP23-422L16.20-001	P60843;Q3TFG3;Q3TGK7;Q3U8I0;Q3UXC2;Q4FZL1;Q5F2A7;Q99LR0;Q3TLL6;Q3TSJ4;Q78WR5	5
0.999351	-1.23776				13978000	13754000	4	0.0388165	0.0573176	IPI00118718	IPI00118718	Alpha-CP4;Poly(rC)-binding protein 4;Putative uncharacterized protein	Pcbp4	P57724;Q8BP63;Q9DB01	1
-0.0169645	0.328492				109240000	206090000	14	0.973926	0.463831	IPI00118723;IPI00750734;IPI00857646;IPI00751431;IPI00918669	IPI00118723;IPI00750734	Phosphotyrosyl phosphatase activator;PP2A, subunit B, PR53 isoform;Serine/threonine-protein phosphatase 2A activator;Serine/threonine-protein phosphatase 2A regulatory subunit 4;Serine/threonine-protein phosphatase 2A regulatory subunit B;Protein phosphatase 2A regulatory subunit B (PR 53);Putative uncharacterized protein	Ppp2r4;Ptpa;RP23-399D3.1-001;RP23-399D3.1-002	P58389;Q543N6;Q8C0E1;A2AWE9	5
-0.110854	0.423847				325520000	467640000	29	0.843949	0.319634	IPI00118736;IPI00222989;IPI00466073;IPI00399550;IPI00876176;IPI00854950	IPI00118736;IPI00222989;IPI00466073;IPI00399550;IPI00876176;IPI00854950	Putative uncharacterized protein;Protein phosphatase 1B, magnesium dependent, beta isoform;Ppm1b protein;Protein phosphatase 1B2 53 kDa isoform;Protein phosphatase 1B;Protein phosphatase 2C isoform beta;Protein phosphatase 1B1 43 kDa isoform	Ppm1b;ppm1b2;Pp2c2;Pppm1b;ppm1b1	Q3V461;Q5BKS2;Q99NF7;P36993-5;P36993;P36993-3;P36993-4;P36993-1;Q546R1;P36993-2	6
-1.411	1.48929				30813000	29944000	9	0.00286969	0.00284674	IPI00118737;IPI00754020;IPI00229887;IPI00757917	IPI00118737;IPI00754020;IPI00229887;IPI00757917	Extrinsic pathway inhibitor;Lipoprotein-associated coagulation inhibitor;Tissue factor pathway inhibitor;Tissue factor pathway inhibitor, isoform CRA_a	Tfpi;mCG_3563;RP23-202K13.2-001;RP23-202K13.2-006;RP23-202K13.2-007;RP23-202K13.2-004	O54819-1;O54819;A2ARA1;A2ARA0;O54819-2;A2ARA4;A2ARA3	4
0.133037	0.0297002				4853000	2254200	2	0.801767	0.908025	IPI00118739;IPI00648847;IPI00648631	IPI00118739;IPI00648847;IPI00648631	Ran-binding protein 17;RAN binding protein 17;RAN binding protein 17, isoform CRA_a;Putative uncharacterized protein	Ranbp17;mCG_118644;RP23-323L8.4-001;RP23-323L8.4-003;RP23-323L8.4-005	Q99NF8;Q5SQB1;Q8BWS4;Q3TQ31;Q5SSA5;Q5SSA8	3
-0.339126	0.446044				108930000	102550000	8	0.418317	0.331811	IPI00118757	IPI00118757	14 kDa phosphohistidine phosphatase;Phosphohistidine phosphatase 1	Php14;Phpt1;mCG_18741;RP23-464C2.6-001	Q9DAK9;A2AJA8	1
1.08841	-2.76611		+		465820	481790	2	0.0569563	2.0986e-05	IPI00118760	IPI00118760	Androgen receptor-interacting protein 4;Helicase ARIP4;RAD54-like protein 2;Steroid receptor-interacting SNF2 domain-containing protein-like;HCMV-interacting protein	Arip4;Rad54l2;Srisnf2l	Q99NG0;O35695	1
0.883152	-1.17576				86666000	122050000	10	0.0403211	0.0155258	IPI00118762	IPI00118762	Bystin;Putative uncharacterized protein	Bysl	O54825;Q543N4	1
-0.0596302	0.0315363				592650000	627150000	58	0.958209	0.886278	IPI00465884;IPI00118766	IPI00465884;IPI00118766	Nuclear protein localization protein 4 homolog;Putative uncharacterized protein	Kiaa1499;Npl4;Nploc4;AK129375	P60670-1;P60670;Q3UDU9;Q3UE06;P60670-2	2
0.0429245	0.232661				135040000	78329000	11	0.860629	0.648083	IPI00118787	IPI00118787	Vacuolar proton pump subunit D;V-ATPase 28 kDa accessory protein;V-type proton ATPase subunit D;Putative uncharacterized protein;ATPase, H+ transporting, lysosomal V1 subunit D, isoform CRA_b	Atp6m;Atp6v1d;Vatd;mCG_5800	P57746;Q3U684;Q3U861;Q3UJH5;Q3UK81;Q9CTI8	1
0.0526941	-0.0855579				195290000	381240000	22	0.791876	0.741049	IPI00118795;IPI00753421;IPI00274750	IPI00118795;IPI00753421;IPI00274750	Casein kinase II subunit alpha;Putative uncharacterized protein	Csnk2a2	O54833;Q545V8;Q8BPF9;Q8CDH5;Q8CEL6	3
0.208767	-0.131155				91396000	129360000	12	0.560613	0.694035	IPI00118819;IPI00857485;IPI00461010;IPI00928009	IPI00118819;IPI00857485;IPI00461010;IPI00928009	PAF acetylhydrolase 29 kDa subunit;PAF-AH subunit gamma;Platelet-activating factor acetylhydrolase IB subunit gamma;Platelet-activating factor acetylhydrolase, isoform 1b, alpha1 subunit, isoform CRA_a;Putative uncharacterized protein;Platelet-activating factor acetylhydrolase, isoform 1b, alpha1 subunit, isoform CRA_b	Pafah1b3;Pafahg;mCG_7263	Q61205;Q3TJC2;Q8CA83	4
-0.2994	0.441908				318080000	300730000	20	0.412664	0.294241	IPI00118821	IPI00118821	PAF acetylhydrolase 30 kDa subunit;PAF-AH subunit beta;Platelet-activating factor acetylhydrolase IB subunit beta;Putative uncharacterized protein	Pafah1b2;Pafahb	Q61206;Q8BTA2	1
0.0465608	-0.954333				23026000	88794000	5	0.935379	0.0634632	IPI00118827	IPI00118827	UPF0444 transmembrane protein C12orf23 homolog		Q9DAM7	1
-0.19276	0.241352				500100000	419920000	35	0.644219	0.650475	IPI00118832;IPI00857686;IPI00857436;IPI00856287	IPI00118832	Endoplasmic reticulum resident protein 29;Putative uncharacterized protein	Erp29	P57759;A8C1V9	4
-0.217692	0.529071				38613000	24196000	7	0.699955	0.215572	IPI00118834	IPI00118834	Histidine-rich membrane protein Ke4;Solute carrier family 39 member 7;Zinc transporter SLC39A7;Solute carrier family 39 (Zinc transporter), member 7	H2-Ke4;Hke4;Slc39a7	Q31125;Q14C53	1
0.310107	-0.0989536				31815000	11982000	9	0.469296	0.953479	IPI00118849;IPI00880773;IPI00881040;IPI00880900;IPI00460677;IPI00761738;IPI00323385;IPI00117869	IPI00118849;IPI00880773;IPI00881040;IPI00880900	Dual specificity tyrosine-phosphorylation-regulated kinase 1A;Dual specificity YAK1-related kinase;MP86;Protein kinase minibrain homolog;Dual-specificity tyrosine-(Y)-phosphorylation regulated kinase 1a;Dyrk1a protein;Putative uncharacterized protein	Dyrk;Dyrk1a;mCG_117173;RP24-424G16.1-001;RP24-424G16.1-002;RP24-424G16.1-004;RP24-424G16.1-003	Q61214;A9C475;A1L341;Q80ZK5;Q8C774;Q8K006;A9C478;A9C477	8
0.0963968	-0.987274				30323000	74043000	9	0.777486	0.0550818	IPI00118853;IPI00283379;IPI00895497;IPI00895371	IPI00118853;IPI00283379	Double-strand break repair protein MRE11A;Meiotic recombination 11 homolog 1;Meiotic recombination 11 homolog A;Putative uncharacterized protein;Meiotic recombination 11 homolog A (S. cerevisiae);Meiotic recombination 11 homolog A (S. cerevisiae), isoform CRA_c;Meiotic recombination 11 homolog A (S. cerevisiae), isoform CRA_a	Mre11;Mre11a;mCG_22656;RP23-149D5.3-001;RP23-149D5.3-002	Q61216-1;Q61216;Q3UJN6;Q3URU4;Q8BRV3;Q61216-2;B2KF78;Q3TU24	4
0.0433446	-0.0200332				1225600000	1081100000	44	0.997818	0.891786	IPI00944009;IPI00118875;IPI00515654;IPI00468771;IPI00928390;IPI00831202;IPI00831082;IPI00928179;IPI00459342	IPI00944009;IPI00118875;IPI00515654;IPI00468771;IPI00928390;IPI00831202;IPI00831082;IPI00928179	Elongation factor 1-delta;Putative uncharacterized protein;Eef1d protein;MCG22130, isoform CRA_b	Eef1d;mCG_22130	P57776-3;P57776;P57776-1;Q80T06;Q91VK2	9
-1.73932	1.42857	+			17371000	38078000	10	0.000739223	0.00420434	IPI00118880;IPI00653283	IPI00118880;IPI00653283	Guanylate cyclase soluble subunit beta-1;Guanylate cyclase soluble subunit beta-3;Soluble guanylate cyclase small subunit;Putative uncharacterized protein;Gucy1b3 protein	Gucy1b3	O54865;Q3UTI4;Q80YP4	2
-1.23814	0.617016				24212000	413580	6	0.0161153	0.270956	IPI00118892;IPI00857380;IPI00856578;IPI00856699;IPI00856976	IPI00118892	65 kDa macrophage protein;L-plastin;Lymphocyte cytosolic protein 1;Plastin-2;pp65;Putative uncharacterized protein	Lcp1;Pls2	Q61233;Q3TJX0;Q3U6N7;Q3U6Z1;Q3U9M7	5
-0.214391	0.221939				209450000	381880000	23	0.661121	0.692522	IPI00118895;IPI00922961;IPI00849318	IPI00118895;IPI00922961;IPI00849318	59 kDa dystrophin-associated protein A1 basic component 2;Beta-2-syntrophin;Syntrophin-3;Syntrophin-like;Putative uncharacterized protein;Syntrophin, basic 2;Sntb2 protein	Snt2b2;Sntb2	Q61235;Q3V2N5;Q542S9;B7ZNU9	3
-0.0352687	0.273098				12527000000	13267000000	269	0.811683	0.48896	IPI00118899;IPI00775849;IPI00830549;IPI00830639	IPI00118899;IPI00775849	Alpha-actinin-4;F-actin cross-linking protein;Non-muscle alpha-actinin 4;Putative uncharacterized protein;Actinin alpha 4;Alpha-actinin	Actn4;mCG_2999;FR-17	P57780;Q1A602;Q3UDJ7;Q3ULT2;Q61064;Q8BP35;Q61063	4
-0.250303	0.0359054				6190400	657770	2	0.710385	0.899779	IPI00118900	IPI00118900	63 kDa Cam-PDE;Calcium/calmodulin-dependent 3,5-cyclic nucleotide phosphodiesterase 1B;Pde1b protein;Putative uncharacterized protein	Pde1b;Pde1b1	Q01065;Q6PDS5;Q9DBS6	1
-0.414634	0.414027				208320000	48602000	13	0.317519	0.443541	IPI00118904;IPI00757762	IPI00118904;IPI00757762	CAAX farnesyltransferase subunit alpha;FTase-alpha;Protein farnesyltransferase/geranylgeranyltransferase type-1 subunit alpha;Ras proteins prenyltransferase subunit alpha;Type I protein geranyl-geranyltransferase subunit alpha;Putative uncharacterized protein	Fnta	Q61239;Q541Z2	2
0.577924	-0.631287				374800000	789390000	23	0.133148	0.0972862	IPI00118910;IPI00648044;IPI00648586	IPI00118910;IPI00648044;IPI00648586	Monocarboxylate transporter 4;Solute carrier family 16 member 3;Putative uncharacterized protein;Solute carrier family 16 (Monocarboxylic acid transporters), member 3;Solute carrier family 16 (Monocarboxylic acid transporters), member 3, isoform CRA_a	Mct4;Slc16a3;mCG_2155;RP23-378G22.1-001;RP23-378G22.1-005;RP23-378G22.1-002	P57787;Q3TMA0;Q3UDP9;B1ATM2;B1ATM1	3
0.00144204	0.205893				30640000	47983000	7	0.930957	0.776486	IPI00118929;IPI00136744	IPI00118929	Alpha4 phosphoprotein;CD79a-binding protein 1;Immunoglobulin-binding protein 1;Lymphocyte signal transduction molecule alpha 4;p52	Igbp1;Pc52	Q61249	2
-0.120357	0.102457				882920000	698520000	50	0.810989	0.978058	IPI00118930;IPI00311515	IPI00118930	Alpha-soluble NSF attachment protein;N-ethylmaleimide-sensitive factor attachment protein alpha;Putative uncharacterized protein	Napa;Snapa	Q9DB05;Q9CXX1	2
0.656817	-0.671715				38405000	26692000	10	0.150116	0.265474	IPI00118948;IPI00387549	IPI00118948;IPI00387549	GA-binding protein alpha chain;GA-binding protein alpha-subunit;GA binding protein subunit alpha;GA repeat binding protein, alpha;Putative uncharacterized protein;Gabpa protein	E4tf1a;Gabpa;mCG_129046	Q00422;Q6HAA1;Q6WJ14;Q6WJ17;Q7TT22;Q91YY8;Q9CT91	2
0.121811	0.583038				26895000	23759000	4	0.737593	0.171206	IPI00118952	IPI00118952	UPF0466 protein C22orf32 homolog, mitochondrial		Q9DB10	1
0.211884	-0.334407				6407700	6644700	2	0.702435	0.692424	IPI00118963	IPI00118963	39S ribosomal protein L12, mitochondrial	Mrpl12;Rpml12	Q9DB15	1
-0.283474	0.265677				2552500000	2614500000	81	0.317311	0.502798	IPI00118986;IPI00461407;IPI00919068	IPI00118986;IPI00461407	ATP synthase subunit O, mitochondrial;Oligomycin sensitivity conferral protein;ATP synthase	Atp5o;D12Wsu28e	Q9DB20;Q3TF25;Q3THG0	3
0.166073	-0.0966995				79521000	21056000	5	0.624869	0.858813	IPI00118987;IPI00856917;IPI00884472	IPI00118987;IPI00856917;IPI00884472	Cathepsin B3;Cathepsin BA;Cathepsin H;Cathepsin H heavy chain;Cathepsin H light chain;Cathepsin H mini chain;Cathepsin H, isoform CRA_b;Putative uncharacterized protein	Ctsh;mCG_7939	P49935;Q922Q7;Q3UCD6	3
-0.132183	0.282143				105610000	50209000	24	0.789958	0.645084	IPI00118995;IPI00475343	IPI00118995;IPI00475343	Asparagine-linked glycosylation protein 5 homolog;Dolichyl-phosphate beta-glucosyltransferase;Putative uncharacterized protein	Alg5	Q9DB25;Q9CTE8;Q9D0Q9	2
-0.383021	0.520347				84212000	171750000	15	0.418757	0.183712	IPI00119004	IPI00119004	Isoamyl acetate-hydrolyzing esterase 1 homolog	Iah1	Q9DB29	1
-0.751465	0.371615				34356000	4852800	3	0.121966	0.495543	IPI00119020	IPI00119020	Charged multivesicular body protein 2a;Chromatin-modifying protein 2a;Vacuolar protein sorting-associated protein 2	Chmp2a	Q9DB34	1
-0.160008	0.266397				68732000	58254000	17	0.800295	0.671484	IPI00119022	IPI00119022	Mitochondrial tRNA-specific 2-thiouridylase 1	Mtu1;Trmt1;Trmu	Q9DAT5	1
-0.189483	0.0600474				92585000	174540000	16	0.744123	0.944031	IPI00119024	IPI00119024	Addicsin;ADP-ribosylation factor-like protein 6-interacting protein 5;Glutamate transporter EAAC1-interacting protein;GTRAP3-18;PRA1 family protein 3;Prenylated Rab acceptor protein 2;Protein JWa	Aip5;Arl6ip5;Jwa;Pra2;Praf3	Q8R5J9	1
-0.132293	0.300534				3455500	3475300	6	0.853553	0.568742	IPI00119027;IPI00653693;IPI00556783	IPI00119027;IPI00653693;IPI00556783	DSH homolog 1;Segment polarity protein dishevelled homolog DVL-1;Putative uncharacterized protein;Dishevelled, dsh homolog 1 (Drosophila);Dishevelled, dsh homolog 1 (Drosophila), isoform CRA_c;Dvl1 protein;MKIAA4029 protein	Dvl;Dvl1;mCG_23342;RP23-242K15.15-001;mKIAA4029	P51141;Q3TRW4;Q3U2D3;Q571M1	3
0.241596	-0.513934				5199600	35769000	7	0.666185	0.394841	IPI00119036;IPI00109403	IPI00119036;IPI00109403	Cofactor required for Sp1 transcriptional activation subunit 8;Mediator complex subunit 27;Mediator of RNA polymerase II transcription subunit 27	Crsp8;Med27;RP23-104G16.2-002	Q9DB40-1;Q9DB40;Q9DB40-2;B1AWM9	2
-0.229856	0.296193				158960000	148660000	10	0.630013	0.560522	IPI00119039;IPI00881842;IPI00885229	IPI00119039	Protein associated with Tlr4;Protein canopy homolog 3;Trinucleotide repeat-containing gene 5 protein;Canopy 3 homolog (Zebrafish);Trinucleotide repeat containing 5, isoform CRA_c	Cnpy3;Prat4a;Tnrc5;CT030702.1-001;mCG_2692	Q9DAU1-1;Q9DAU1;B0V2V2	3
-0.316205	0.183201				29016000	188170000	15	0.548713	0.779053	IPI00119045;IPI00881362;IPI00881640;IPI00882183;IPI00882312;IPI00881500;IPI00881777	IPI00119045;IPI00881362;IPI00881640;IPI00882183;IPI00882312	Zinc finger protein-like 1	Zfpl1	Q9DB43	7
-0.0773759	-0.113645				756440000	414320000	24	0.91481	0.701206	IPI00119057;IPI00666471	IPI00119057;IPI00666471	eIF-4F 25 kDa subunit;Eukaryotic translation initiation factor 4E;Putative uncharacterized protein	Eif4e	P63073;Q3TK95;Q8C470	2
0.03492	0.383276				63598000	82286000	13	0.838847	0.429113	IPI00119058;IPI00648993;IPI00230539;IPI00649256	IPI00119058;IPI00648993;IPI00230539	Adapter protein GRB2;Growth factor receptor-bound protein 2;SH2/SH3 adapter GRB2;Putative uncharacterized protein;Growth factor receptor bound protein 2;Growth factor receptor bound protein 2, isoform CRA_b;Growth factor receptor bound protein 2, isoform CRA_a	Grb2;mCG_6612;RP23-28I4.1-001;RP23-28I4.1-004;RP23-28I4.1-003	Q60631-1;Q60631;Q3U1Q4;Q3U5I5;B1AT92;Q60631-2;B1AT94	4
0.119024	-0.211465				5398600000	7396000000	348	0.830677	0.560208	IPI00119063;IPI00894573;IPI00894826;IPI00894986	IPI00119063	Alpha-2-macroglobulin receptor;Low-density lipoprotein receptor-related protein 1 515 kDa subunit;Low-density lipoprotein receptor-related protein 1 85 kDa subunit;Low-density lipoprotein receptor-related protein 1 intracellular domain;Prolow-density lipoprotein receptor-related protein 1;Putative uncharacterized protein;Lrp1 protein	A2mr;Lrp1	Q91ZX7;Q3U454;Q811K6;Q8C4T5	4
0.191942	-0.406809				132150000	122500000	10	0.59534	0.353334	IPI00652428;IPI00119066;IPI00895276;IPI00626696	IPI00652428;IPI00119066	Heat shock 70 kDa protein 14;hsr.1;NST-1	Hsp70-4;Hspa14	Q99M31-2;Q99M31;Q99M31-1	4
0.587269	-0.638748				3537600	2709700	2	0.314613	0.349595	IPI00119067	IPI00119067	Tubulin polymerization-promoting protein;Putative uncharacterized protein;RIKEN cDNA 2900041A09, isoform CRA_a;Tubulin polymerization promoting protein	Tppp;mCG_124244;RP23-20A5.1-001	Q7TQD2;Q3URG1	1
-1.32218	0.926683	+			1805900000	839190000	60	2.8168e-05	0.00613543	IPI00119079;IPI00108924;IPI00858036	IPI00119079	Putative uncharacterized protein;Serine (Or cysteine) peptidase inhibitor, clade B, member 9b;R86	Serpinb9b;mCG_17888	Q3TJ69;Q6P217;Q9DAV6	3
0.135272	0.899098				17098000	1885200	5	0.791422	0.115462	IPI00119087	IPI00119087	Hydroxymethylbilane hydrolyase [cyclizing];Uroporphyrinogen-III cosynthase;Uroporphyrinogen-III synthase;Putative uncharacterized protein;Uroporphyrinogen III synthase, isoform CRA_a	Uros;Uros3;mCG_10772	P51163;Q3UG55;Q3UKR3	1
-0.413211	0.361095				76555000	75835000	6	0.376807	0.458403	IPI00652958;IPI00884498;IPI00119109;IPI00625030;IPI00874974	IPI00652958;IPI00884498;IPI00119109;IPI00625030	Putative uncharacterized protein;MKIAA0210 protein;TBC1 domain family member 5;Tbc1d5 protein	Tbc1d5;mKIAA0210	Q3U325;Q3UN43;Q571D8;Q9DAW8;Q80XQ2;Q4KMV6	5
0.623773	-0.317445				984550000	1066300000	90	0.11051	0.406698	IPI00119111	IPI00119111	Calponin, acidic isoform;Calponin-3;Cnn3 protein	Cnn3	Q9DAW9;Q99JN5	1
-0.0738335	0.201508				644870000	616190000	59	0.923457	0.723689	IPI00119113;IPI00458922	IPI00119113	Endomembrane proton pump 58 kDa subunit;Vacuolar proton pump subunit B 2;V-type proton ATPase subunit B, brain isoform;ATPase H+ transporting lysosomal V1 subunit B2	Atp6b2;Atp6v1b2;Vat2	P62814;B0LAC8	2
-0.206029	0.180403				1252300000	1125000000	53	0.445869	0.67537	IPI00119114;IPI00894588	IPI00119114;IPI00894588	Long-chain specific acyl-CoA dehydrogenase, mitochondrial	Acadl	P51174	2
-0.137299	0.177854				257850000	328400000	30	0.776306	0.791411	IPI00119115	IPI00119115	Vacuolar proton pump subunit E 1;V-ATPase 31 kDa subunit;V-type proton ATPase subunit E 1	Atp6e;Atp6e2;Atp6v1e1	P50518	1
-0.411368	0.51662				74372000	113590000	19	0.379291	0.248746	IPI00119116	IPI00119116	Protoporphyrinogen oxidase;Putative uncharacterized protein;Protoporhyrinogen oxidase	Ppox	P51175;Q3UQA3;Q6LC38	1
0.63171	-0.287589				13958000	6464200	6	0.186594	0.742571	IPI00119123;IPI00118888;IPI00119924;IPI00918278;IPI00918974;IPI00320587;IPI00480218;IPI00918645;IPI00877312;IPI00877201;IPI00919039;IPI00457378;IPI00230770;IPI00877317;IPI00115247;IPI00918418;IPI00877315;IPI00918309;IPI00918203	IPI00119123;IPI00118888;IPI00119924;IPI00918278;IPI00918974;IPI00320587;IPI00480218;IPI00918645;IPI00877312;IPI00877201;IPI00919039;IPI00457378;IPI00230770;IPI00877317;IPI00115247;IPI00918418;IPI00877315;IPI00918309;IPI00918203	Activating transcription factor 1;Cyclic AMP-dependent transcription factor ATF-1;TCR-ATF1;Atf1 protein;Putative uncharacterized protein;cAMP-responsive element modulator;Cyclic AMP-responsive element-binding protein 1;cAMP response element binding protein;CAMP response element binding protein;cAMP responsive element binding protein 1, isoform CRA_c;C-AMP-responsive-element binding protein alpha-…	Atf1;Crem;Creb1;Creb-1;mCG_113880;CREB;CREM	P81269;Q922R4;Q9CWS2;P27699-5;P27699;Q01147-1;Q01147;Q547S9;Q61440;Q61441;Q61442;Q01147-2;Q543W0;Q8VDJ8;P27699-6;Q9D4U3;Q9D599;P27699-7;Q62347;P27699-8;P70300;P27699-2;P27699-10;Q99JF1;Q78Z98	19
-0.245335	0.373398				4070600	2852500	3	0.71631	0.488845	IPI00119124	IPI00119124	FUN14 domain-containing protein 1;FUN14 domain containing 1;FUN14 domain containing 1, isoform CRA_a	Fundc1;mCG_10983;RP23-344C21.1-001	Q9DB70;A2BEA3	1
-0.0482929	0.38405				437640000	503960000	40	0.994426	0.339896	IPI00119131;IPI00127437	IPI00119131;IPI00127437	NAD(P)H:quinone oxidoreductase type 3 polypeptide A2;NADH-cytochrome b5 reductase 1	Cyb5r1;Nqo3a2	Q9DB73-1;Q9DB73;Q9DB73-2	2
-0.00322079	0.163628				1247500000	1434500000	53	0.888738	0.711865	IPI00119138	IPI00119138	Complex III subunit 2;Core protein II;Cytochrome b-c1 complex subunit 2, mitochondrial;Ubiquinol-cytochrome-c reductase complex core protein 2	Uqcrc2	Q9DB77	1
-0.0905264	-0.102837				41162000	63938000	8	0.862407	0.806013	IPI00119142	IPI00119142	Amyloid beta precursor protein-binding protein 2;Amyloid protein-binding protein 2	Appbp2;Kiaa0228	Q9DAX9	1
0.253626	-0.0424717				52659000	51702000	19	0.627677	0.8256	IPI00119152;IPI00849398;IPI00750192	IPI00119152;IPI00849398	Carboxypeptidase E;Carboxypeptidase H;Enkephalin convertase;Prohormone-processing carboxypeptidase;Putative uncharacterized protein	Cpe	Q00493;Q543R4	3
0.192447	-0.319334				43098000	97761000	6	0.708299	0.448186	IPI00119162;IPI00170412	IPI00119162;IPI00170412	N-acetyltransferase 5 (ARD1 homolog, S. cerevisiae);N-acetyltransferase 5 (ARD1 homolog, S. cerevisiae), isoform CRA_a;Putative uncharacterized protein;N-acetyltransferase 5;N-alpha-acetyltransferase 20, NatB catalytic subunit;N-terminal acetyltransferase B complex catalytic subunit NAA20;N-terminal acetyltransferase B complex catalytic subunit NAT5;N-acetyltransferase 5 (ARD1 homolog, S. cerevis…	mCG_10160;Naa20;Nat5;RP23-125A1.5-002;RP23-125A1.5-001	Q9DB82;P61600;A8Y5L1	2
0.469052	-0.981451				11250000	34904000	5	0.321721	0.103271	IPI00653834;IPI00119166	IPI00653834;IPI00119166	Putative uncharacterized protein;Cerebral protein 1 homolog;Ribosomal RNA-processing protein 8	Rrp8	Q3U4B0;Q9DB85	2
0.438719	-0.909363				43055000	73597000	4	0.411995	0.0765798	IPI00318505;IPI00119169;IPI00650043;IPI00648486	IPI00318505;IPI00119169;IPI00650043;IPI00648486	Activator-recruited cofactor 32 kDa component;Mediator complex subunit 8;Mediator of RNA polymerase II transcription subunit 8;Mediator of RNA polymerase II transcription, subunit 8 homolog (Yeast);Mediator of RNA polymerase II transcription, subunit 8 homolog (Yeast), isoform CRA_b;Mediator of RNA polymerase II transcription, subunit 8 homolog (Yeast), isoform CRA_c;Putative uncharacterized prot…	Med8;MNCb-2386;mCG_8872;RP23-145E1.3-001;RP23-145E1.3-002;RP23-145E1.3-003;RP23-145E1.3-005	Q9D7W5;A2A9C4;A2A9C8;Q9DAY7;Q9CY05;A2A9C6	4
-0.20317	0.187008				83853000	84671000	18	0.718475	0.722514	IPI00119180;IPI00885715	IPI00119180;IPI00885715	Protein phosphatase T;Serine/threonine-protein phosphatase 5	Ppp5c	Q60676	2
0.5431	-1.20237				1239100	1479500	5	0.334298	0.0695781	IPI00119201	IPI00119201	EIF4E-binding protein;Neuroguidin;Neuroguidin EIF4E binding protein	Ngd;Ngdn	Q9DB96;B0LAE8	1
-0.175403	0.265797				760860000	943270000	63	0.682958	0.571979	IPI00119202;IPI00474051;IPI00874704;IPI00469327	IPI00119202;IPI00474051;IPI00874704	Calgizzarin;Endothelial monocyte-activating polypeptide;Protein S100-A11;Protein S100-C;S100 calcium-binding protein A11	S100a11;S100c	P50543	4
-0.442673	0.294665				800630000	834750000	63	0.218567	0.509152	IPI00119203	IPI00119203	MVLCAD;Very long-chain specific acyl-CoA dehydrogenase, mitochondrial;Acyl-Coenzyme A dehydrogenase, very long chain;Acyl-Coenzyme A dehydrogenase, very long chain, isoform CRA_c	Acadvl;Vlcad;mCG_22500;RP23-172M21.11-001	P50544;B1AR27	1
-0.17524	0.213627				8781500	38000000	12	0.792498	0.665102	IPI00119213;IPI00400114;IPI00230069	IPI00119213;IPI00400114;IPI00230069	Conserved helix-loop-helix ubiquitous kinase;I-kappa-B kinase 1;Inhibitor of nuclear factor kappa-B kinase subunit alpha;Nuclear factor NF-kappa-B inhibitor kinase alpha;Chuk protein;Putative uncharacterized protein	Chuk;Ikka	Q60680-1;Q60680;A0AUV3;Q3U2A3;Q3U2E5;Q8CBT3;Q60680-3;Q3TPN9;Q3UDK0;Q60680-2	3
0.137635	-0.16393				1634900000	1868200000	52	0.790435	0.637165	IPI00119219;IPI00785470;IPI00458208	IPI00119219;IPI00785470	17-beta-hydroxysteroid dehydrogenase 12;3-ketoacyl-CoA reductase;Estradiol 17-beta-dehydrogenase 12;KIK-I;Hydroxysteroid (17-beta) dehydrogenase 12;Hydroxysteroid (17-beta) dehydrogenase 12, isoform CRA_b;Hydroxysteroid (17-beta)dehydrogenase 12;Putative uncharacterized protein	Hsd17b12;Kik1;mCG_18031;RP23-41P22.3-001	O70503-1;O70503;Q0VGQ1;Q9CSR6;O70503-2	3
0.328377	-0.377126				51577000	117300000	12	0.534963	0.383996	IPI00119220;IPI00660581;IPI00605628;IPI00125265;IPI00116535	IPI00119220;IPI00660581;IPI00605628;IPI00125265	Small nuclear ribonucleoprotein Sm D2;snRNP core protein D2;MCG4862;Small nuclear ribonucleoprotein D2	Snrpd2;mCG_4862	P62317;Q14AF6	5
0.470198	-0.538136				1269600000	721180000	23	0.232714	0.148396	IPI00119224	IPI00119224	Small nuclear ribonucleoprotein Sm D3;snRNP core protein D3;Small nuclear ribonucleoprotein D3	Snrpd3	P62320;Q91VM2	1
0.434775	-0.218179				395900000	117360000	22	0.24601	0.573975	IPI00119227;IPI00407540;IPI00850259;IPI00475301;IPI00462940	IPI00119227;IPI00407540;IPI00850259;IPI00475301;IPI00462940	SUMO-conjugating enzyme UBC9;SUMO-protein ligase;Ubiquitin carrier protein 9;Ubiquitin carrier protein I;Ubiquitin-conjugating enzyme E2 I;Ubiquitin-protein ligase I;Ube2i protein	Ubc9;Ubce2i;Ubce9;Ube2i	P63280;Q8CFZ0	5
-0.00805827	0.0746424				445170000	798700000	29	0.91794	0.964522	IPI00119239	IPI00119239	Low molecular mass protein 19;Macropain delta chain;Multicatalytic endopeptidase complex delta chain;Proteasome delta chain;Proteasome subunit beta type-6;Proteasome subunit Y;Proteasome subunit beta type	Lmp19;Psmb6;DN-183N8.5-001;mCG_21162	Q60692;A2CFA7	1
-0.714278	-0.694415				10959000	6103100	7	0.240136	0.361948	IPI00119242;IPI00875121;IPI00848889	IPI00119242;IPI00875121;IPI00848889	Formin-binding protein 30;Formin-binding protein 4;Putative uncharacterized protein	Fbp30;Fnbp4;Kiaa1014	Q6ZQ03-1;Q6ZQ03;Q9CSQ9;Q6ZQ03-3;Q6ZQ03-2	3
0.397365	-0.680174				1842600	1600500	2	0.474751	0.317311	IPI00119253;IPI00607942;IPI00608103;IPI00607912	IPI00119253;IPI00607942;IPI00608103;IPI00607912	E74-like factor 2;ETS-related transcription factor Elf-2;New ETS-related factor;Putative uncharacterized protein;Elf2 protein;Elf-1	Elf2;Nerf;Elf-1	Q9JHC9-1;Q9JHC9;Q9JHC9-2;Q3TVH6;Q58E60;Q9JHC9-4;Q9JHC9-3;A9L8S8;Q3UZ20;Q9CSY3	4
0.0945064	-0.14213				5964700	7284800	12	0.851616	0.90454	IPI00652596;IPI00119270;IPI00676382;IPI00648716;IPI00356416;IPI00672761;IPI00471164	IPI00652596;IPI00119270;IPI00676382;IPI00648716	Putative uncharacterized protein;General control of amino acid synthesis protein 5-like 2;Histone acetyltransferase GCN5;Histone acetyltransferase KAT2A;Lysine acetyltransferase 2A;GCN5 general control of amino acid synthesis-like 2 (Yeast);GCN5 general control of amino acid synthesis-like 2 (Yeast), isoform CRA_d;K(Lysine) acetyltransferase 2A;Kat2a protein	Gcn5l2;Kat2a;mCG_20522;RP23-390D17.6-002;RP23-390D17.6-001	Q3UM02;Q9JHD2;Q3TZ59;Q3UD69;Q3UVE8;Q3U2D4;Q6P3Z8;Q99KW4	7
-0.45182	0.226385				3725500	8892200	2	0.487926	0.588683	IPI00172257;IPI00119278	IPI00172257;IPI00119278	Mtvr2 protein;MMTV receptor variant 2;C184L ORF2 protein;C184M protein;Mammary tumor virus receptor 2;MMTV receptor variant 1	Mtvr2;C184;C184 gene	Q8K2S5;Q9JL54;Q9QUI1;Q05DI7;Q7TMI7;Q9JHD8	2
0.872159	-0.45799				3682700	4549500	2	0.139188	0.566828	IPI00119302;IPI00858259;IPI00856558;IPI00399720	IPI00119302;IPI00858259;IPI00856558;IPI00399720	Protein TSSC4;Tssc4 protein;Tumor-suppressing subchromosomal transferable 4, isoform CRA_b	MNCb-3063;Tssc4;mCG_11083;tssc4	Q9JHE7-1;Q9JHE7;Q9JHE7-2;Q9JHE9	4
0.232292	-0.289175				1633800000	1480100000	75	0.596262	0.444997	IPI00119305;IPI00858306	IPI00119305;IPI00858306	IRES-specific cellular trans-acting factor 45 kDa;Mpp1;Proliferation-associated protein 1;Proliferation-associated protein 2G4;Protein p38-2G4;Pa2g4 protein;Proliferation-associated 2G4;Putative uncharacterized protein	Ebp1;Pa2g4;Plfap;mCG_18690	P50580;Q05BN2;Q3TGU7;Q3UMW2	2
-0.277447	0.345623				655390000	698590000	47	0.470149	0.407733	IPI00119397;IPI00895039	IPI00119397;IPI00895039	Coatomer subunit zeta-2;Zeta-2-coat protein;Putative uncharacterized protein	Copz2	Q9JHH9;Q9CTG7	2
0.0504668	0.059909				27419000	66823000	5	0.851024	0.941796	IPI00119421;IPI00944072	IPI00119421;IPI00944072	Matrix metalloproteinase RASI;Matrix metalloproteinase-19;Matrix metallopeptidase 19;Matrix metallopeptidase 19, isoform CRA_a;Putative uncharacterized protein	Mmp19;Rasi;mCG_18673	Q9JHI0;Q2KHP2;Q3UW97	2
-0.543236	0.519642				180880000	119120000	22	0.173833	0.245547	IPI00119432;IPI00886092	IPI00119432	Lyso-platelet-activating factor-phospholipase C;Neutral sphingomyelinase;Sphingomyelin phosphodiesterase 2;Putative uncharacterized protein	Smpd2	O70572;Q8C6H6	2
0.316957	-0.058473				20756000	7852100	4	0.522144	1	IPI00119442;IPI00673345;IPI00881143	IPI00119442;IPI00673345;IPI00881143	Autoantigen PM/Scl 1;Exosome complex exonuclease RRP45;Exosome component 9;P75 polymyositis-scleroderma overlap syndrome-associated autoantigen;Polymyositis/scleroderma autoantigen 1;Polymyositis/scleroderma autoantigen 75 kDa;Exosc9 protein	Exosc9;Pmscl1	Q9JHI7;B2RY30	3
0.439889	0.786847				9168100	808640	3	0.351441	0.165812	IPI00119458	IPI00119458	Aldolase 3;Brain-type aldolase;Fructose-bisphosphate aldolase C;Scrapie-responsive protein 2;Zebrin II;Fructose-bisphosphate aldolase	Aldo3;Aldoc;Scrg2;mCG_10805;RP23-185A18.14-001	P05063;B1AQE0	1
0.328492	0.0203421				841130	7014600	8	0.550987	0.90061	IPI00119465	IPI00119465	Peroxisomal leader peptide-processing protease;Peroxisomal leader peptide-processing protease, 10 kDa form;Peroxisomal leader peptide-processing protease, 49 kDa form;Trypsin domain-containing protein 1	Tysnd1	Q9DBA6	1
-0.115019	-0.00132789				75628000	100050000	14	0.887965	0.887454	IPI00119466	IPI00119466	34 kDa peroxisomal membrane protein;Peroxisomal membrane protein PMP34;Solute carrier family 25 member 17	Pmp34;Pmp35;Slc25a17	O70579	1
0.16092	-0.126832				255120000	230450000	13	0.601727	0.639706	IPI00119478	IPI00119478	Tropomodulin-3;Ubiquitous tropomodulin;Putative uncharacterized protein	Tmod3	Q9JHJ0;Q3TFA9;Q8C3Z3	1
-0.628586	0.192068				436520	661470	2	0.323722	0.698066	IPI00119500;IPI00469658	IPI00119500;IPI00469658	Beta-dystrobrevin;Dystrobrevin beta;Putative uncharacterized protein;Dtnb protein	Dtnb	O70585-1;O70585;O70585-2;Q8BNG4;Q8C8Z9;Q8K0N0	2
0.00705191	-0.402378				8197500	9057400	4	0.956772	0.582823	IPI00119509	IPI00119509	N-alpha-acetyltransferase 16, NatA auxiliary subunit;NMDA receptor-regulated 1-like protein;Narg1l protein	Naa16;Narg1l;Nat2	Q9DBB4;Q80ZL9	1
-0.813728	0.907506				317400000	219020000	36	0.0118376	0.0112814	IPI00844763;IPI00119517;IPI00776307;IPI00776341;IPI00890202;IPI00227910;IPI00775782;IPI00775824;IPI00776380	IPI00844763;IPI00119517;IPI00776307;IPI00776341;IPI00890202;IPI00227910;IPI00775782	Calcium/calmodulin-dependent serine protein kinase;Peripheral plasma membrane protein CASK;Cask protein;Calcium/calmodulin-dependent serine protein kinase (MAGUK family)	Cask;RP23-278L4.1-011;RP23-278L4.1-006	O70589-1;O70589;B7ZP42;O70589-5;O70589-4;Q91VJ0;O70589-3;B9EJ23;O70589-2;B1AUI1;B1AUH5	9
0.00302647	0.00662125				65189000	61336000	14	0.893467	0.89309	IPI00119524;IPI00607010	IPI00119524;IPI00607010	Striatin-4;Zinedin;Putative uncharacterized protein	Strn4;Zin	P58404-1;P58404;Q3U3S0;P58404-2	2
0.0357646	-0.421805				117210000	7902900	3	0.87407	0.602466	IPI00119545;IPI00831338	IPI00119545;IPI00831338	Prefoldin subunit 2	Pfd2;Pfdn2	O70591	2
-0.0556363	0.146003				436230000	424370000	27	0.988368	0.865116	IPI00119575;IPI00762049;IPI00649804;IPI00875652;IPI00856616;IPI00856377	IPI00119575;IPI00762049;IPI00649804	Putative uncharacterized protein;cAMP-dependent protein kinase type I-alpha regulatory subunit;Protein kinase, cAMP dependent regulatory, type I, alpha;Protein kinase, cAMP dependent regulatory, type I, alpha, isoform CRA_a	Prkar1a;mCG_19628;RP23-80J21.2-001	Q3TYK4;Q9DBC7;A2AI68;Q3UBA7;Q9CS50;Q8C3Z4	6
-0.496102	0.997907				9528900	2368100	3	0.420426	0.08188	IPI00119576	IPI00119576	L-threonine aldolase;Threonine aldolase 1;Putative uncharacterized protein	Gly1;RP23-268N22.3-001;Tha1	Q6XPS7;Q9DBC9	1
0.476019	-0.527325				680310000	1111100000	35	0.214222	0.18709	IPI00119581;IPI00848611	IPI00119581;IPI00848611	Nucleolar protein 1;rRNA 2-O-methyltransferase fibrillarin;Putative uncharacterized protein	Fbl	P35550;Q3UJS2	2
0.0159258	-0.0147036				2840900000	3329800000	109	0.935331	0.901621	IPI00119618	IPI00119618	Calnexin;Putative uncharacterized protein;Calnexin, isoform CRA_a	Canx;mCG_125213;RP23-237P10.2-001	P35564;Q3TXE5;Q5SUC3	1
-0.6964	1.08188				90536000	73925000	8	0.111985	0.0192198	IPI00119622	IPI00119622	Cysteine sulfinic acid decarboxylase;Cysteine-sulfinate decarboxylase;Sulfinoalanine decarboxylase	Csad	Q9DBE0;Q8K566	1
0.652234	-0.516966				12584000	3509300	8	0.173092	0.456036	IPI00119632	IPI00119632	Protein ftsJ homolog 3;Putative rRNA methyltransferase 3;rRNA (uridine-2-O-)-methyltransferase 3;FtsJ homolog 3 (E. coli)	Ftsj3;mCG_3212;RP23-418O11.2-001	Q9DBE9;B1ARK1	1
-0.0140916	0.0920721				2480100000	1448400000	87	0.862444	0.874079	IPI00119663;IPI00474243;IPI00830966;IPI00122366;IPI00453690;IPI00273726;IPI00405984;IPI00918556	IPI00119663;IPI00474243	ERT1;Extracellular signal-regulated kinase 2;MAP kinase isoform p42;Mitogen-activated protein kinase 1;Mitogen-activated protein kinase 2;Putative uncharacterized protein;Mapk1 protein;ERK2	Erk2;Mapk;Mapk1;Prkm1	P63085;Q3UF82;Q922X7;O35558	8
-0.194295	0.169412				366260000	555250000	38	0.636731	0.804221	IPI00119680;IPI00830310;IPI00229147;IPI00126297	IPI00119680	Adaptor protein complex AP-1 mu-1 subunit;Adaptor-related protein complex 1 mu-1 subunit;AP-1 complex subunit mu-1;AP-mu chain family member mu1A;Clathrin assembly protein complex 1 medium chain 1;Clathrin coat assembly protein AP47;Clathrin coat-associated protein AP47;Golgi adaptor HA1/AP1 adaptin mu-1 subunit;Mu1A-adaptin;Mu-adaptin 1;Adaptor-related protein complex AP-1, mu subunit 1;Putative…	Ap1m1;Cltnm;mCG_118299	P35585;Q3UG16	4
-0.146611	0.254352				3201200000	2283400000	156	0.561938	0.524308	IPI00378063;IPI00119689	IPI00378063;IPI00119689	Adapter-related protein complex 2 beta subunit;Adaptor protein complex AP-2 subunit beta;AP105B;AP-2 complex subunit beta;Beta-2-adaptin;Beta-adaptin;Clathrin assembly protein complex 2 beta large chain;Plasma membrane adaptor HA2/AP2 adaptin beta subunit;Adaptor-related protein complex 2, beta 1 subunit;Putative uncharacterized protein	Ap2b1;Clapb1;RP23-381B19.6-001;RP23-381B19.6-002	Q9DBG3-2;Q9DBG3;Q5SWR1;Q9DBG3-1;Q5SWR0	2
0.451963	-0.306216				327660000	550850000	33	0.229703	0.36015	IPI00119695;IPI00894964	IPI00119695	Docking protein alpha;Signal recognition particle receptor subunit alpha;Signal recognition particle receptor;Putative uncharacterized protein	Srpr	Q9DBG7;C3VDI1;Q9CVL8	2
0.0352017	0.0361869				185910000	168890000	14	0.824184	0.903685	IPI00119696;IPI00665510;IPI00848467;IPI00856179	IPI00119696;IPI00665510	Tax interaction protein 1;Tax1-binding protein 3;Tax1 (Human T-cell leukemia virus type I) binding protein 3;Tax1 (Human T-cell leukemia virus type I) binding protein 3, isoform CRA_b	Tax1bp3;mCG_6650;RP23-263M10.10-001	Q9DBG9;B2KGB7	4
1.09903	-0.825415				15704000	17068000	9	0.0240241	0.180038	IPI00119727;IPI00652520	IPI00119727;IPI00652520	Uncharacterized protein C21orf70 homolog;Putative uncharacterized protein;RIKEN cDNA 1810008A18, isoform CRA_a	1810008A18Rik;mCG_3376	P58468;Q8C2N1;Q8C660;Q3TVF6	2
-0.52226	0.0720372				6503700	4995100	5	0.420092	0.83616	IPI00119755;IPI00321872;IPI00473723;IPI00404918;IPI00462881	IPI00119755;IPI00321872;IPI00473723;IPI00404918;IPI00462881	Nucleoside diphosphate-linked moiety X motif 7;Peroxisomal coenzyme A diphosphatase NUDT7	Nudt7	Q99P30-2;Q99P30;Q99P30-1;Q99P30-3;Q99P30-4;Q99P30-5	5
-1.30216	1.73877				7362000	1436300	2	0.040025	0.00285609	IPI00119756;IPI00775807;IPI00808115	IPI00119756;IPI00775807;IPI00808115	MRC OX-2 antigen;OX-2 membrane glycoprotein;CD200 antigen;Cd200 protein	Cd200;Mox2	O54901;Q80VX2;Q05D16	3
0.732313	-1.38934				14473000	8722900	5	0.127335	0.056408	IPI00119760	IPI00119760	Nucleolar protein 10;Putative uncharacterized protein	Gm67;Nol10	Q5RJG1;Q3TPG4;Q3TUB5;Q3UFZ4	1
-0.318002	0.565695				1640000	2396200	6	0.62783	0.310219	IPI00119785;IPI00403488;IPI00626469;IPI00461711	IPI00119785;IPI00403488;IPI00626469;IPI00461711	C2 domain-containing protein 2-like;Transmembrane protein 24;Putative uncharacterized protein;C2cd2l protein;MKIAA0285 protein	C2cd2l;Tmem24;mKIAA0285	Q80X80;Q3U590;Q8CAA2;Q6PHC0;Q9DBJ2;Q80U48;Q8CFV7	4
0.0875986	0.155361				27512000	57074000	8	0.791441	0.867529	IPI00119795;IPI00880345;IPI00918109;IPI00918818;IPI00918027	IPI00119795;IPI00880345;IPI00918109;IPI00918818	RalBP1-associated Eps domain-containing protein 1;RalBP1-interacting protein 1	Reps1	O54916-1;O54916;O54916-3;O54916-4	5
0.151209	-0.107415				578910000	704220000	52	0.642548	0.645056	IPI00119806;IPI00845539;IPI00882375;IPI00881863;IPI00881409	IPI00119806;IPI00845539	Eukaryotic translation initiation factor 2A	D3Ertd194e;Eif2a	Q8BJW6-1;Q8BJW6;Q8BJW6-2	5
-0.776034	0.0247452				5068400	2902300	2	0.225473	0.914617	IPI00119807;IPI00880575	IPI00119807;IPI00880575	Endosomal adaptor protein p14;Late endosomal/lysosomal Mp1-interacting protein;Mitogen-activated protein-binding protein-interacting protein;Roadblock domain-containing protein 3	Mapbpip;Robld3	Q9JHS3	2
0.259062	0.15549				174120000	124420000	18	0.449698	0.827918	IPI00119808;IPI00655059	IPI00119808	ATP-dependent Clp protease ATP-binding subunit clpX-like, mitochondrial	Clpx	Q9JHS4	2
-1.32518	1.05936				30615000	14308000	10	0.00519554	0.0359236	IPI00119809;IPI00648096	IPI00119809	Cyp-C-associated protein;Galectin-3-binding protein;Lectin galactoside-binding soluble 3-binding protein;Protein MAMA	Cycap;Lgals3bp;Mama	Q07797	2
0.797926	-0.632383				32481000	23102000	12	0.0835723	0.301776	IPI00119814	IPI00119814	Embryonic development factor 1;Protein CWC15 homolog	Cwc15;Ed1	Q9JHS9	1
0.067914	0.297837				370990000	179030000	31	0.77612	0.524004	IPI00119842;IPI00880948	IPI00119842;IPI00880948	2-methyl branched chain acyl-CoA dehydrogenase;2-methylbutyryl-coenzyme A dehydrogenase;Short/branched chain specific acyl-CoA dehydrogenase, mitochondrial;Putative uncharacterized protein;Acyl-Coenzyme A dehydrogenase, short/branched chain	Acadsb	Q9DBL1;Q3V2R9;Q7TMY2	2
0.189034	-0.277744				237630000	195940000	20	0.555894	0.42986	IPI00119846;IPI00755133;IPI00851016	IPI00119846;IPI00755133;IPI00851016	ABC-mitochondrial erythroid protein;ATP-binding cassette sub-family B member 10, mitochondrial;ATP-binding cassette transporter 10	Abcb10	Q9JI39	3
-0.308091	0.164915				3906800	3870500	3	0.642823	0.732066	IPI00312702;IPI00119850	IPI00312702;IPI00119850	Ral guanine nucleotide dissociation stimulator-like 3;RalGDS-related effector protein of M-Ras;Ras pathway modulator	Rgl3	Q3UYI5-1;Q3UYI5;Q3UYI5-2	2
-0.0451039	0.107554				41061000	15528000	12	0.943878	0.750016	IPI00119852;IPI00623458	IPI00119852;IPI00623458	1-acylglycerol-3-phosphate O-acyltransferase ABHD5;Abhydrolase domain-containing protein 5;Lipid droplet-binding protein CGI-58;Abhd5 protein	Abhd5	Q9DBL9-1;Q9DBL9;Q9DBL9-2;Q922Z5	2
-0.221119	0.441058				1636800000	1743600000	63	0.418728	0.23525	IPI00416906;IPI00119853;IPI00469793;IPI00463891;IPI00750570;IPI00798462;IPI00272681;IPI00229525;IPI00775947	IPI00416906;IPI00119853;IPI00469793;IPI00463891;IPI00750570;IPI00798462	Adenylate cyclase-stimulating G alpha protein;Extra large alphas protein;Guanine nucleotide-binding protein G(s) subunit alpha isoforms XLas;Guanine nucleotide-binding protein G(s) subunit alpha isoforms short	Gnas;Gnas1;MNCb-5546	Q6R0H7-1;Q6R0H7;P63094-1;P63094;Q6R0H7-4;P63094-2;P63094-3	9
-0.191804	0.532866				394640000	152310000	23	0.642609	0.231889	IPI00119870;IPI00944734;IPI00230751	IPI00119870;IPI00944734;IPI00230751	Alpha N-catenin;Catenin alpha-2;Catenin (Cadherin associated protein), alpha 2, isoform CRA_c;Putative uncharacterized protein	Catna2;Ctnna2;mCG_141614	Q61301-1;Q61301;Q61301-3;Q61301-2;Q8BS72	3
-0.111726	0.148348				16166000000	16098000000	898	0.636281	0.745692	IPI00119876	IPI00119876	Cytoplasmic dynein 1 heavy chain 1;Cytoplasmic dynein heavy chain 1;Dynein heavy chain, cytosolic;Cytoplasmic dynein heavy chain;Putative uncharacterized protein;MKIAA0325 protein;Dync1h1 protein	Dhc1;Dnch1;Dnchc1;Dyhc;Dync1h1;mKIAA0325	Q9JHU4;O08821;O70182;Q3TAZ3;Q3UA73;Q80U36;Q8C6T5;Q923F5	1
-0.222397	0.264236				72989000	87625000	11	0.682979	0.598536	IPI00119880;IPI00753990	IPI00119880;IPI00753990	Diadenosine 5,5-P1,P6-hexaphosphate hydrolase 1;Diphosphoinositol polyphosphate phosphohydrolase 1;Nucleoside diphosphate-linked moiety X motif 3;Nudix (Nucleotide diphosphate linked moiety X)-type motif	Dipp;Dipp1;Nudt3;RP23-189L19.1-003	Q9JI46;B2KF67	2
-0.267548	-1.00199				111330000	116330000	21	0.534246	0.0372721	IPI00119884	IPI00119884	Onzin;Placenta-specific gene 8 protein;Protein C15	Plac8	Q9JI48	1
0.101919	-0.686383				234100000	137910000	38	0.703024	0.141426	IPI00119886	IPI00119886	Inositol-3-phosphate synthase 1;Myo-inositol-1-phosphate synthase	Ino1;Isyna1	Q9JHU9	1
-0.144505	0.173255				41522000	92720000	9	0.767528	0.7455	IPI00473381;IPI00119891;IPI00331669;IPI00515695;IPI00221845;IPI00885431	IPI00473381;IPI00119891;IPI00331669;IPI00515695	Putative uncharacterized protein;BCL2/adenovirus E1B 19 kDa protein-interacting protein 2;BCL2/adenovirus E1B 19 kDa-interacting protein 2 beta;BCL2/adenovirus E1B interacting protein 1, NIP2, isoform CRA_b;NIP21;BCL2/adenovirus E1B 19 kDa-interacting protein 2 alpha;BCL2/adenovirus E1B interacting protein 1, NIP2, isoform CRA_a;Bnip2 protein	Bnip2;Nip2l;BNIP2beta;mCG_2934;Nip21;BNIP2alpha	Q9D632;O54940;Q3TTX3;Q3TWC8;Q8K4H0;Q91VL0	6
0.430178	-0.738698				53261000	32196000	13	0.420871	0.220552	IPI00119892;IPI00604836;IPI00662498	IPI00119892;IPI00604836	BRG1-associated factor 57;SWI/SNF-related matrix-associated actin-dependent regulator chromatin subfamily E member 1;MCG15366, isoform CRA_c;SWI/SNF related, matrix associated, actin dependent regulator of chromatin, subfamily e, member 1;Smarce1 variant 3;Smarce1 variant 5;Smarce1 variant 8;Smarce1 variant 7;Smarce1 variant 9	Baf57;Smarce1;mCG_15366;RP23-255N16.1-001	O54941;A2A4L8;C0IMW9;C0IMX0;C0IMX1;C0IMX3	3
-0.379939	-0.136347				13787000	56388000	10	0.542367	0.700456	IPI00119896;IPI00660514;IPI00896015;IPI00321209;IPI00272227;IPI00316728;IPI00223482;IPI00890100;IPI00136216;IPI00858130	IPI00119896;IPI00660514;IPI00896015;IPI00321209;IPI00272227;IPI00316728	DnaJ homolog subfamily B member 6;Heat shock protein J2;mDj4;MRJ;Putative uncharacterized protein;DnaJ homolog subfamily B member 7;mDj5;Dnajb7 protein	Dnajb6;Hsj2;Mrj;Dnajb7	O54946-1;O54946;O54946-2;Q9DAN5;Q9QYI8;Q3MI09;Q3MI10	10
-0.630059	0.45586				30864000	42700000	12	0.199681	0.388044	IPI00119913;IPI00896736;IPI00468234;IPI00850979;IPI00229891;IPI00229894	IPI00119913;IPI00896736;IPI00468234;IPI00850979;IPI00229891;IPI00229894	Adenomatous polyposis coli protein;Adenomatosis polyposis coli;Adenomatosis polyposis coli, isoform CRA_a;Putative uncharacterized protein	Apc;mCG_121500	Q61315-1;Q61315;B2RUG9;Q8BNP7;Q8BRD8;Q61315-2;Q3UQT2;Q61315-3;Q61315-4	6
0.358396	-0.698693				51171000	31288000	22	0.499776	0.246676	IPI00119923;IPI00845589;IPI00845777;IPI00895030	IPI00119923;IPI00845589;IPI00845777	Lon protease-like protein 2;Peroxisomal Lon protease homolog 2	Lonp2	Q9DBN5-1;Q9DBN5;Q9DBN5-3;Q9DBN5-2	4
-0.294208	0.359971				285720000	195820000	33	0.42251	0.406265	IPI00119930	IPI00119930	5-AMP-activated protein kinase subunit gamma-1;Prkag1 protein;Putative uncharacterized protein;AMP activated protein kinase gamma 1	Prkaac;Prkag1	O54950;Q2VPC9;Q3TWR3;Q925V0	1
-0.293164	0.298893				169820000	198970000	26	0.509807	0.521866	IPI00119945	IPI00119945	Nitrilase homolog 2;Omega-amidase NIT2	D16Ertd502e;Nit2	Q9JHW2	1
-0.0975945	0.130404				105280000	137100000	15	0.860598	0.878911	IPI00119959;IPI00675093	IPI00119959	Barrier-to-autointegration factor;Breakpoint cluster region protein 1;LAP2-binding protein 1	Baf;Banf1;Bcrp1;L2bp1	O54962	2
-0.037636	0.0993626				17405000	21526000	10	0.930756	0.838617	IPI00119965;IPI00874745;IPI00377737;IPI00856878;IPI00377738	IPI00119965;IPI00874745;IPI00377737;IPI00856878	Activated CDC42 kinase 1;Non-receptor protein tyrosine kinase Ack;Tyrosine kinase non-receptor protein 2	Ack1;Tnk2	O54967-1;O54967;O54967-3;O54967-2	5
-0.0564011	-0.070315				29154000	146620000	5	0.972477	0.783041	IPI00119978;IPI00751508	IPI00119978;IPI00751508	Putative uncharacterized protein;Primary response gene B94 protein;Tumor necrosis factor alpha-induced protein 2;Tumor necrosis factor, alpha-induced protein 2;Tumor necrosis factor, alpha-induced protein 2, isoform CRA_a	Tnfaip2;mCG_14931	Q3U4L9;Q61333;B2RQW1;Q3T9B0;Q3TCH9	2
-0.249651	0.0574155				1920300	1451400	2	0.708186	0.871284	IPI00119980	IPI00119980	B-cell receptor-associated protein 29;Putative uncharacterized protein	Bap29;Bcap29	Q61334;Q542A1	1
-0.274931	0.217851				3986300	3176300	2	0.681274	0.666331	IPI00944686;IPI00119998;IPI00751484	IPI00944686;IPI00119998;IPI00751484	Zinc finger, FYVE domain containing 19;Zinc finger FYVE domain-containing protein 19;Zfyve19 protein	RP23-46P4.1-001;Zfyve19;RP23-46P4.1-002	A2AV55;Q9DAZ9;Q4KL52	3
-1.67185	2.52344	+	+	+	40891000	29661000	9	0.000172555	4.37631e-07	IPI00120015;IPI00556777	IPI00120015;IPI00556777	GCS-alpha-1;Guanylate cyclase soluble subunit alpha-3;Soluble guanylate cyclase large subunit;Guanylate cyclase 1, soluble, alpha 3;Gucy1a3 protein;Putative uncharacterized protein	Gucy1a1;Gucy1a3	Q9ERL9;Q6GTG0	2
0.154583	0.190425				1589500	2051700	2	0.766398	0.700107	IPI00605193;IPI00606573;IPI00270425;IPI00120016;IPI00403906	IPI00605193;IPI00606573;IPI00270425;IPI00120016;IPI00403906	C2PA;Regulator of G-protein signaling 3;Putative uncharacterized protein	Rgs3	Q9DC04-3;Q9DC04;Q9DC04-4;Q9DC04-2;Q542M0;Q9DC04-1;Q3TAS0	5
-0.0537782	0.0543624				49461000	48785000	17	0.928247	0.959477	IPI00120024;IPI00857146	IPI00120024;IPI00857146	Ezrin-binding protein PACE-1;Protein-associating with the carboxyl-terminal domain of ezrin;SCY1-like protein 3;Putative uncharacterized protein	Pace1;Scyl3	Q9DBQ7-1;Q9DBQ7;Q8C8F4;Q9DBQ7-3	2
0.567448	0.156138				880700	650960	2	0.313752	0.743174	IPI00120035	IPI00120035	RNA pseudouridylate synthase domain-containing protein 2	Rpusd2	Q149F1	1
-0.301586	0.146134				302000000	195720000	13	0.408561	0.868756	IPI00120037;IPI00944711;IPI00225896	IPI00120037;IPI00944711	Androgen receptor-associated protein 54;E3 ubiquitin-protein ligase RNF14;Protein Triad2;RING finger protein 14;Ring finger protein 14;Ring finger protein 14, isoform CRA_a	Ara54;Rnf14;Triad2;mCG_18329	Q9JI90-1;Q9JI90;Q7TPR0	3
0.479851	-0.592832				155750000	87252000	23	0.223209	0.241094	IPI00120046;IPI00283057	IPI00120046;IPI00283057	5-3 exoribonuclease 2;Protein Dhm1;5-3 exoribonuclease 2, isoform CRA_f	Dhm1;Xrn2;mCG_4604;RP23-236O6.1-001	Q9DBR1-1;Q9DBR1;A2ATK1;Q9DBR1-2	2
-0.155534	1.0876				2029700	9449800	4	0.824193	0.0315089	IPI00918753;IPI00120049;IPI00918693;IPI00278032;IPI00762298;IPI00753660	IPI00918753;IPI00120049;IPI00918693;IPI00278032;IPI00762298;IPI00753660	Family with sequence similarity 13, member C;Protein FAM13C;Putative uncharacterized protein;Fam13c protein;MKIAA1796 protein;RIKEN cDNA 1200015N20, isoform CRA_e	Fam13c;Fam13c1;mKIAA1796;1200015N20Rik;mCG_1002	A1L311;Q9DBR2;Q8BLV7;Q8BUV9;Q6NXX8;Q99LJ4;Q5DTU9;Q8BLN2;Q8BZ90	6
0.0692898	0.0117819				32686000	40180000	15	0.820691	0.900238	IPI00120070;IPI00648812;IPI00475401;IPI00649443	IPI00120070;IPI00648812	Inositol polyphosphate 5-phosphatase II;Putative uncharacterized protein;Inositol polyphosphate-5-phosphatase B;Inositol polyphosphate 5-phosphatase II isoform	Inpp5b;INPP5P;RP23-168M5.1-001	O54996;Q8CF65;Q8K337;Q9DBW2;A2A778;Q91ZF8	4
-0.0229472	0.180275				369580000	363410000	20	0.946193	0.785875	IPI00120073	IPI00120073	23 kDa FK506-binding protein;FK506-binding protein 7;Peptidyl-prolyl cis-trans isomerase FKBP7;Rotamase;FK506 binding protein 7;Putative uncharacterized protein	Fkbp23;Fkbp7;mCG_68007;RP23-468L22.3-001	O54998;Q3UU11	1
0.260026	0.399882				28955000	24658000	3	0.535078	0.353768	IPI00120076;IPI00128296	IPI00120076;IPI00128296	Basic-type mitochondrial creatine kinase;Creatine kinase S-type, mitochondrial;Sarcomeric mitochondrial creatine kinase;Acidic-type mitochondrial creatine kinase;Creatine kinase U-type, mitochondrial;Ubiquitous mitochondrial creatine kinase;Creatine kinase, mitochondrial 1, ubiquitous;Creatine kinase, mitochondrial 1, ubiquitous, isoform CRA_a;Putative uncharacterized protein	Ckmt2;Ckmt1;mCG_11963;RP23-433P19.3-001	Q6P8J7;P30275;Q545N7	2
-0.616835	0.212009				16198000	10668000	7	0.227848	0.607341	IPI00120080;IPI00918244;IPI00919121;IPI00918088	IPI00120080;IPI00918244;IPI00919121	Calcium-independent phospholipase A2-gamma;Intracellular membrane-associated calcium-independent phospholipase A2 gamma;Patatin-like phospholipase domain-containing protein 8;Putative uncharacterized protein	Ipla22;Ipla2g;Pnpla8	Q8K1N1;Q9CVC9	4
-0.50132	0.513187				1401400000	987930000	69	0.0952027	0.167762	IPI00120083	IPI00120083	Protein LUMA;Transmembrane protein 43	Tmem43	Q9DBS1	1
-0.224014	-0.127463				11711000	6052600	2	0.729681	0.921217	IPI00120084	IPI00120084	DDB1- and CUL4-associated factor 6;IQ motif and WD repeat-containing protein 1;Nuclear receptor interaction protein	Dcaf6;Iqwd1	Q9DC22	1
-0.376826	0.996172				34828000	54349000	9	0.464432	0.0344062	IPI00120085;IPI00649114	IPI00120085;IPI00649114	Mossy fiber terminal-associated vertebrate-specific presynaptic protein;Protein FAM79A;Tumor protein p63-regulated gene 1-like protein;Transformation related protein 63 regulated like	Fam79a;Mover;Tprg1l;Tprgl;RP23-254N4.13-005	Q9DBS2;B1AX95	2
-0.899991	0.262794				29440000	19459000	2	0.0615276	0.550373	IPI00120089;IPI00115447	IPI00120089	Kinesin light chain 4;Kinesin-like protein 8	Klc4;Knsl8	Q9DBS5	2
0.448584	-0.150177				12249000	10363000	5	0.342404	0.8877	IPI00120094	IPI00120094	ATP-binding cassette sub-family B member 6, mitochondrial;ABC transporter	Abcb6	Q9DC29;O70322	1
0.353436	-0.530968				1247800000	1859000000	78	0.385558	0.184266	IPI00875198;IPI00120095;IPI00752578;IPI00460856;IPI00653746	IPI00875198;IPI00120095;IPI00752578;IPI00460856	Interferon-gamma-inducible protein Mg11;SAM domain and HD domain-containing protein 1;Putative uncharacterized protein;SAM domain and HD domain 1;cDNA fis, clone TRACH3010757, highly similar to Interferon-gamma inducible protein MG11	Mg11;Samhd1;RP23-163J20.2-002	Q60710;Q3TCJ7;Q3UDX7;Q8C5C0;Q6ZQM3	5
-0.363921	0.606348				9366500	6635100	3	0.560466	0.292122	IPI00120097;IPI00652722	IPI00120097;IPI00652722	Long-chain fatty acid transport protein 1;Solute carrier family 27 member 1;Putative uncharacterized protein;Solute carrier family 27 (Fatty acid transporter), member 1, isoform CRA_a	Fatp;Fatp1;Slc27a1;mCG_10371	Q60714;Q3TP13;Q544D7;Q3TN26	2
0.00345838	0.0354831				1518900000	1588400000	53	0.904957	0.994766	IPI00120100;IPI00929859;IPI00227966;IPI00880751;IPI00880710;IPI00648973;IPI00881577;IPI00885301	IPI00120100;IPI00929859;IPI00227966	Procollagen-proline,2-oxoglutarate-4-dioxygenase subunit alpha-2;Prolyl 4-hydroxylase subunit alpha-2;Procollagen-proline, 2-oxoglutarate 4-dioxygenase (Proline 4-hydroxylase), alpha II polypeptide;Procollagen-proline, 2-oxoglutarate 4-dioxygenase (Proline 4-hydroxylase), alpha II polypeptide, isoform CRA_f;Putative uncharacterized protein	P4ha2;mCG_13782;RP23-309E16.6-002;RP23-309E16.6-001	Q60716-1;Q60716;Q5SX75;Q60716-2;Q3UQ81;Q5SX74	8
0.0361869	-0.611932				5922800	20356000	6	0.928142	0.317311	IPI00752490;IPI00120107;IPI00929888;IPI00466219;IPI00875377	IPI00752490;IPI00120107;IPI00929888;IPI00466219;IPI00875377	Hmmr protein;Hyaluronan mediated motility receptor;Intracellular hyaluronic acid-binding protein;Receptor for hyaluronan-mediated motility;Putative uncharacterized protein;Hyaluronan mediated motility receptor (RHAMM)	Hmmr;Ihabp;Rhamm;mCG_3472;RP23-382C18.3-001	Q8VDR2;Q00547-1;Q00547;Q3TPG1;Q3UPW7;Q5NC88;Q00547-2;Q3TP93	5
0.452595	-0.40276				46009000	107160000	8	0.397814	0.357423	IPI00120110;IPI00228054	IPI00120110;IPI00228054	High mobility group protein 20A;HMG box-containing protein 20A;HMG domain-containing protein HMGX1;Inhibitor of BRAF35	Hmg20a;Ibraf	Q9DC33-1;Q9DC33;Q9DC33-2	2
0.244644	-0.619559				13515000	18506000	4	0.592007	0.311457	IPI00120111	IPI00120111	Coiled-coil domain-containing protein 97	Ccdc97;D7Ertd462e	Q9DBT3	1
-0.0393697	0.287236				6617700	8480700	4	0.97287	0.583821	IPI00120114;IPI00222350;IPI00874912	IPI00120114;IPI00222350;IPI00874912	Ectonucleoside triphosphate diphosphohydrolase 4;Lysosomal apyrase-like protein of 70 kDa;Uridine-diphosphatase;Putative uncharacterized protein;Entpd4 protein;MKIAA0392 protein	Entpd4;Lalp70;Lysal1;mKIAA0392	Q9DBT4-1;Q9DBT4;Q8BR94;Q8BSQ5;Q8R0U1;Q9DBT4-2;Q8CHF7	3
0.588517	-0.855901				59406000	85527000	12	0.274912	0.0949635	IPI00120145	IPI00120145	Cell division cycle 40 homolog;Pre-mRNA-processing factor 17;PRP17 homolog;Putative uncharacterized protein;Cdc40 protein	Cdc40;Prp17;Prpf17	Q9DC48;Q3UXN9;Q6P8J8	1
-0.336191	0.221692				76606000	50062000	18	0.488996	0.74858	IPI00120155	IPI00120155	Interleukin-6 receptor subunit beta;Interleukin-6 signal transducer;Membrane glycoprotein 130;Oncostatin-M receptor subunit alpha;Putative uncharacterized protein;Interleukin 6 signal transducer	Il6st	Q00560;Q3TDT5;Q3UQA0;Q6PDI9	1
-0.0814	0.0287106				65763000	129530000	21	0.954449	0.933651	IPI00120165	IPI00120165	Peroxisomal carnitine O-octanoyltransferase;Putative uncharacterized protein;Carnitine octanoyltransferase	Cot;Crot	Q9DC50;Q3V3N1;Q9QZZ3	1
-1.12838	1.23401				23873000	34370000	4	0.0282184	0.0133855	IPI00120166	IPI00120166	Solute carrier family 30 member 1;Zinc transporter 1;Putative uncharacterized protein;Solute carrier family 30 (Zinc transporter), member 1	Slc30a1;Znt1;mCG_14105	Q60738;Q3UM63	1
-0.818223	0.66948				35553000	8129900	12	0.0906836	0.248697	IPI00120173;IPI00170387;IPI00313899;IPI00848924;IPI00461579;IPI00118969	IPI00120173	Copine VIII;Copine-8;Copine VIII, isoform CRA_b;Cpne8 protein	Cpne8;mCG_2211	Q9DC53;B2RS65;Q05D94	6
0.372061	-0.247525				73797000	70832000	4	0.348495	0.603615	IPI00283671;IPI00120174;IPI00830185;IPI00469107;IPI00831485;IPI00471466;IPI00471467;IPI00831376	IPI00283671;IPI00120174;IPI00830185;IPI00469107;IPI00831485;IPI00471466;IPI00471467;IPI00831376	Uncharacterized protein C1orf77 homolog;2500003M10Rik protein;Putative uncharacterized protein;RIKEN cDNA 2500003M10, isoform CRA_c;RIKEN cDNA 2500003M10, isoform CRA_h	MNCb-1706;2500003M10Rik;mCG_22235	Q9CY57-1;Q9CY57;Q2VPR3;Q3U7V6;Q9CY57-2;Q0VBG3;Q3UF43;Q5XJG9;Q9CY57-3;Q9CY57-4;B7ZMS6;Q9CY57-5	8
0.130667	-0.152163				209610000	263680000	35	0.652864	0.647894	IPI00830807;IPI00120176;IPI00830331;IPI00830161;IPI00885380	IPI00830807;IPI00120176;IPI00830331	P14;Procollagen C-endopeptidase enhancer 1;Procollagen COOH-terminal proteinase enhancer 1;Type 1 procollagen C-proteinase enhancer protein;Type I procollagen COOH-terminal proteinase enhancer;Putative uncharacterized protein;Procollagen C-endopeptidase enhancer protein	Pcolce;Pcpe1;mCG_6880	Q61398;Q3TX39;Q3UIP2;Q3UN82	5
-1.09031	0.0255958				161140000	68821000	13	0.00381302	0.997862	IPI00120187	IPI00120187	Collagen-binding 59 kDa protein;Fibromodulin;Keratan sulfate proteoglycan fibromodulin;Putative uncharacterized protein;Fmod protein	Fmod;mCG_6916	P50608;Q543D2;Q7TPZ1;Q8BNU3	1
-0.518949	0.294547				1471000	5967500	6	0.418163	0.57589	IPI00120197	IPI00120197	Cytochrome P450 4V3;Cytochrome P450, family 4, subfamily v, polypeptide 3;MCG1050379;Putative uncharacterized protein	Cyp4v3;mCG_1050379	Q9DBW0;B2RSR0;Q3UC74	1
-0.0205014	0.0549179				242340000	476040000	28	0.928801	0.928631	IPI00120199;IPI00750433	IPI00120199;IPI00750433	Alpha-MPP;Mitochondrial-processing peptidase subunit alpha;P-55;Peptidase (Mitochondrial processing) alpha;Peptidase (Mitochondrial processing) alpha, isoform CRA_b;Putative uncharacterized protein;Peptidase (Mitochondrial processing) alpha, isoform CRA_a	Inpp5e;Pmpca;mCG_18769;RP23-306D20.8-001;RP23-306D20.8-002	Q9DC61;A2AIW8;Q3TTM6;Q3TY06;Q3UDE0;Q8BK51;A2AIW9	2
-0.402321	0.610889				264860000	457130000	16	0.246479	0.120943	IPI00120200	IPI00120200	Transmembrane emp24 domain-containing protein 3	Tmed3	Q78IS1	1
-0.39316	-0.163494				3191600	4309300	2	0.544332	0.880328	IPI00120201	IPI00120201	Gene trap locus protein F3-2;Gene trap locus protein F3b;Protein GTLF3B	Gtlf3b	Q9DBW3	1
0.390778	-0.152644				50741000	46213000	6	0.463242	0.679432	IPI00120202;IPI00410808;IPI00753481;IPI00752887	IPI00120202;IPI00410808;IPI00753481;IPI00752887	F-box only protein 3;F-box only protein 3, isoform CRA_b;Putative uncharacterized protein;Fbxo3 protein;F-box only protein 3, isoform CRA_a;F-box protein FBA	Fba;Fbx3;Fbxo3;mCG_130682;RP23-261L3.4-001;RP23-261L3.4-002;RP23-261L3.4-003;RP23-261L3.4-004	Q9DC63;A2BHN5;Q3U9C1;Q8C7I0;Q8CDU1;Q8CEJ0;Q91VI9;Q9D2J5;Q9JIE4;A2BHN7;Q9CVV6;A2BHN6	4
-0.471409	-1.55025				2592500	3397700	3	0.463703	0.0184057	IPI00310991;IPI00120207	IPI00310991;IPI00120207	Solute carrier family 41 member 3	Slc41a3	Q921R8-1;Q921R8;Q921R8-2	2
-0.212049	0.208392				498560000	985160000	44	0.602279	0.706774	IPI00120212;IPI00944067	IPI00120212;IPI00944067	Complex I-39kD;NADH dehydrogenase [ubiquinone] 1 alpha subcomplex subunit 9, mitochondrial;NADH-ubiquinone oxidoreductase 39 kDa subunit;NADH dehydrogenase (Ubiquinone) 1 alpha subcomplex, 9	Ndufa9;mCG_129735	Q9DC69;Q6GTD3	2
0.252052	0.104068				133940000	60126000	27	0.499973	0.961769	IPI00120225	IPI00120225	Insulin-like growth factor 1 receptor;Insulin-like growth factor 1 receptor alpha chain;Insulin-like growth factor 1 receptor beta chain;Insulin-like growth factor I receptor;Tyrosine-protein kinase receptor	Igf1r	Q60751;Q3U1L4;Q3UVJ3	1
0.884403	-0.170849				603570	524360	3	0.120503	0.837232	IPI00120226	IPI00120226	Cardiotrophin-1	Ctf1	Q60753;Q541U3	1
-0.128472	0.528371				10512000	32995000	10	0.854032	0.288111	IPI00120232	IPI00120232	Complex I-20kD;NADH dehydrogenase [ubiquinone] iron-sulfur protein 7, mitochondrial;NADH-ubiquinone oxidoreductase 20 kDa subunit	Ndufs7	Q9DC70	1
-0.457871	0.257735				48814000	22249000	7	0.314605	0.558535	IPI00120233;IPI00788331	IPI00120233;IPI00788331	Glutaryl-CoA dehydrogenase, mitochondrial;Glutaryl-Coenzyme A dehydrogenase;Putative uncharacterized protein	Gcdh	Q60759;Q6P8N6;Q8BV83;Q8BVD4	2
-0.380033	0.529771				1117500000	1109000000	88	0.194859	0.147511	IPI00857195;IPI00120245;IPI00752080;IPI00752591;IPI00753129	IPI00857195;IPI00120245;IPI00752080	Integrin alpha V;Integrin alpha-V;Integrin alpha-V heavy chain;Integrin alpha-V light chain;Vitronectin receptor subunit alpha;Putative uncharacterized protein;Itgav protein	Itgav;RP23-111F12.3-001;RP23-111F12.3-005	A2AKI6;P43406;A2AKI5;Q3U4C8;Q80Y67	5
0.735435	-0.392895				126190000	28929000	18	0.0675739	0.516105	IPI00120257	IPI00120257	Heat shock protein-binding protein 1;Hsp70-binding protein 1;Hsp70-interacting protein 1	Hspbp;Hspbp1	Q99P31	1
1.14405	-0.960665				11165000	26793000	10	0.0182995	0.110803	IPI00120264	IPI00120264	Immunity-related GTPase family M protein;Immunity-related GTPase family M protein 1;Interferon-inducible protein 1;LPS-stimulated RAW 264.7 macrophage protein 47	Ifi1;Iigp3;Irgm;Irgm1	Q60766-1;Q60766	1
1.3938	-0.952434				1301300	104140000	5	0.0151391	0.0469634	IPI00120270;IPI00653383	IPI00120270;IPI00653383	Putative DNA-binding protein A20;Tumor necrosis factor alpha-induced protein 3;Zinc finger protein A20;Putative uncharacterized protein;Tnfaip3 protein;Tumor necrosis factor, alpha-induced protein 3	Tnfaip3;Tnfip3	Q60769;Q3T9G9;Q3U695;Q7TQD1;Q8C2N2;Q3TBB9;Q3U968	2
0.205893	-0.359916				165900000	13005000	9	0.529252	0.630826	IPI00120322;IPI00762610	IPI00120322;IPI00762610	eIF-3 p25;Eukaryotic translation initiation factor 3 subunit 12;Eukaryotic translation initiation factor 3 subunit K	Eif3k;Eif3s12	Q9DBZ5-1;Q9DBZ5;Q9DBZ5-2	2
0.750349	-1.0977				89690000	143780000	30	0.0781945	0.0233021	IPI00120344	IPI00120344	Chromatin-specific transcription elongation factor 140 kDa subunit;Facilitates chromatin transcription complex subunit SPT16;FACT 140 kDa subunit;FACT complex subunit SPT16;FACTp140	Fact140;Factp140;Supt16h	Q920B9	1
-0.126234	0.614945				9605400	5418000	5	0.857002	0.285925	IPI00120455	IPI00120455	Sorting nexin-13;Putative uncharacterized protein;Snx13 protein;MKIAA0713 protein	Snx13;mKIAA0713	Q6PHS6;Q3TCG6;Q3U457;Q3UG27;Q3V091;Q6NX82;Q80TT7	1
0.353323	-0.578392				705380000	362990000	36	0.343032	0.206073	IPI00120457	IPI00120457	Cholesterol-regulated 39 kDa protein;Dimethylallyltranstransferase;Farnesyl diphosphate synthase;Farnesyl pyrophosphate synthase;Geranyltranstransferase;Putative uncharacterized protein;Fdps protein;MCG17543, isoform CRA_b;Farnesyl diphosphate synthetase	Fdps;mCG_17543	Q920E5;Q3TMB3;Q3US29;Q4FJN9;Q5M8R9	1
0.455439	-0.578564				398060000	281940000	52	0.226501	0.205956	IPI00120495;IPI00876109;IPI00229961;IPI00229962;IPI00830289;IPI00474360;IPI00420678	IPI00120495;IPI00876109;IPI00229961;IPI00229962;IPI00830289;IPI00474360	Protein arginine N-methyltransferase 1;Prmt1 protein;Putative uncharacterized protein	Hrmt1l2;Mrmt1;Prmt1	Q9JIF0-1;Q9JIF0;Q80WV6;Q9JIF0-2;Q3TPF5;Q3UIG8;Q80WB1;Q8C2D7;Q9JIF0-3;Q9CX58	7
0.0851526	-0.0294997				3100300000	2928300000	178	0.904995	0.874359	IPI00120503	IPI00120503	Beta-coat protein;Coatomer subunit beta;Coatomer protein complex, subunit beta 1, isoform CRA_b;Putative uncharacterized protein	Copb;Copb1;mCG_2291	Q9JIF7;Q3T9Y4;Q3TT72;Q3U8G9;Q3UE02	1
-0.226983	0.202888				808640000	1053900000	72	0.570681	0.627639	IPI00480307;IPI00120513;IPI00756831	IPI00480307;IPI00120513;IPI00756831	Alien homolog;COP9 signalosome complex subunit 2;JAB1-containing signalosome subunit 2;Thyroid receptor-interacting protein 15;COP9 (Constitutive photomorphogenic) homolog, subunit 2 (Arabidopsis thaliana);Putative uncharacterized protein	Cops2;Csn2;Trip15;RP23-368I1.3-001;mCG_8430;RP23-368I1.3-002;RP23-368I1.3-003	P61202-2;P61202;Q3V3N6;P61202-1;A2AQE3;Q3UK65;A2AQE4	3
1.2408	-1.31606				38527000	65013000	13	0.00818652	0.0110841	IPI00120529;IPI00896013;IPI00378168	IPI00120529;IPI00896013;IPI00378168	Putative uncharacterized protein;Rfc1 protein;Nonamer binding protein;A1-P145;Activator 1 140 kDa subunit;Activator 1 large subunit;Activator 1 subunit 1;Differentiation-specific element-binding protein;ISRE-binding protein;Replication factor C 140 kDa subunit;Replication factor C large subunit;Replication factor C subunit 1	Recc1;Rfc1;NBP;Ibf-1	Q3UJT6;Q3UPY0;Q3UVT8;Q3UYI2;Q3V247;Q5U4B1;Q61944;P35601-1;P35601;P35601-2	3
0.478713	-0.743714				50349000	32449000	14	0.371934	0.217422	IPI00120572;IPI00420243	IPI00120572;IPI00420243	50 kDa nucleoporin;Nuclear pore complex protein Nup50;Nuclear pore-associated protein 60 kDa-like;Nucleoporin Nup50;Putative uncharacterized protein;Nucleoporin 50	Npap60;Nup50;mCG_13583	Q9JIH2;Q3TG43;Q3TN17;Q6P1F4;Q6PAL4;Q8C2Y6	2
-1.96827	1.16697	+			70839000	47647000	6	1.95463e-06	0.0120359	IPI00120592	IPI00120592	Lymphocyte antigen 6A-2/6E-1;Stem cell antigen 1;T-cell-activating protein	Ly6;Ly6a	P05533	1
0.544288	-0.288752				16640000	18113000	6	0.267006	0.628153	IPI00120620;IPI00889984	IPI00120620;IPI00889984	28S ribosomal protein S11, mitochondrial;Putative uncharacterized protein;Mitochondrial ribosomal protein S11, isoform CRA_b	Mrps11;mCG_6300	Q9DCA2;Q3TLY7;Q3U8Y1	2
-0.318128	0.340961				15358000	12165000	28	0.529472	0.450298	IPI00120637;IPI00380997;IPI00653237	IPI00120637;IPI00380997;IPI00653237	TGF-beta resistance-associated protein TRAG;WD repeat-containing protein 7;MCG18052, isoform CRA_b;WD repeat domain 7;Wdr7 protein;MCG18052, isoform CRA_c;Putative uncharacterized protein	Kiaa0541;Trag;Wdr7;mCG_18052	Q920I9-1;Q920I9;Q920I9-2;Q059Q1;Q05CF1;Q8C711	3
0.252416	0.377624				97607000	186950000	16	0.499422	0.37594	IPI00120684	IPI00120684	Apoptosis regulator BAX;Putative uncharacterized protein;Bcl2-associated X protein, isoform CRA_b;Bcl2-associated X protein kappa isoform;Bcl2-associated X protein;Bcl-2 associated X protein	Bax;mCG_23178;bax	Q07813;Q3TXJ7;Q544Z6;Q8K3J2;Q8VHY7;Q9R0K9	1
1.44525	-1.52512	+			437580000	322360000	63	0.000354056	0.00222379	IPI00120691;IPI00652987	IPI00120691;IPI00652987	DEAD box protein 21;Gu-alpha;Nucleolar RNA helicase 2;Nucleolar RNA helicase Gu;Nucleolar RNA helicase II;RH II/Gu;DEAD (Asp-Glu-Ala-Asp) box polypeptide 21;DEAD (Asp-Glu-Ala-Asp) box polypeptide 21, isoform CRA_b;Putative uncharacterized protein;Ddx21 protein	Ddx21;mCG_11315	Q9JIK5;Q3TVJ3;Q3ULC7;Q6PCP0;Q8K2L4;Q9CSR3;Q9CWZ5	2
-0.498097	0.440952				1164800	1728100	5	0.437805	0.420541	IPI00120705	IPI00120705	GlcNAc-1-P transferase;N-acetylglucosamine-1-phosphate transferase;UDP-N-acetylglucosamine--dolichyl-phosphate N-acetylglucosaminephosphotransferase;Dpagt1 protein;Putative uncharacterized protein	Dpagt1;Dpagt2;Gnpta	P42867;Q9CPT1	1
0.138945	-0.777443				44617000	35766000	7	0.781628	0.197202	IPI00120709	IPI00120709	28S ribosomal protein S34, mitochondrial;T-complex expressed gene 2 protein	Mrps34;Tce2	Q9JIK9	1
2.20758	1.24683	+			67600000	2161100	2	8.0369e-07	0.0309665	IPI00120714	IPI00120714	Isochorismatase domain-containing protein 2B, mitochondrial	Isoc2;Isoc2b	Q9DCC7	1
-0.310343	0.378845				1389400000	1550000000	46	0.279048	0.315572	IPI00120716	IPI00120716	Guanine nucleotide-binding protein G(I)/G(S)/G(T) subunit beta-1;Transducin beta chain 1;Beta1 subnuit of GTP-binding protein;Beta1 subunit of GTP-binding protein;Guanine nucleotide binding protein, beta 1;Guanine nucleotide binding protein, beta 1, isoform CRA_b;Putative uncharacterized protein;G-protein beta subunit	Gnb1;mCG_23363;RP23-183D11.1-001	P62874;Q3TQ70;Q3U1B1;Q61621	1
-0.0330971	0.115033				430380000	165720000	12	0.965494	0.945399	IPI00120719	IPI00120719	Cytochrome c oxidase polypeptide Va;Cytochrome c oxidase subunit 5A, mitochondrial	Cox5a	P12787	1
0.405666	0.0140695				9477700	11214000	5	0.388463	0.885603	IPI00120734;IPI00858237;IPI00858100;IPI00464183	IPI00120734;IPI00858237;IPI00858100	Tubby superfamily protein;Tubby-like protein 4;Tubby-related protein 4;Putative uncharacterized protein	Tulp4;Tusp	Q9JIL5;Q3UH13	4
0.560128	-0.5754				10506000	9854200	8	0.23976	0.406986	IPI00120744	IPI00120744	Pre-mRNA-splicing factor SYF1;XPA-binding protein 2;Putative uncharacterized protein	Syf1;Xab2	Q9DCD2;Q3UKP5	1
-0.39798	0.429214				51328000	30528000	5	0.384348	0.387593	IPI00120754;IPI00121224;IPI00756249	IPI00120754;IPI00121224;IPI00756249	GABA(A) receptor-associated protein;Gamma-aminobutyric acid receptor-associated protein;GABA(A) receptor-associated protein-like 1;Gamma-aminobutyric acid receptor-associated protein-like 1;Glandular epithelial cell protein 1;Gamma-aminobutyric acid receptor associated protein	Gabarap;Gabarapl1;Gec1;MNCb-0091;RP23-172M21.5-004	Q9DCD6;Q8R3R8;B1AR50	3
1.06419	-2.14631		+		2323700	13098000	6	0.0626061	0.000749316	IPI00120767	IPI00120767	Polo-like kinase 1;Serine/threonine-protein kinase 13;Serine/threonine-protein kinase PLK1;MCG3061, isoform CRA_b;Putative uncharacterized protein	Plk;Plk1;mCG_3061	Q07832;Q3TPZ2;Q3UG81	1
0.545771	-0.529802				55367000	46798000	15	0.310408	0.283017	IPI00120769;IPI00416751	IPI00120769;IPI00416751	Equilibrative nitrobenzylmercaptopurine riboside-sensitive nucleoside transporter;Equilibrative nucleoside transporter 1;Nucleoside transporter, es-type;Solute carrier family 29 member 1;Equilibrative nucleoside transporter 1 variant delta 11;Putative uncharacterized protein;Solute carrier family 29 (Nucleoside transporters), member 1, isoform CRA_a	Ent1;Slc29a1;mCG_18248	Q9JIM1-1;Q9JIM1;A8VP81;Q3UJY1;Q9JIM1-2;Q3TCZ2	2
0.840765	-0.754553				20696000	21665000	9	0.084913	0.219609	IPI00120790	IPI00120790	p21-activated protein kinase-interacting protein 1;PAK1-interacting protein 1;Putative PAK inhibitor Skb15;Putative uncharacterized protein	Pak1ip1	Q9DCE5;Q3UX26	1
-0.869807	0.836894				476850000	315480000	18	0.0109627	0.026271	IPI00120793;IPI00875107	IPI00120793;IPI00875107	Major prion protein;PrP27-30;PrP33-35C	Prnp;Prn-p;Prp;RP23-401J24.1-001;Prnd;Prnpb	P04925;Q3TZI7;Q3UBH0;Q3UF68;Q3UG89;Q4FJQ7;Q9QYT9	2
0.476848	-4.90189		+		9806600	12522000	2	0.314063	4.90647e-15	IPI00120795	IPI00120795	Biotin apo-protein ligase;Biotin--[acetyl-CoA-carboxylase] ligase;Biotin--[methylcrotonoyl-CoA-carboxylase] ligase;Biotin--[methylmalonyl-CoA-carboxytransferase] ligase;Biotin--[propionyl-CoA-carboxylase [ATP-hydrolyzing]] ligase;Biotin--protein ligase;Holocarboxylase synthetase;Putative uncharacterized protein;Holocarboxylase synthetase (Biotin-[propriony-Coenzyme A-carboxylase (ATP-hydrolysing)…	Hlcs;mCG_117171	Q920N2;Q3TG10;Q3TZ03	1
0.104202	-0.687149				245590000	87328000	18	0.698988	0.176814	IPI00120839;IPI00649912	IPI00120839;IPI00649912	Alpha-1,3-mannosyl-glycoprotein 2-beta-N-acetylglucosaminyltransferase;N-glycosyl-oligosaccharide-glycoprotein N-acetylglucosaminyltransferase I;Mannoside acetylglucosaminyltransferase 1, isoform CRA_a;Putative uncharacterized protein;Mannoside acetylglucosaminyltransferase 1	Gnt1;Mgat1;mCG_14414	P27808;Q544F0;Q8CIC9	2
-0.630796	-0.730584				8900000	8423800	4	0.301385	0.335292	IPI00120848	IPI00120848	Mimecan;Osteoglycin;Putative uncharacterized protein	Og;Ogn;mCG_15650	Q62000;Q543C5	1
0.636265	-0.403103				7292200	9462500	5	0.277047	0.582018	IPI00120871;IPI00459145;IPI00474537	IPI00120871;IPI00459145;IPI00474537	TRM112-like protein;tRNA methyltransferase 112 homolog;Putative uncharacterized protein;0610038D11Rik protein;MCG130245, isoform CRA_b	Trmt112;mCG_130245	Q9DCG9;Q5M8M3;Q8VCR4	3
-0.611006	0.662205				252160000	73214000	8	0.12116	0.158604	IPI00120904	IPI00120904	Frizzled-10;Frizzled-2;Frizzled homolog 2 (Drosophila);Frizzled 2	Fzd10;Fzd2;mCG_21349;RP23-57F11.2-001	Q9JIP6;A2AG04;Q923Z9	1
-0.499402	0.4959				111660000	89357000	12	0.218744	0.298027	IPI00120915;IPI00649890;IPI00649435;IPI00648039;IPI00133735;IPI00882110;IPI00880583;IPI00880681	IPI00120915;IPI00649890;IPI00649435;IPI00648039;IPI00133735;IPI00882110;IPI00880583	UPF0587 protein C1orf123 homolog;Novel protein (0610037L13Rik);Putative uncharacterized protein	0610037L13Rik;RP23-40G2.3;RP23-40G2.3-007;RP23-40G2.3-013;mCG_17970;RP23-40G2.3-002;RP23-40G2.3-006;RP23-40G2.3-005	Q8BHG2-3;Q8BHG2;A2A8E4;Q8BHG2-1;A2A8E2;Q8BHG2-2;A2A8E1;B7ZC71;B7ZC72	8
0.550605	-0.360823				6900200	3296000	2	0.344819	0.615807	IPI00120917	IPI00120917	AN1-type zinc finger protein 6;Associated with PRK1 protein;Zinc finger A20 domain-containing protein 3	Awp1;Za20d3;Zfand6	Q9DCH6	1
0.421371	-0.642437				71334000	42537000	9	0.296074	0.203811	IPI00120919;IPI00461860;IPI00742373;IPI00463572	IPI00120919;IPI00461860;IPI00742373	RNA polymerase-associated protein CTR9 homolog;SH2 domain-binding protein 1;Tetratricopeptide repeat-containing, SH2-binding phosphoprotein of 150 kDa;Ctr9 protein	Ctr9;Kiaa0155;Sh2bp1	Q62018-1;Q62018;Q05CJ7;Q05DK2;Q62018-3;Q62018-2	4
-0.294296	0.267716				88960000	71026000	22	0.556847	0.593183	IPI00120923;IPI00230239	IPI00120923;IPI00230239	Vacuolar protein sorting-associated protein 16 homolog;Vacuolar protein sorting 16 (Yeast);Putative uncharacterized protein	Vps16;RP23-29K12.8-001	Q920Q4-1;Q920Q4;A2BI91;Q8BWV2;Q8C016;Q920Q4-2	2
-0.285442	0.448478				148250000	161290000	12	0.503822	0.268801	IPI00120924;IPI00462899;IPI00462900;IPI00656163;IPI00895355;IPI00889823;IPI00462260	IPI00120924;IPI00462899;IPI00462900;IPI00656163;IPI00895355;IPI00889823	RNA-binding protein Musashi homolog 2;Musashi homolog 2 (Drosophila);Putative uncharacterized protein;Msi2h protein	Msi2;Msi2h;RP23-393B19.3-006;RP23-393B19.3-001;RP23-393B19.3-005;RP23-393B19.3-003	Q920Q6-1;Q920Q6;Q3TE41;Q3UWR6;Q920Q6-2;Q2M2Q8;Q920Q6-3;B1AT13;Q32LZ4;B1AT10;Q8CD63	7
-0.98205	-0.719542				7553800	6012700	2	0.123178	0.343292	IPI00120942	IPI00120942	Core 1 beta1,3-galactosyltransferase 1;Core 1 O-glycan T-synthase;Core 1 UDP-galactose:N-acetylgalactosamine-alpha-R beta 1,3-galactosyltransferase 1;Glycoprotein-N-acetylgalactosamine 3-beta-galactosyltransferase 1	C1galt1;Plt1	Q9JJ06	1
-0.966743	0.521955				45917000	18624000	11	0.030884	0.22199	IPI00120953;IPI00875180	IPI00120953;IPI00875180	180 kDa secretory phospholipase A2 receptor;M-type receptor;Secretory phospholipase A2 receptor;Soluble secretory phospholipase A2 receptor;Putative uncharacterized protein	Pla2g1br;Pla2r1	Q62028-2;Q62028;Q62028-1;Q8CB47	2
-0.12874	0.19131				646820000	407460000	27	0.791064	0.760785	IPI00120984	IPI00120984	Complex I-19kD;Complex I-PGIV;NADH dehydrogenase [ubiquinone] 1 alpha subcomplex subunit 8;NADH-ubiquinone oxidoreductase 19 kDa subunit	Ndufa8	Q9DCJ5	1
0.214498	0.0508847				100220000	66432000	13	0.558594	0.957745	IPI00121013;IPI00830525;IPI00336400	IPI00121013;IPI00830525	15 kDa phosphoprotein enriched in astrocytes;Astrocytic phosphoprotein PEA-15	Pea15;Pea15a	Q62048-1;Q62048	3
0.38084	-0.34024				86276000	70949000	12	0.338754	0.487336	IPI00121018;IPI00230639;IPI00407389;IPI00653959	IPI00121018;IPI00230639;IPI00407389;IPI00653959	Opioid growth factor receptor;Zeta-type opioid receptor;Putative uncharacterized protein	Ogfr	Q99PG2-1;Q99PG2;Q80UU6;Q99PG2-2;Q8CF06;Q3UF10	4
-1.05316	0.946207				42831000	46535000	6	0.0185541	0.0455552	IPI00121051	IPI00121051	Glutathione S-transferase kappa 1;Glutathione S-transferase subunit 13;GST 13-13;GST class-kappa;GSTK1-1	Gstk1	Q9DCM2	1
0.167358	-0.152292				3729300	2640500	3	0.758028	0.859912	IPI00121060;IPI00405803	IPI00121060;IPI00405803	BTB/POZ domain-containing protein 14A;Nucleus accumbens-associated protein 2;BTB (POZ) domain containing 14A;Putative uncharacterized protein	Btbd14a;Nacc2;mCG_18749;RP23-325E4.2-001	Q9DCM7;A2ARL2;Q8BXX1	2
-0.586038	0.788853				3997500000	3783200000	120	0.0537845	0.026974	IPI00121079;IPI00759904;IPI00110885	IPI00121079;IPI00759904;IPI00110885	Diaphorase-1;NADH-cytochrome b5 reductase 3;NADH-cytochrome b5 reductase 3 membrane-bound form;NADH-cytochrome b5 reductase 3 soluble form;Putative uncharacterized protein	Cyb5r3;Dia1	Q9DCN2-1;Q9DCN2;Q9DCN2-2;Q9CY59	3
0.237808	-0.155486				23987000	22587000	7	0.633769	0.785864	IPI00123967;IPI00121080;IPI00649898;IPI00648040	IPI00123967;IPI00121080;IPI00649898;IPI00648040	Putative uncharacterized protein;Map3k7 protein;Mitogen activated protein kinase kinase kinase 7;Mitogen activated protein kinase kinase kinase 7, isoform CRA_b;Mitogen-activated protein kinase kinase kinase 7;Transforming growth factor-beta-activated kinase 1;Mitogen activated protein kinase kinase kinase 7, isoform CRA_a	Map3k7;mCG_121930;RP23-447J12.1-001;Tak1;RP23-447J12.1-002;RP23-447J12.1-004;RP23-447J12.1-003	Q3TXG1;Q923A8;Q62073;Q543B5;A2AP92;A2AP93	4
-0.102032	0.087327				12495000	1436000	4	0.889242	0.831943	IPI00163020;IPI00271974;IPI00121081	IPI00163020;IPI00271974;IPI00121081	Protein O-linked-mannose beta-1,2-N-acetylglucosaminyltransferase 1;Protein O-linked mannose beta1,2-N-acetylglucosaminyltransferase;Protein O-linked mannose beta1,2-N-acetylglucosaminyltransferase, isoform CRA_c;Protein O-linked mannose beta1,2-N-acetylglucosaminyltransferase, isoform CRA_a	Pomgnt1;mCG_19648;RP23-319H15.3-003;RP23-319H15.3-002	Q91X88-1;Q91X88;Q91X88-2;A2A8F9;Q91X88-3;A2A8F7	3
-0.319478	0.0539454				3411200	3076500	3	0.626139	0.875871	IPI00121082;IPI00331410;IPI00551229	IPI00121082;IPI00331410;IPI00551229	Chloride channel protein 4;Chloride transporter ClC-4;H(+)/Cl(-) exchange transporter 4;Chloride channel 4-2;Chloride channel 4-2, isoform CRA_d;Voltage-gated chloride channel ClC-4A;Putative uncharacterized protein;Clcn4-2 protein	Clc4;Clcn4;Clcn4-2;mCG_8140	Q61418;Q2TAX6;Q3LRV6;Q8CBL5;Q8BQG0;Q99JZ2	3
0.636451	-0.532491				62276000	101960000	16	0.238527	0.241213	IPI00121084;IPI00930872	IPI00121084;IPI00930872	Atypical protein kinase C-lambda/iota;nPKC-iota;Protein kinase C iota type;Putative uncharacterized protein;MKIAA4165 protein	Pkcl;Prkci;mKIAA4165	Q62074;Q3UGW9;Q3UMD5;Q5DTK3;Q3TJJ5	2
-0.183802	-0.036733				83256000	94293000	29	0.754855	0.904042	IPI00121089;IPI00753388;IPI00757004	IPI00121089;IPI00753388	1-phosphatidylinositol-4,5-bisphosphate phosphodiesterase gamma-1;Phosphoinositide phospholipase C-gamma-1;Phospholipase C-gamma-1;Phospholipase C, gamma 1;Phospholipase C, gamma 1, isoform CRA_b;Putative uncharacterized protein;Phospholipase C, gamma 1, isoform CRA_c;Plcg1;ELP	Plcg1;Plcg-1;mCG_15356;RP23-393F23.4-001;RP23-393F23.4-003;elp	Q62077;A2A4A7;Q3TUJ5;A2A4A6;Q2M4I9;Q3UZ68;Q792T1	3
0.0346383	0.122076				2035500	2008300	2	0.927702	0.786769	IPI00649683;IPI00928287;IPI00121099;IPI00750172	IPI00649683;IPI00928287;IPI00121099;IPI00750172	Solute carrier family 35 (CMP-sialic acid transporter) member 1;CMP-sialic acid transporter;Solute carrier family 35 member A1	RP23-76M15.2-005;Slc35a1;RP23-76M15.2-001	A2AT43;A2AT44;Q61420	4
0.474566	-0.313979				145330000	164230000	25	0.228038	0.38617	IPI00121100	IPI00121100	Protein WWC2;WW domain-containing protein 2	D8Ertd594e;MNCb-4173;Wwc2	Q6NXJ0	1
-0.381837	0.459641				215540000	177110000	38	0.364062	0.254054	IPI00121105	IPI00121105	Hydroxyacyl-coenzyme A dehydrogenase, mitochondrial;Medium and short-chain L-3-hydroxyacyl-coenzyme A dehydrogenase;Short-chain 3-hydroxyacyl-CoA dehydrogenase	Hadh;Hadhsc;Mschad;Schad	Q61425	1
-0.234397	0.136454				519470000	230060000	23	0.555291	0.892513	IPI00121110;IPI00885658	IPI00121110;IPI00885658	Ras-related protein Ral-B;Putative uncharacterized protein	Ralb	Q9JIW9;Q8CCG5	2
-0.0847468	-0.00278709				45113000	81329000	16	0.872711	0.955057	IPI00121114	IPI00121114	Serum paraoxonase/lactonase 3;Paraoxonase 3;Paraoxonase 3, isoform CRA_b;Pon3 protein	Pon3;mCG_6172	Q62087;Q4FZK0;Q99JS7	1
0.9241	-0.464843				522640000	666410000	64	0.0206037	0.201362	IPI00121120	IPI00121120	Collagen alpha-2(V) chain;Putative uncharacterized protein	Col5a2	Q3U962;Q8BNA3	1
0.377846	0.279887				42450	88298	2	0.495752	0.592466	IPI00121128;IPI00928016	IPI00121128;IPI00928016	GTP-binding protein 2;GTP-binding-like protein 2	Gtpbp2	Q3UJK4	2
0.52667	-0.505165				45821000	33383000	5	0.327207	0.403003	IPI00474980;IPI00474430;IPI00121135	IPI00474980;IPI00474430;IPI00121135	IFN-response element binding factor 2;Putative uncharacterized protein;Protein PR264;Putative myelin regulatory factor 1;Splicing component, 35 kDa;Splicing factor SC35;Splicing factor, arginine/serine-rich 2;Splicing factor, arginine/serine-rich 2 (SC-35);Splicing factor, arginine/serine-rich 2 (SC-35), isoform CRA_b;Splicing factor Sc35	IREBF2;Sfrs2;Pr264;Sfrs10;mCG_6836;RP23-468A19.7-001	Q06477;Q8C671;Q62093;A2AA29;Q99MY4;Q99MY5	3
0.475085	-0.371124				307690000	292940000	38	0.209001	0.383403	IPI00922962;IPI00121136;IPI00911143;IPI00230677;IPI00919239;IPI00230675;IPI00918134;IPI00845669;IPI00918977;IPI00808206;IPI00918219;IPI00653545;IPI00919149;IPI00918437	IPI00922962;IPI00121136;IPI00911143;IPI00230677;IPI00919239;IPI00230675;IPI00918134;IPI00845669;IPI00918977	Apoptotic chromatin condensation inducer 1;Apoptotic chromatin condensation inducer in the nucleus;MKIAA0670 protein;Putative uncharacterized protein;Acin1 protein	Acin1;RP23-94B13.1-001;Acinus;RP23-94B13.1-002;mKIAA0670;RP23-94B13.1-003;RP23-94B13.1-006;RP23-94B13.1-009;RP23-94B13.1-008;RP23-94B13.1-010;RP23-94B13.1-004	B8JJ87;Q9JIX8-1;Q9JIX8;B8JJ88;Q80TU6;Q9JIX8-4;B8JJ86;Q9JIX8-2;B8JJ91;Q7TSL7;Q9JIX8-3;B8JJ93;B8JJ92;B8JJ95;Q3UXT9;Q52KR6	14
0.0720372	0.0082				4760600000	3619700000	178	0.934035	0.944039	IPI00121149;IPI00755120;IPI00230457;IPI00230458;IPI00230459;IPI00230461;IPI00230462;IPI00230463;IPI00230464;IPI00230465;IPI00226199;IPI00226200;IPI00226201	IPI00121149;IPI00755120	Ribosome receptor protein;Ribosome-binding protein 1;Ribosome binding protein 1;MKIAA1398 protein;Putative uncharacterized protein	Rrbp1;RP23-77A2.2-002;mKIAA1398	Q99PL5-1;Q99PL5;A2AVJ7;Q6ZPS0;Q8C7E8	13
-0.143373	0.0695647				147000000	166760000	18	0.767439	0.960171	IPI00121151;IPI00323058;IPI00462456;IPI00923066	IPI00121151;IPI00323058;IPI00462456	UBX domain-containing protein 1;UBX domain-containing protein 6;MFLJ00394 protein	Ubxd1;Ubxdc2;Ubxn6;mFLJ00394	Q99PL6-1;Q99PL6;Q99PL6-2;Q6KAM0	4
0.723428	-0.760162				33334000	35669000	9	0.114891	0.207383	IPI00121159;IPI00776077	IPI00121159;IPI00776077	Brix domain-containing protein 1;Ribosome biogenesis protein RPF2 homolog;Ribosome production factor 2 homolog	Bxdc1;MNCb-4285;Rpf2	Q9JJ80	2
-0.776059	0.904272				471270	4974800	7	0.22049	0.127117	IPI00121183;IPI00830354	IPI00121183;IPI00830354	Ras-related protein Rab-13;Rab13	Rab13	Q9DD03;Q0PD42	2
0.443182	-0.425966				350330000	372680000	38	0.237935	0.329275	IPI00121190;IPI00411099;IPI00896073;IPI00357770;IPI00122341;IPI00474965	IPI00121190;IPI00411099	Epidermal growth factor receptor;Putative uncharacterized protein;Epidermal growth factor receptor, isoform CRA_b;Epidermal growth factor receptor isoform 1;Epidermal growth factor receptor isoform 2;Epidermal growth factor receptor isoform 3;Epidermal growth factor receptor, isoform CRA_a	Egfr;mCG_140518;RP23-295E4.1-001;RP23-295E4.1-002	Q01279;Q3TQS6;Q5SVE8;Q9EP98;Q8VHI0;Q9EQR1;Q9ERV6;Q9WVF5	6
0.376957	-0.237524				12148000	34240000	5	0.421281	0.696021	IPI00121203	IPI00121203	Cytidine monophosphokinase 2;Uridine monophosphokinase 2;Uridine-cytidine kinase 2;Uridine kinase	Uck2;Umpk;mCG_123583	Q99PM9;Q543C2;Q8C476	1
0.0673633	-0.243284				2223200	2743400	2	0.883103	0.750153	IPI00121213	IPI00121213	Uncharacterized protein C14orf119 homolog;Putative uncharacterized protein;RIKEN cDNA 1700123O20	MNCb-2990;1700123O20Rik;mCG_148234	Q9JJ93;Q3TC60	1
-0.559345	0.127369				21887000	22056000	4	0.273582	0.786312	IPI00121218	IPI00121218	Fumarylacetoacetate hydrolase domain-containing protein 2A	Fahd2;Fahd2a	Q3TC72	1
-0.441752	0.366028				33883000	32910000	9	0.382766	0.460735	IPI00121225	IPI00121225	Echinoderm microtubule-associated protein-like 3	Eml3	Q8VC03	1
0.37128	-0.404477				137350000	99889000	23	0.33756	0.355685	IPI00608012;IPI00121264;IPI00607921;IPI00607987;IPI00608115;IPI00608089	IPI00608012;IPI00121264;IPI00607921;IPI00607987;IPI00608115	Nuclear protein 220;Zinc finger matrin-like protein;Zinc finger protein 638;Putative uncharacterized protein;Zfml protein	Np220;Zfml;Znf638	Q61464-1;Q61464;Q61464-4;Q3UEX6;Q61464-5;Q61464-2;Q99LP9;Q61464-7;Q3TNM0;Q3TQ35;Q3TQM2;Q3TZK9	6
0.262914	-0.0626104				70573000	87174000	11	0.484027	0.865407	IPI00121265;IPI00858010	IPI00121265;IPI00858010	CCR4-associated factor 1;CCR4-NOT transcription complex subunit 7;Putative uncharacterized protein;CCR4-NOT transcription complex, subunit 7, isoform CRA_b	Caf1;Cnot7;mCG_4614	Q60809;Q3V231;Q543X5;Q3TLK9;Q3V476	2
-0.328852	0.412185				171590000	128980000	28	0.44776	0.377392	IPI00121276;IPI00648884	IPI00121276;IPI00648884	Trans-2-enoyl-CoA reductase, mitochondrial;Mitochondrial trans-2-enoyl-CoA reductase	Mecr;Nrbf1;mCG_18181;RP23-13A13.1-001;RP23-13A13.1-002	Q9DCS3;A2A846;A2A845	2
-0.204915	0.358171				86042000	82390000	16	0.715227	0.462345	IPI00121277;IPI00755898	IPI00121277;IPI00755898	Phosphatidylinositol 4-kinase type 2-alpha;Phosphatidylinositol 4-kinase type II-alpha	Pi4k2a	Q2TBE6	2
-0.11009	0.087327				66815000	88515000	14	0.897674	0.893509	IPI00121288;IPI00880613	IPI00121288;IPI00880613	Complex I-PDSW;NADH dehydrogenase [ubiquinone] 1 beta subcomplex subunit 10;NADH-ubiquinone oxidoreductase PDSW subunit	Ndufb10	Q9DCS9	2
-0.183933	0.528971				204610000	252890000	14	0.724085	0.175022	IPI00121305;IPI00756302;IPI00874800;IPI00876174	IPI00121305;IPI00756302;IPI00874800;IPI00876174	1,5-anhydro-D-fructose reductase;Aldo-keto reductase family 1 member C-like protein 2;Aldo-keto reductase family 1 member E1;Aldo-keto reductase family 1 member E2;Putative uncharacterized protein	Akr1cl2;Akr1e1;Akr1e2	Q9DCT1;Q8CEB6	4
-0.208494	0.363676				165910000	190130000	25	0.673141	0.399783	IPI00121309;IPI00475158	IPI00121309;IPI00475158	Complex I-30kD;NADH dehydrogenase [ubiquinone] iron-sulfur protein 3, mitochondrial;NADH-ubiquinone oxidoreductase 30 kDa subunit	Ndufs3	Q9DCT2	2
0.00446549	-1.33559				211270000	102410000	8	0.881646	0.00633466	IPI00121311;IPI00753114;IPI00274739;IPI00474439	IPI00121311;IPI00753114;IPI00274739;IPI00474439	DbpA murine homologue;Csda protein;Cold shock domain-containing protein A;DNA-binding protein A;Y-box protein 3;Y-box binding protein	Csda;Msy4;Ybx3;oxyR	Q61478;Q68G78;Q9JKB3-2;Q9JKB3;Q64369	4
-1.29704	1.6311	+	+	+	2323500000	1321700000	44	3.94564e-05	2.67899e-06	IPI00121319	IPI00121319	Cysteine-rich protein 2;Heart LIM protein;Crip2 protein;Cysteine rich protein 2, isoform CRA_b	Crip2;Crp2;Hlp;mCG_15411	Q9DCT8;Q4FJU3	1
-0.574562	0.6277				359460000	350890000	49	0.0840796	0.109429	IPI00121322;IPI00882287	IPI00121322;IPI00882287	Electron transfer flavoprotein-ubiquinone oxidoreductase, mitochondrial;Electron-transferring-flavoprotein dehydrogenase;Etfdh protein	Etfdh	Q921G7;Q6PF96	2
0.60966	0.198368				69270000	111020000	4	0.145697	0.742526	IPI00121334;IPI00421244	IPI00121334;IPI00421244	CD49 antigen-like family member D;Integrin alpha-4;Integrin alpha-IV;Lymphocyte Peyer patch adhesion molecules subunit alpha;VLA-4 subunit alpha;Integrin alpha 4;Putative uncharacterized protein;Integrin alpha-4 subunit;Alpha 4 integrin;Alpha-4 integrin	Itga4;VLA-4;mCG_20065;RP23-335P15.1-001	Q00651;Q6NV53;Q3U0V9;Q3U1F2;Q61989;Q78E20;Q792F9;Q8BQ25	2
-0.345198	0.475085				134850000	49355000	14	0.409216	0.364025	IPI00121335;IPI00830259;IPI00754038;IPI00830488;IPI00830685	IPI00121335;IPI00830259	Protein kinase Akt-2;Protein kinase B beta;RAC-beta serine/threonine-protein kinase;RAC-PK-beta;MCG22777, isoform CRA_a;Putative uncharacterized protein	Akt2;mCG_22777	Q60823;Q3TY95;Q8CE74	5
0.0301242	-0.069785				141540000	311770000	16	0.884684	0.76374	IPI00121341	IPI00121341	Thioredoxin domain-containing protein 1;Thioredoxin-related transmembrane protein 1	Tmx1;Txndc;Txndc1	Q8VBT0	1
-0.154602	0.470927				15102000	1168900	8	0.754375	0.392124	IPI00880699;IPI00121344	IPI00880699;IPI00121344	Coiled-coil domain-containing protein 9	Ccdc9	Q8VC31	2
0.0896338	-0.392213				91087000	61184000	18	0.747065	0.405028	IPI00121359;IPI00284002	IPI00121359;IPI00284002	39S ribosomal protein L4, mitochondrial	MNCb-3848;Mrpl4	Q9DCU6	2
0.201132	-0.00241132				36329000	34302000	6	0.617966	0.999308	IPI00316159;IPI00121362	IPI00316159;IPI00121362	Junctional adhesion molecule 1;Junctional adhesion molecule A;F11r protein;Putative uncharacterized protein	F11r;Jam1;Jcam;Jcam1	O88792;Q8VC39	2
-0.115723	0.173383				21386000	33330000	16	0.812068	0.724535	IPI00121364;IPI00381046;IPI00648116;IPI00648627;IPI00649204;IPI00648921;IPI00649519;IPI00648634	IPI00121364;IPI00381046;IPI00648116;IPI00648627;IPI00649204;IPI00648921	Alveolar soft part sarcoma chromosomal region candidate gene 1 protein homolog;Tether containing UBX domain for GLUT4;Alveolar soft part sarcoma chromosome region, candidate 1 (Human)	Aspscr1;Tug;RP23-84C12.15-011;RP23-84C12.15-009;RP23-84C12.15-004;RP23-84C12.15-007	Q8VBT9-1;Q8VBT9;Q8VBT9-2;Q8VBT9-3;A2AC05;A2AC04;A2AC03;A2AC02	8
-1.13625	0.81705	+			260960000	121070000	24	0.000341547	0.0533476	IPI00121378	IPI00121378	Activated leukocyte cell adhesion molecule;CD166 antigen;Protein DM-GRASP;Putative uncharacterized protein;MuSC;Activated leukocyte cell adhesion molecule soluble isoform	Alcam;musc	Q61490;Q3TTY3;Q54AJ5;Q5MPX5	1
0.00129789	-0.165985				75369000	45218000	8	0.896444	0.662406	IPI00121386;IPI00556704	IPI00121386;IPI00556704	DSH homolog 2;Segment polarity protein dishevelled homolog DVL-2;Putative uncharacterized protein;Dishevelled 2, dsh homolog (Drosophila)	Dvl2;mCG_22505;RP23-172M21.1-001	Q60838;Q3V330;Q7TN14	2
-0.616614	0.721241				1242400000	832180000	63	0.0431344	0.0389948	IPI00121387;IPI00850311;IPI00230193	IPI00121387	Guanine nucleotide-binding protein subunit alpha-11;Guanine nucleotide binding protein, alpha 11;Putative uncharacterized protein	Gna11;Gna-11;mCG_12089	P21278;Q3UPA1;Q91X95	3
-0.0554714	0.00719549				14886000	22717000	8	0.903413	0.990339	IPI00121390	IPI00121390	Colon cancer-associated protein Mic1;Uncharacterized protein C18orf8 homolog;Putative uncharacterized protein	Mic1;3110002H16Rik	Q8VC42;Q3TWH4;Q3U4H5;Q3UMX3	1
-0.354335	0.164143				281340000	212100000	33	0.317045	0.824887	IPI00121427	IPI00121427	5B10;Calcyclin;Prolactin receptor-associated protein;Protein S100-A6;S100 calcium-binding protein A6;MC3T3-E1 calcyclin;Putative uncharacterized protein;S100 calcium binding protein A6 (Calcyclin)	Cacy;S100a6;mCG_22216	P14069;Q545I9	1
-0.614425	0.661385				7789900000	9251500000	431	0.0438324	0.0663215	IPI00121430;IPI00830892;IPI00776316;IPI00881909;IPI00319976;IPI00230527	IPI00121430;IPI00830892;IPI00776316;IPI00881909;IPI00319976;IPI00230527	Collagen alpha-1(XII) chain;Putative uncharacterized protein	Col12a1	Q60847-1;Q60847;Q60847-5;Q60847-2;Q3TNZ7;Q60847-3;Q60847-4	6
0.432639	-0.150817				2368800	1362800	2	0.438071	0.861719	IPI00121434;IPI00461350	IPI00121434;IPI00461350	RNA-binding protein with multiple splicing 2;Putative uncharacterized protein	Rbpms2	Q8VC52;Q9CWY6	2
0.139208	-0.580526				55196000	56448000	10	0.781264	0.245084	IPI00121437;IPI00751004	IPI00121437;IPI00751004	Exosome complex exonuclease RRP4;Exosome component 2;Ribosomal RNA-processing protein 4;Putative uncharacterized protein	Exosc2;Rrp4;mCG_130468;RP23-65P13.1-001;RP23-65P13.1-005	Q8VBV3;Q3TKQ3;A2AV19	2
-0.139252	0.234379				932090000	774210000	55	0.766271	0.644278	IPI00121440;IPI00848492;IPI00757916	IPI00121440;IPI00848492;IPI00757916	Electron transfer flavoprotein subunit beta	Etfb	Q9DCW4	3
-0.150289	0.0832474				567600000	832830000	15	0.740495	0.980207	IPI00121443	IPI00121443	Cytochrome c oxidase polypeptide VIa-liver;Cytochrome c oxidase subunit 6A1, mitochondrial;Cytochrome c oxidase polypeptide VIa	Cox6a1;Cox6al;mCG_19235	P43024;Q9DCW5	1
0.499374	-0.277831				1769900	1152900	6	0.373323	0.709646	IPI00121466	IPI00121466	H/ACA ribonucleoprotein complex non-core subunit NAF1	Naf1	Q3UMQ8	1
-0.450676	0.38648				2389000000	1770600000	88	0.130244	0.304845	IPI00944143;IPI00121471;IPI00460019	IPI00944143;IPI00121471	Putative uncharacterized protein;Placental thrombin inhibitor;Proteinase inhibitor 6;Serpin B6;Serine (Or cysteine) peptidase inhibitor, clade B, member 6a, isoform CRA_a;Serpinb6a protein	Serpinb6a;Serpinb6;Spi3;mCG_1388	Q3U3L3;Q60854;Q4FJQ6	3
-0.148833	0.262674				222860000	157180000	22	0.799007	0.597643	IPI00121472	IPI00121472	Cell death protein RIP;Receptor-interacting protein 1;Receptor-interacting serine/threonine-protein kinase 1;Serine/threonine-protein kinase RIP	Rinp;Rip;Ripk1	Q60855	1
-0.904926	0.969896				29300000	2488100	3	0.0600508	0.0904768	IPI00121475;IPI00461196	IPI00121475;IPI00461196	Beta-galactosidase-1-like protein	Glb1l	Q8VC60-1;Q8VC60;Q8VC60-2	2
0.14965	-0.317247				17239000	11145000	13	0.768616	0.680686	IPI00121481	IPI00121481	MAD2L1-binding protein;Putative uncharacterized protein;MKIAA0110 protein	Mad2l1bp;Mad2lbp;mKIAA0110	Q9DCX1;Q3U0U3;Q5DU48	1
0.090447	0.206018				57385000	16595000	9	0.849843	0.645167	IPI00121487	IPI00121487	Nuclear envelope membrane protein;Nuclear rim protein;Nurim	Nrm	Q8VC65	1
-0.191162	0.229096				26127000	43384000	10	0.743164	0.735612	IPI00121491;IPI00405395	IPI00121491	MCG14616;Novel protein similar to Trp53 regulating kinase (Trp53rk);Putative uncharacterized protein	2810408M09Rik;mCG_14616;RP23-395E18.2;RP23-395E18.2-002;Trp53rk	Q5U452	2
0.244156	-0.359231				1021200000	1078500000	65	0.492245	0.353834	IPI00121514	IPI00121514	Hsc70/Hsp90-organizing protein;Stress-induced-phosphoprotein 1;Putative uncharacterized protein	Stip1	Q60864;Q3THQ5	1
0.602647	-0.600052				539350000	414040000	44	0.122272	0.191727	IPI00757359;IPI00881332;IPI00121515;IPI00876568;IPI00757442	IPI00757359;IPI00881332;IPI00121515	Caprin-1;Cytoplasmic activation- and proliferation-associated protein 1;GPI-anchored membrane protein 1;GPI-anchored protein p137;Membrane component chromosome 11 surface marker 1;Putative uncharacterized protein;Caprin1 protein;Cell cycle associated protein 1;RNA granule protein 105	Caprin1;G5E5;Gpiap;Gpiap1;Gpip137;M11s1;RP23-266F3.4-016;rng105	Q60865;Q3TEY4;Q3TTW8;Q8CD82;A1L0T9;A2BH48;A9CYP7;Q3UFZ6	5
-0.335372	0.348572				166340000	63072000	22	0.436906	0.538856	IPI00121517;IPI00757059;IPI00755849;IPI00756447	IPI00121517;IPI00757059;IPI00755849;IPI00756447	Parathion hydrolase-related protein;Phosphotriesterase-related protein;Phosphotriesterase related	Pter;RP23-415C3.1-005;RP23-415C3.1-003	Q60866-1;Q60866;Q60866-2;A2AUR5;A2AUR3	4
-0.148001	-0.448312				108340000	93877000	9	0.758181	0.368685	IPI00121520;IPI00275753;IPI00720163	IPI00121520;IPI00275753;IPI00720163	RNA-binding motif, single-stranded-interacting protein 2;Putative uncharacterized protein;Scr3	Rbms2;scr3	Q8VC70;Q3UGN4;Q9WTS9	3
-0.308591	-0.748699				780030	743080	2	0.638662	0.268337	IPI00881959;IPI00121527	IPI00881959;IPI00121527	Cox18 protein;Mitochondrial inner membrane protein COX18	Cox18;Oxa1l2	B7ZNW4;Q8VC74	2
-0.454427	0.517729				308160000	439620000	27	0.183209	0.202631	IPI00121545;IPI00756703;IPI00607988;IPI00459334	IPI00121545;IPI00756703	Calmodulin-dependent calcineurin A subunit alpha isoform;CAM-PRP catalytic subunit;Serine/threonine-protein phosphatase 2B catalytic subunit alpha isoform;Serine/threonine-protein phosphatase	Calna;Ppp3ca;mCG_16625	P63328-1;P63328;B2RRX2;P63328-2	4
-0.615795	-0.0262051				566360000	542150000	13	0.0779445	0.783312	IPI00121550	IPI00121550	Sodium/potassium-dependent ATPase subunit beta-1;Sodium/potassium-transporting ATPase subunit beta-1;ATPase Na+/K+ transporting beta 1 polypeptide;Putative uncharacterized protein;ATPase, Na+/K+ transporting, beta 1 polypeptide;ATPase, Na+/K+ transporting, beta 1 polypeptide, isoform CRA_d	Atp1b1;Atp4b;mCG_9368	P14094;B0LAB6;Q3TRA6;Q3TSQ1;Q3TV47;Q545P0	1
0.872868	-0.908469				473800000	414420000	43	0.0283455	0.058762	IPI00121552	IPI00121552	OMPdecase;Orotate phosphoribosyltransferase;Orotidine 5-phosphate decarboxylase;Uridine 5-monophosphate synthase;Putative uncharacterized protein;Uridine monophosphate synthetase;Uridine monophosphate synthetase, isoform CRA_a	Umps;mCG_127134	P13439;Q3TVV7;Q544K9	1
0.00791302	0.123931				91078000	190540000	30	0.885059	0.923389	IPI00121556;IPI00606036	IPI00121556;IPI00606036	Component of oligomeric Golgi complex 8;Conserved oligomeric Golgi complex subunit 8;Putative uncharacterized protein;Component of oligomeric golgi complex 8;Component of oligomeric golgi complex 8, isoform CRA_a	Cog8;MNCb-5704;mCG_145761	Q9JJA2;Q3U184;Q3U5F9;Q8BFW5	2
0.0311129	-3.7167		+		70606000	193540000	4	0.845331	4.9922e-16	IPI00928471;IPI00121558	IPI00928471;IPI00121558	Tubal3 protein;Tubulin alpha chain-like 3	Tubal3	B9EJS3;Q3UX10	2
-0.0363631	-0.467055				21505000	14860000	5	0.932711	0.51317	IPI00121562	IPI00121562	Ribosome biogenesis protein WDR12;WD repeat-containing protein 12;Putative uncharacterized protein;WD repeat domain 12;WD repeat domain 12, isoform CRA_a	MNCb-5414;Wdr12;mCG_116539	Q9JJA4;Q4V9X1	1
-0.362603	0.194339				13458000	25800000	5	0.561968	0.693352	IPI00121566;IPI00856958	IPI00121566	GMP reductase 1;Guanosine 5-monophosphate oxidoreductase 1	Gmpr;Gmpr1	Q9DCZ1	2
-0.046176	0.137897				127550000	424490000	30	0.967534	0.884092	IPI00121575;IPI00650049	IPI00121575;IPI00650049	Alpha-1,3-mannosyltransferase ALG2;Asparagine-linked glycosylation protein 2 homolog;GDP-Man:Man(1)GlcNAc(2)-PP-dolichol mannosyltransferase;Asparagine-linked glycosylation 2 homolog (Yeast, alpha-1,3-mannosyltransferase)	Alg2;MNCb-5081;RP23-457P12.3-002	Q9DBE8;A2AJM6	2
-0.270034	-0.203552				141800000	121310000	10	0.529965	0.593458	IPI00121576;IPI00658743;IPI00807819;IPI00670400	IPI00121576;IPI00658743;IPI00807819;IPI00670400	Apolipoprotein O;Protein FAM121B;Apoo protein;MCG51135, isoform CRA_c;Putative uncharacterized protein	Apoo;Fam121b;RP23-272D10.2-004;mCG_51135;RP23-272D10.2-001	Q9DCZ4;B1ASQ2;Q3KNM9;Q9D186	4
0.467697	-0.505963				624700000	872030000	155	0.221666	0.170164	IPI00121596;IPI00654361	IPI00121596	Pre-mRNA-processing-splicing factor 8;Splicing factor Prp8;Putative uncharacterized protein	Prp8;Prpf8	Q99PV0;Q3TI71	2
0.211511	-0.567425				12814000	13733000	7	0.639247	0.414325	IPI00121617	IPI00121617	M-phase phosphoprotein 8;Putative uncharacterized protein;RIKEN cDNA 4930548G07	Mphosph8;mCG_13724	A6H600;Q3TWY7;Q3TYA6;Q3UFC8;Q3ULG7;Q3UX18;Q9CU16;Q9CUH4;Q9JJB4	1
0.0668125	-0.0463101				465280000	1463300000	19	0.793311	0.843568	IPI00121623;IPI00381660	IPI00121623	8 kDa dynein light chain;Dynein light chain 1, cytoplasmic;Dynein light chain LC8-type 1;Protein inhibitor of neuronal nitric oxide synthase;Putative uncharacterized protein	Dlc1;Dncl1;Dnclc1;Dynll1	P63168;Q9D6F6	2
0.268075	-0.197616				136080000	153860000	15	0.475994	0.536032	IPI00121627	IPI00121627	Cleft lip and palate transmembrane protein 1 homolog;Thymic epithelial cell surface antigen	Clptm1;N14	Q8VBZ3	1
0.93017	-0.907793				51373000	5831200	6	0.0871002	0.223396	IPI00121634;IPI00857063;IPI00856802	IPI00121634;IPI00857063;IPI00856802	Ecotropic retroviral leukemia receptor;Ecotropic retrovirus receptor;High affinity cationic amino acid transporter 1;Solute carrier family 7 member 1;System Y+ basic amino acid transporter;Putative uncharacterized protein;Solute carrier family 7 (Cationic amino acid transporter, y+ system), member 1	Atrc1;Rec-1;Slc7a1	Q09143;Q3UGD6;Q3UTL4;Q3TQZ8	3
0.00317045	-0.800928				809460	8844000	3	0.970804	0.232438	IPI00654074;IPI00121655;IPI00750042;IPI00928465;IPI00918576	IPI00654074;IPI00121655;IPI00750042;IPI00928465;IPI00918576	Putative uncharacterized protein;Bromodomain and WD repeat-containing protein 1;WD repeat-containing protein 9	Brwd1;Wdr9	Q3UUZ7;Q921C3-1;Q921C3;Q921C3-2;Q3TSA7;Q3UMZ7	5
-0.190997	0.511266				11722000	42600000	12	0.772035	0.321409	IPI00121674;IPI00116819;IPI00875949	IPI00121674	Rab-interacting lysosomal-like protein 1;RILP-like protein 1	MNCb-2440;Rilpl1	Q9JJC6	3
-2.07449	-0.890787	+			22559000	6485000	5	5.767e-05	0.232803	IPI00762655;IPI00121716;IPI00856507;IPI00226666;IPI00226664;IPI00918517;IPI00226665;IPI00321359;IPI00911131;IPI00399832	IPI00762655;IPI00121716;IPI00856507;IPI00226666;IPI00226664;IPI00918517;IPI00226665;IPI00321359;IPI00911131;IPI00399832	Dlk1;Delta-like;Delta-like 1 homolog (Drosophila);Dlk (Delta like);Dlk1 protein;Putative uncharacterized protein;Adipocyte differentiation inhibitor protein;Fetal antigen 1;Preadipocyte factor 1;Protein delta homolog 1;Delta-like 1	Dlk1;dlk;mCG_13045;Dlk;Pref1;Scp-1	B4YB45;B4YB47;Q925U3;Q09163-1;Q09163;B4YB48;Q09163-2;Q09163-4;B4YB46;Q09163-3;Q09163-5;B0LAC1;Q9DAU5;Q09163-6	10
0.00388999	0.359746				276230000	190500000	56	0.89534	0.406661	IPI00121736	IPI00121736	ALG-257;PMP41;Probable calcium-binding protein ALG-2;Programmed cell death protein 6;Programmed cell death 6, isoform CRA_a;Putative uncharacterized protein	Alg2;Pdcd6;mCG_20964	P12815;Q3UGE5;Q8C5M4	1
0.443925	-0.50177				453630000	463860000	30	0.237231	0.263042	IPI00121758;IPI00515147;IPI00459625;IPI00515174;IPI00280967;IPI00807899	IPI00121758;IPI00515147;IPI00459625;IPI00515174;IPI00280967;IPI00807899	TAR DNA-binding protein 43;Putative uncharacterized protein;MCG16669, isoform CRA_b;TAR DNA binding protein;TDP-43 variant 1;TARDBP S9;TARDBP S8;MCG16669, isoform CRA_f;TARDBP S7;TDP-43 variant 5;TDP-43 variant 3;MCG16669, isoform CRA_a;TARDBP S6;Tardbp protein	Tardbp;Tdp43;mCG_16669;RP23-331P21.5-001;RP23-331P21.5-007;TARDBP;RP23-331P21.5-003;RP23-331P21.5-006	Q921F2;Q3U591;Q3V0E7;Q544R5;Q8BUM1;Q6VYI4;Q6VYI5;Q8BLD4;C9DT14;Q8R0B4;Q05C33	6
0.440314	-0.521204				389450000	538250000	41	0.240668	0.159571	IPI00121760;IPI00555009;IPI00849712;IPI00463538	IPI00121760	Heterogeneous nuclear ribonucleoprotein L-like	Hnrpll	Q921F4-1;Q921F4	4
0.854235	-0.175582				57728000	215720000	7	0.115649	0.567384	IPI00944717;IPI00121767	IPI00944717;IPI00121767	Lysine-specific demethylase NO66;Nucleolar protein 66	MNCb-7109;No66	B2RQV2;Q9JJF3	2
-0.0688162	0.0753272				43864000	80451000	6	0.901218	0.914605	IPI00944682;IPI00121776	IPI00944682;IPI00121776	Novel protein (2010106G01Rik);RIKEN cDNA 2010106G01;Putative uncharacterized protein;Intramembrane protease 3;Presenilin-like protein 2;Signal peptide peptidase-like 2A	2010106G01Rik;mCG_67547;RP23-130L11.5;RP23-130L11.5-001;Imp3;MNCb-3763;Psl2;Sppl2a	A2AI51;Q9CPY9;Q9CVG0;Q9JJF9	2
-0.737591	1.04907				11732000	22326000	12	0.224721	0.012755	IPI00121785	IPI00121785	Leucine-rich repeat and calponin homology domain-containing protein 4;MFLJ00248 protein;Putative uncharacterized protein;Lrch4 protein	Lrch4;mFLJ00248	Q921G6;Q6KAP0;Q8C2M4;Q8K381	1
-0.0754136	0.0313951				103080000	197340000	37	0.906531	0.895609	IPI00121787	IPI00121787	Gamma-tubulin complex component 2;Putative uncharacterized protein	Gcp2;Tubgcp2	Q921G8;Q3TIB7;Q3UIT6;Q8BZZ0	1
0.0579701	-0.00229573				6113500000	4034400000	108	0.965278	0.924574	IPI00121788;IPI00648615;IPI00648105;IPI00848536;IPI00605254;IPI00649645	IPI00121788;IPI00648615;IPI00648105;IPI00848536;IPI00605254;IPI00649645	Macrophage 23 kDa stress protein;Osteoblast-specific factor 3;Peroxiredoxin-1;Thioredoxin peroxidase 2;Thioredoxin-dependent peroxide reductase 2;MCG19655;Peroxiredoxin 1;Putative uncharacterized protein	Msp23;Paga;Prdx1;Tdpx2;mCG_19655;RP23-177C18.2-001;RP23-177C18.2-006;RP23-177C18.2-004;RP23-177C18.2-002	P35700;B1AXW7;Q3U9J9;B1AXW6;B1AXW5;B1AXW4	6
0.840765	-0.710024				1938800	1597000	4	0.139516	0.295299	IPI00121814;IPI00403784	IPI00121814;IPI00403784	Uncharacterized protein C4orf14 homolog;Putative uncharacterized protein	MNCb-4931;2610024G14Rik	Q9JJG9;Q8BMY1	2
-0.293288	0.137504				1136800000	866030000	75	0.302954	0.8864	IPI00121827;IPI00751332;IPI00929863	IPI00121827;IPI00751332;IPI00929863	Tyrosine-protein kinase receptor;Beta-type platelet-derived growth factor receptor;CD140 antigen-like family member B	Pdgfrb;Pdgfr	Q3UYC9;Q7TMR8;P05622;Q003I5;Q3TZ27	3
-0.338524	0.280838				585920000	793760000	61	0.362788	0.538788	IPI00121833;IPI00122139;IPI00222793	IPI00121833;IPI00122139;IPI00222793	3-ketoacyl-CoA thiolase A, peroxisomal;Acetyl-CoA acyltransferase A;Beta-ketothiolase A;Peroxisomal 3-oxoacyl-CoA thiolase A;3-ketoacyl-CoA thiolase B, peroxisomal;Acetyl-CoA acyltransferase B;Beta-ketothiolase B;Peroxisomal 3-oxoacyl-CoA thiolase B;Putative uncharacterized protein;MCG21883, isoform CRA_e;Acaa1a protein;MCG21883, isoform CRA_b	Acaa1;Acaa1a;Acaa1b;mCG_21883;D9Ertd25e	Q921H8;Q8VCH0;Q3TUU3;Q3UKM0;Q3UPU8;Q8BLD7;Q8R343	3
-1.41031	0.701771				188540	466230	2	0.0244177	0.213847	IPI00121842	IPI00121842	Antigen peptide transporter 2;ATP-binding cassette sub-family B member 3;Histocompatibility antigen modifier 2;Putative uncharacterized protein;TAP2;Antigen processing transporter TAP2;Transporter 2, ATP-binding cassette, sub-family B (MDR/TAP);Tap2 protein	Abcb3;Ham2;Ham-2;Tap2;TAP2-d;TAP2-g7;TAP2-f;TAP2-k;H2 TAP2;RP23-123G8.1-001	P36371;Q3TXM1;Q3UA79;Q61227;Q61228;Q61229;Q61230;Q792S7;Q80WF7	1
0.166972	-0.111056				107220000	78337000	20	0.637255	0.794002	IPI00121851;IPI00830479	IPI00121851;IPI00830479	Prefoldin subunit 3;Von Hippel-Lindau-binding protein 1;von Hippel-Lindau binding protein 1;Vbp1 protein;Putative uncharacterized protein	Pfdn3;Vbp1;mCG_17124;RP23-252K7.8-001;RP23-252K7.8-002	P61759;A3KGB1;A3KMJ8;Q3TIR6	2
0.389126	-0.286973				19147000	47776000	9	0.429976	0.516713	IPI00121859;IPI00461624	IPI00121859;IPI00461624	Kelch domain-containing protein 4;Klhdc4 protein	Klhdc4	Q921I2;Q6PE06	2
0.598937	-0.653242				31495000	47742000	13	0.186943	0.19716	IPI00121887;IPI00930846;IPI00930819;IPI00224168;IPI00284630;IPI00886311;IPI00753843	IPI00121887;IPI00930846;IPI00930819;IPI00224168	Transcription elongation factor A protein 1;Transcription elongation factor S-II protein 1;Transcription elongation factor TFIIS.o;Putative uncharacterized protein;Transcription elongation factor S-II	Tcea1;Tceat	P10711-1;P10711;Q3UPE0;Q3UWX7;Q9JMB4;P10711-2	7
0.992043	-0.811751				16827000	14922000	6	0.0417918	0.22566	IPI00121891;IPI00851029	IPI00121891;IPI00851029	Ubiquitin carrier protein S;Ubiquitin-conjugating enzyme E2 S;Ubiquitin-conjugating enzyme E2-24 kDa;Ubiquitin-conjugating enzyme E2-EPF5;Ubiquitin-protein ligase S	E2epf;Ube2s	Q921J4	2
-0.479452	0.578407				63609000	52732000	14	0.294258	0.251316	IPI00121931;IPI00648832	IPI00121931	Secernin-2;Secernin 2;Secernin 2, isoform CRA_b	Scrn2;mCG_13220;RP23-428N4.3-001	Q8VCA8;A2A712	2
0.187134	0.124461				29546000	42945000	18	0.638463	0.924163	IPI00121949;IPI00858209;IPI00750657	IPI00121949;IPI00858209;IPI00750657	LanC-like protein 2;Testis-specific adriamycin sensitivity protein	Lancl2;Tasp	Q9JJK2	3
0.27608	-0.421225				5284600	12249000	4	0.625075	0.562076	IPI00608092;IPI00338793;IPI00121971;IPI00124066	IPI00608092;IPI00338793;IPI00121971;IPI00124066	Histone deacetylase complex subunit Sin3b;Paired amphipathic helix protein Sin3b;Transcriptional corepressor Sin3b;Putative uncharacterized protein;Transcriptional regulator, SIN3B (Yeast), isoform CRA_e;Sin3b protein	Kiaa0700;Sin3b;mCG_5634	Q62141-4;Q62141;Q3TXW9;Q62141-1;Q62141-3;Q62141-2;Q3TN09;Q80WX0	4
0.182565	-0.0107737				252810000	180490000	14	0.566288	0.825095	IPI00653745;IPI00121974	IPI00653745;IPI00121974	Putative uncharacterized protein;Transmembrane and coiled-coil domain-containing protein 1	Tmco1	Q3V4A0;Q921L3	2
0.479644	-0.570507				850810000	590530000	48	0.211036	0.128708	IPI00122011;IPI00625759	IPI00122011;IPI00625759	Pre-mRNA-splicing factor SF3b 130 kDa subunit;Spliceosome-associated protein 130;Splicing factor 3B subunit 3;Splicing factor 3b, subunit 3	Kiaa0017;Sf3b3;mCG_3763	Q921M3-1;Q921M3;B2RSV4;Q921M3-2	2
0.0316775	0.130931				296290000	213160000	25	0.843139	0.906113	IPI00755997;IPI00753818;IPI00122012;IPI00755478;IPI00669009;IPI00757966;IPI00663697	IPI00755997;IPI00753818;IPI00122012	Golgi autoantigen, golgin subfamily a;MKIAA4150 protein;130 kDa cis-Golgi matrix protein;Golgin subfamily A member 2	Golga2;RP23-161B9.7-007;mKIAA4150	A2AN44;Q5DTL1;A2AN43;Q921M4;A2AN47	7
-0.238187	0.0315363				166840000	96509000	21	0.613518	0.991989	IPI00122015	IPI00122015	Protein FAM49B	Fam49b	Q921M7	1
0.667393	-0.71921				18548000	45450000	11	0.172421	0.159967	IPI00122038;IPI00230236	IPI00122038;IPI00230236	DEAD box protein 27;Probable ATP-dependent RNA helicase DDX27;DEAD (Asp-Glu-Ala-Asp) box polypeptide 27;MCG14602, isoform CRA_c;Putative uncharacterized protein	Ddx27;mCG_14602;RP23-19L12.8-001	Q921N6-1;Q921N6;Q921N6-2;Q3UUG2	2
0.137372	-0.139252				15498000	12255000	6	0.788079	0.90168	IPI00122054;IPI00881146;IPI00881280	IPI00122054;IPI00881146	GPN-loop GTPase 1;MBD2-interacting protein;XPA-binding protein 1;Putative uncharacterized protein;XPA binding protein 1	Gpn1;Mbdin;Xab1;mCG_141152	Q8VCE2;Q4VAB2	3
-0.222364	0.449112				1016000	1540900	3	0.741261	0.412687	IPI00122065	IPI00122065	5(3)-deoxyribonucleotidase, mitochondrial;Deoxy-5-nucleotidase 2	Dnt2;Nt5m	Q8VCE6	1
-0.289034	0.295253				180900000	144670000	25	0.517269	0.562165	IPI00122075	IPI00122075	CARD adapter inducing interferon beta;Interferon beta promoter stimulator protein 1;Mitochondrial antiviral-signaling protein;Virus-induced-signaling adapter;Novel protein (D430028G21Rik);RIKEN cDNA D430028G21, isoform CRA_a;Putative uncharacterized protein	Ips1;Mavs;Visa;D430028G21Rik;mCG_18503;RP23-387C21.3;RP23-387C21.3-001	Q8VCF0;A2ANC9;Q3U5B1	1
0.589092	-0.496855				34708000	30716000	11	0.193821	0.410829	IPI00122084	IPI00122084	nPKC-D1;nPKC-mu;Protein kinase C mu type;Protein kinase D;Serine/threonine-protein kinase D1	Pkcm;Pkd;Prkcm;Prkd1	Q62101	1
0.151339	-0.270678				20433000	16931000	4	0.765949	0.648758	IPI00850753;IPI00132006;IPI00122127;IPI00403564	IPI00850753;IPI00132006;IPI00122127;IPI00403564	Putative uncharacterized protein;RNA binding protein gene with multiple splicing	Rbpms	Q9CPU5;Q78HG1;Q8C586	4
-0.117553	0.0350608				97640000	99502000	11	0.819662	0.943451	IPI00653330;IPI00122129	IPI00653330;IPI00122129	Asparagine-linked glycosylation protein 1 homolog;Beta-1,4-mannosyltransferase;Chitobiosyldiphosphodolichol beta-mannosyltransferase;GDP-Man:GlcNAc2-PP-dolichol mannosyltransferase;GDP-mannose-dolichol diphosphochitobiose mannosyltransferase	Alg1	Q921Q3-1;Q921Q3;Q921Q3-2	2
-0.373196	0.672199				81876000	145920000	23	0.43298	0.119553	IPI00122131	IPI00122131	Ras and Rab interactor 1;Ras interaction/interference protein 1	Rin1	Q921Q7	1
-1.02885	0.916247				3473500	32484000	3	0.106004	0.0660753	IPI00122152	IPI00122152	Retinol dehydrogenase 10	Rdh10	Q8VCH7	1
-0.0964063	-0.0295734				15705000	40560000	10	0.841137	0.843229	IPI00122168;IPI00404814;IPI00626687;IPI00876304	IPI00122168;IPI00404814	Protein-tyrosine phosphatase PTP36;Tyrosine-protein phosphatase non-receptor type 14;Putative uncharacterized protein;PTP36-B isoform;PTP36-A isoform	Ptpn14	Q62130;Q8C3A0;Q8CAV9;Q8CE88;Q9JLJ8;Q9JLJ9;Q8C3A1	4
-0.867199	-0.288999				5711500	17951000	3	0.174496	0.627874	IPI00122175;IPI00880360	IPI00122175;IPI00880360	Transmembrane protein 9B;Putative uncharacterized protein	Tmem9b	Q9JJR8;Q3UI08	2
1.53242	-1.67103				46229000	19030000	9	0.00507602	0.00714709	IPI00122202	IPI00122202	Ncapg protein;Putative uncharacterized protein	Ncapg	B2RQA7;Q9JK28	1
0.00432164	0.122341				306290000	519930000	40	0.894525	0.92594	IPI00762273;IPI00122215;IPI00830554;IPI00654057;IPI00831229	IPI00762273;IPI00122215;IPI00830554	Lamina-associated polypeptide 1B;Torsin-1A-interacting protein 1	Lap1B;Tor1aip1	Q1EQW1;Q921T2	5
-0.155663	0.442439				22660000	37443000	9	0.752819	0.373232	IPI00122217;IPI00653256	IPI00122217;IPI00653256	Squalene epoxidase;Squalene monooxygenase;Putative uncharacterized protein	Erg1;Sqle;mCG_18625	P52019;Q3TQK8;Q3TSS7	2
1.11995	-1.22449				17534000	20834000	8	0.0214479	0.047996	IPI00122220	IPI00122220	RNA 3-terminal phosphate cyclase-like protein;Putative uncharacterized protein	Rcl1;Rnac	Q9JJT0;Q3THS8	1
1.08692	-1.44391				259070000	135460000	25	0.00659162	0.00328138	IPI00122223	IPI00122223	DNA topoisomerase 2-alpha;DNA topoisomerase II, alpha isozyme;Putative uncharacterized protein;Top2a protein;DNA topoisomerase 2	Top2;Top-2;Top2a	Q01320;Q3TTG4;Q3UUS6;Q52KI5;Q6PET9;Q8CCE5	1
-0.0317249	0.205393				360900000	265150000	17	0.962884	0.72913	IPI00122234	IPI00122234	Glucosamine 6-phosphate N-acetyltransferase;Phosphoglucosamine acetylase;Phosphoglucosamine transacetylase;Protein EMeg32;Putative uncharacterized protein	Gna1;Gnpnat1	Q9JK38;Q3THZ8	1
-0.12089	0.164143				1546600000	1607000000	42	0.616351	0.710734	IPI00122245;IPI00133412	IPI00122245	Rho-related GTP-binding protein RhoC;Silica-induced gene 61 protein	Arhc;Rhoc	Q62159	2
-0.38677	0.53107				50151000	63971000	16	0.398382	0.263255	IPI00122251;IPI00929911	IPI00122251;IPI00929911	[Pyruvate dehydrogenase [lipoamide]] kinase isozyme 2, mitochondrial;Pyruvate dehydrogenase kinase isoform 2;Pyruvate dehydrogenase kinase, isoenzyme 2;Pyruvate dehydrogenase kinase, isoenzyme 2, isoform CRA_a	Pdk2;mCG_13652;RP23-112C19.5-001	Q9JK42;Q8VC63	2
0.0621218	0.0888201				478180000	535880000	37	0.801984	0.990369	IPI00122265	IPI00122265	SH3 domain-binding glutamic acid-rich-like protein;Putative uncharacterized protein	Sh3bgrl	Q9JJU8;Q3U9A8	1
0.0323829	-0.0877027				491490000	385540000	28	0.8575	0.73798	IPI00128778;IPI00122267	IPI00128778;IPI00122267	Endophilin-B1;SH3 domain-containing GRB2-like protein B1;Endophilin B1 testis variant;Putative uncharacterized protein	Kiaa0491;Sh3glb1	Q9JK48-2;Q9JK48;Q9JK48-1;Q3TYR7	2
-0.280773	-0.0439582				7467300	17595000	8	0.674436	0.925324	IPI00845788;IPI00122269	IPI00845788;IPI00122269	Erythroblast macrophage protein;Macrophage erythroblast attacher;Putative uncharacterized protein	Emp;Maea	Q4VC33-2;Q4VC33;Q4VC33-1;Q9CVN2	2
-0.345949	0.436482				567840000	555170000	33	0.350872	0.259763	IPI00122273	IPI00122273	Alpha-dystroglycan;Beta-dystroglycan;Dystroglycan;Dystrophin-associated glycoprotein 1;Dystroglycan 1;Putative uncharacterized protein	Dag1;Dag-1;mCG_140684	Q62165;Q544G5;Q8BPJ7;Q8CBE6	1
0.229096	-0.307109				105750000	80010000	18	0.535416	0.527456	IPI00122285	IPI00122285	Alpha-1,6-mannosyl-glycoprotein 2-beta-N-acetylglucosaminyltransferase;Beta-1,2-N-acetylglucosaminyltransferase II;GlcNAc-T II;Mannoside acetylglucosaminyltransferase 2;N-glycosyl-oligosaccharide-glycoprotein N-acetylglucosaminyltransferase II;Putative uncharacterized protein	Mgat2	Q921V5;Q3TBY6;Q3TXN3;Q3U5X7	1
-1.39172	1.50944	+	+	+	177320000	197100000	34	0.000185517	1.05065e-05	IPI00122293	IPI00122293	Prolargin;Proline-arginine-rich end leucine-rich repeat protein;Proline arginine-rich end leucine-rich repeat;Putative uncharacterized protein	Prelp;mCG_6934	Q9JK53;Q543S0;Q8CAZ9	1
-0.884194	0.610228				107190000	131420000	29	0.0251239	0.162707	IPI00122297;IPI00750932	IPI00122297;IPI00750932	Adenylate cyclase type 6;Adenylate cyclase type VI;Adenylyl cyclase 6;ATP pyrophosphate-lyase 6;Ca(2+)-inhibitable adenylyl cyclase;MKIAA0422 protein	Adcy6;mKIAA0422	Q01341;Q80U07	2
-2.99148	0.168	+			5479400	9818700	5	1.98336e-06	0.666026	IPI00122320;IPI00880688	IPI00122320;IPI00880688	Quinone oxidoreductase homolog 1;Quinone oxidoreductase-like protein 1;Zeta-crystallin homolog	Cryzl1	Q921W4-1;Q921W4	2
-0.40093	0.254836				47539000	44009000	16	0.380706	0.691131	IPI00122327;IPI00129989	IPI00122327;IPI00129989	85 kDa calcium-independent phospholipase A2;Group VI phospholipase A2;Putative uncharacterized protein;Phospholipase A2, group VI, isoform CRA_d;Phospholipase A2, group VI	Pla2g6;mCG_128876	P97819-2;P97819;P97819-1;Q3U613;Q3UN31;Q7TPX2	2
0.592158	-0.0800879				172930000	313680000	36	0.121112	0.748893	IPI00122344	IPI00122344	Cystathionine gamma-lyase;Gamma-cystathionase	Cth	Q8VCN5	1
0.0254541	0.0471196				698960000	309470000	26	0.870548	0.937011	IPI00953773;IPI00122346	IPI00953773;IPI00122346	Putative uncharacterized protein;Signal sequence receptor, delta;Signal sequence receptor, delta, isoform CRA_c;Signal sequence receptor subunit delta;Translocon-associated protein subunit delta;Signal sequence receptor, delta, isoform CRA_b	Ssr4;mCG_8079;RP23-373N8.7-001	Q9D6F7;Q9D8L3;Q9DC94;Q62186;Q3TVJ8	2
1.66503	0.0922074	+			20968000	29328000	3	0.000610765	0.849249	IPI00122348	IPI00122348	Tubulin-folding cofactor C;Tubulin-specific chaperone C	Tbcc	Q8VCN9	1
0.521352	-0.455435				239830000	280140000	15	0.167187	0.302343	IPI00122350;IPI00895322	IPI00122350;IPI00895322	U1 small nuclear ribonucleoprotein A;Putative uncharacterized protein	Rnu1a-1;Snrpa	Q62189;Q9CXX7	2
0.469782	-0.224671				16956000	9182600	8	0.33909	0.793519	IPI00122358;IPI00111932	IPI00122358	DNA-directed RNA polymerase III subunit F;DNA-directed RNA polymerase III subunit RPC6;Polymerase (RNA) III (DNA directed) polypeptide F;Polymerase (RNA) III (DNA directed) polypeptide F, isoform CRA_a;Putative uncharacterized protein	Polr3f;mCG_2911;RP23-70J9.5-001	Q921X6;A2AN95;Q8C108	2
-0.036082	0.00633396				1691000000	1899200000	113	0.809747	0.940575	IPI00122362	IPI00122362	Protein disulfide isomerase-related protein;Protein disulfide-isomerase A5;Putative uncharacterized protein	Pdia5;Pdir	Q921X9;Q9CSM8	1
-0.499565	1.2509				8826800	46672000	2	0.417056	0.00681844	IPI00816869;IPI00471089;IPI00122368;IPI00816853;IPI00130524;IPI00817030	IPI00816869;IPI00471089;IPI00122368;IPI00816853;IPI00130524;IPI00817030	ATP receptor;P2X purinoceptor 4;Purinergic receptor;P2X purinoceptor;ATP receptor P2X4 subunit isoform b	P2rx4;P2x4	Q9JJX6-1;Q9JJX6;Q3TR36;Q3UCX4;Q9Z257;Q9JJX6-3;Q9JJX6-2;Q9Z256;Q9JJX6-4;Q9WUN9	6
0.245009	-0.756039				11578000	6606300	5	0.591495	0.317311	IPI00122383	IPI00122383	U3 small nucleolar ribonucleoprotein protein IMP3	Imp3	Q921Y2	1
-0.216803	0.0701146				12673000	17372000	5	0.738866	0.894008	IPI00122384	IPI00122384	Major facilitator superfamily domain-containing protein 5	Mfsd5	Q921Y4	1
0.17594	-0.321748				231450000	268150000	26	0.577029	0.436528	IPI00122392	IPI00122392	Protein Gamm1;UPF0160 protein MYG1, mitochondrial;Melanocyte proliferating gene 1	Myg1	Q9JK81;Q8R038	1
0.326192	-0.250629				1018700000	1030500000	81	0.377121	0.500389	IPI00122399	IPI00122399	E-selectin ligand 1;Golgi apparatus protein 1;Golgi sialoglycoprotein MG-160;Putative uncharacterized protein	Esl1;Glg1;Mg160;Selel;esl-1	Q61543;Q3TMG0;Q53WR6;Q8BQH1	1
0.358059	-0.332244				38888000	16924000	12	0.410746	0.579767	IPI00122400;IPI00875808;IPI00474795	IPI00122400;IPI00875808;IPI00474795	Component of gems 3;DEAD box protein 20;DEAD box protein DP 103;Gemin-3;Probable ATP-dependent RNA helicase DDX20;Regulator of steroidogenic factor 1;DEAD (Asp-Glu-Ala-Asp) box polypeptide 20;DEAD (Asp-Glu-Ala-Asp) box polypeptide 20, isoform CRA_b;Putative uncharacterized protein;DEAD-box corepressor DP103 alpha;DEAD-box corepressor DP103 beta	Ddx20;Dp103;Gemin3;mCG_10753	Q9JJY4;Q059Z6;Q8BQD9;Q8R4Z6;Q8R4Z5	3
0.366588	-0.445617				2475800000	2119700000	61	0.365791	0.25904	IPI00122413;IPI00473762;IPI00407917;IPI00850681;IPI00762232;IPI00881026;IPI00275118;IPI00756253;IPI00117610;IPI00881383;IPI00131534	IPI00122413;IPI00473762;IPI00407917;IPI00850681;IPI00762232;IPI00881026;IPI00275118;IPI00756253	60S ribosomal protein L9;MCG10266, isoform CRA_a;Putative uncharacterized protein;Ribosomal protein L9	Rpl9;mCG_10266	P51410;Q5EBQ6;Q5M9J5	11
0.456175	-0.293147				51563000	34749000	10	0.394204	0.628883	IPI00122418;IPI00752942;IPI00649422	IPI00122418;IPI00752942;IPI00649422	Cisplatin resistance-associated-overexpressed protein;Luc7-like protein 3	Crop;Luc7l3	Q5SUF2-2;Q5SUF2;Q5SUF2-3;Q5SUF2-1	3
0.424707	-0.445441				2049900000	1807200000	36	0.286196	0.259214	IPI00122421;IPI00623893;IPI00648920	IPI00122421;IPI00623893	60S ribosomal protein L27	Rpl27;mCG_15532;mCG_20222;RP23-328K2.2-001	P61358;Q5BLJ9;Q9CSM4	3
0.372952	-0.335062				69704000	120310000	15	0.347498	0.430138	IPI00122426;IPI00264398;IPI00648315;IPI00754211;IPI00849754;IPI00853788	IPI00122426;IPI00264398;IPI00648315;IPI00754211	60S ribosomal protein L19;Ribosomal protein L19	Rpl19;mCG_11796;mCG_21896;RP23-309H19.6-001;RP23-309H19.6-002	P84099;Q5I0T8;A2A547	6
0.0316775	0.183709				1351400	1449400	10	0.93175	0.708472	IPI00122428	IPI00122428	Alpha-crystallin C chain;Heat shock protein beta-8;Small stress protein-like protein HSP22	Cryac;Hsp22;Hspb8	Q9JK92	1
-2.61564	1.78245	+	+	+	22566000	153660000	3	4.0271e-07	1.4738e-07	IPI00122430;IPI00474206	IPI00122430;IPI00474206	Transmembrane protein 97	Tmem97	Q8VD00	2
-0.115832	0.390338				340970000	293370000	35	0.831111	0.370429	IPI00122442;IPI00886399;IPI00886333;IPI00885905	IPI00122442;IPI00886399;IPI00886333	Branched-chain-amino-acid aminotransferase, mitochondrial;Branched-chain-amino-acid aminotransferase;Putative uncharacterized protein	Bcat2;Bcatm;Eca40	O35855;Q3ULU3;Q8CAX1;O88374	4
-0.072589	0.467071				12487000000	13090000000	228	0.724245	0.206373	IPI00122450;IPI00775950;IPI00462119;IPI00775997;IPI00757121;IPI00758267;IPI00757635;IPI00754268;REV__IPI00896602;REV__IPI00896607	IPI00122450;IPI00775950;IPI00462119;IPI00775997	Putative uncharacterized protein;Caldesmon 1	Cald1	Q3TUS1;Q3UGC3;Q8VCQ8	10
-0.147378	0.354565				292990000	228790000	20	0.750935	0.415836	IPI00122466;IPI00649108;IPI00649616	IPI00122466;IPI00649108	Uncharacterized protein C17orf62 homolog		Q3TYS2	3
0.174406	-0.0441516				37275000	4961200	4	0.657344	0.981895	IPI00122491;IPI00880931;IPI00881058	IPI00122491;IPI00880931;IPI00881058	Killer lineage protein 1;Protein YIPF3;YIP1 family member 3;Yipf3 protein	D17Wsu94e;Klip1;Yipf3	Q3UDR8;Q497F8	3
0.0475383	0.010923				2607000000	1798600000	82	0.988485	0.949095	IPI00944194;IPI00122493;IPI00944068;IPI00649281;IPI00881507	IPI00944194;IPI00122493;IPI00944068;IPI00649281	FK506 binding protein 10;FK506 binding protein 10, isoform CRA_b;65 kDa FK506-binding protein;FK506-binding protein 10;Immunophilin FKBP65;Peptidyl-prolyl cis-trans isomerase FKBP10;Rotamase;Putative uncharacterized protein	Fkbp10;mCG_20534;RP23-392I3.2-001;Fkbp1-rs;Fkbp6;Fkbp65;Fkbprp;Fkbp-rs;RP23-392I3.2-002	A2A4I0;Q61576;Q3UNJ3;A2A4H9	5
0.577151	0.429321				24106000	24037000	5	0.238829	0.318185	IPI00122494	IPI00122494	Protein FAM20B;Putative uncharacterized protein;RIKEN cDNA C530043G21;MKIAA0475 protein	Fam20b;mCG_15955;mKIAA0475	Q8VCS3;Q3V201;Q6ZQA3	1
0.201759	-0.0457888				292750000	193510000	31	0.545927	0.767573	IPI00122521;IPI00230598;IPI00230599;IPI00230601;IPI00230600;IPI00230597	IPI00122521;IPI00230598;IPI00230599;IPI00230601;IPI00230600;IPI00230597	Fragile X mental retardation syndrome-related protein 1;Putative uncharacterized protein	Fxr1;Fxr1h	Q61584-1;Q61584;Q61584-3;Q61584-4;Q61584-6;Q61584-5;Q61584-2;Q8C7U4	6
-4.6661	-4.87311	+	+		44134000	85335000	4	5.63575e-26	1.91149e-20	IPI00122528	IPI00122528	Transforming growth factor-beta-induced protein ig-h3;Transforming growth factor, beta induced;TGFBI;Putative uncharacterized protein	Tgfbi;mCG_5211	P82198;A1L353;A1L354;Q19PV3;Q3TAY9;Q3TDZ5;Q3UBG4;Q3UXJ2	1
-0.0635448	0.146655				1020100000	1040600000	77	0.94862	0.749472	IPI00122547;IPI00750490;IPI00753287	IPI00122547;IPI00750490	Outer mitochondrial membrane protein porin 2;Voltage-dependent anion-selective channel protein 2;Voltage-dependent anion-selective channel protein 6	Vdac2;Vdac6	Q60930	3
-0.146276	0.203389				1334200000	1851200000	76	0.562632	0.626591	IPI00122549;IPI00230540;IPI00857067	IPI00122549;IPI00230540;IPI00857067	Outer mitochondrial membrane protein porin 1;Plasmalemmal porin;Voltage-dependent anion-selective channel protein 1;Voltage-dependent anion-selective channel protein 5;Putative uncharacterized protein	Vdac1;Vdac5	Q60932-1;Q60932;Q3THL7;Q3TIG8;Q3U6K8;Q60932-2	3
0.197865	-0.0395179				1434500000	1221600000	114	0.664468	0.855983	IPI00122559;IPI00760003;IPI00473546;IPI00759916;IPI00760078;IPI00759913;IPI00760053;IPI00760076;IPI00759972;IPI00759936;IPI00407517;IPI00760049;IPI00759887;IPI00759952;IPI00759851;IPI00759943;IPI00462829	IPI00122559;IPI00760003;IPI00473546;IPI00759916;IPI00760078;IPI00759913;IPI00760053;IPI00760076;IPI00759972;IPI00759936;IPI00407517;IPI00760049;IPI00759887;IPI00759952;IPI00759851;IPI00759943	Kinectin	Ktn1	Q61595-1;Q61595;Q61595-5;Q61595-6;Q61595-15;Q61595-9;Q61595-11;Q61595-10;Q61595-13;Q61595-4;Q61595-16;Q61595-7;Q61595-8;Q61595-14;Q61595-3;Q61595-12;Q61595-2	17
-0.262919	0.276675				5992500000	4639600000	232	0.348802	0.482364	IPI00122565;IPI00416577;IPI00461580	IPI00122565;IPI00416577	GDI-3;Guanosine diphosphate dissociation inhibitor 2;Rab GDP dissociation inhibitor beta;Putative uncharacterized protein	Gdi2;Gdi3	Q61598-1;Q61598;Q3TIY6;Q3UC72;Q3UPA3;Q3UUX9;Q61598-2	3
-1.17033	0.419539				43105000	18940000	6	0.00879732	0.32974	IPI00122568	IPI00122568	D4;Rho GDP-dissociation inhibitor 2;Rho-GDI beta	Arhgdib;Gdid4	Q61599	1
0.621993	0.0699771				157590000	157330000	31	0.104962	0.96087	IPI00798550;IPI00381563;IPI00122577;REV__IPI00117773;REV__IPI00884546	IPI00798550;IPI00381563;IPI00122577	Cytospin-B;Sperm antigen with calponin homology and coiled-coil domains 1;Putative uncharacterized protein	Cytsb;Kiaa4061;Specc1	Q5SXY1-1;Q5SXY1;Q5SXY1-3;Q5SXY1-2;Q3UPB2	5
-1.11123	0.502127				2460100	4000500	2	0.0772243	0.374363	IPI00122589	IPI00122589	Abhydrolase domain-containing protein FAM108C1	Fam108c1	Q8VCV1	1
-0.389394	0.317304				10749000	21218000	12	0.531821	0.466332	IPI00122592	IPI00122592	(N-acetylneuraminyl)-galactosylglucosylceramide;Beta-1,4 N-acetylgalactosaminyltransferase 1;GalNAc-T;GM2/GD2 synthase;Putative uncharacterized protein;B4galnt1 protein	B4galnt1;Galgt;Galgt1;Ggm2	Q09200;Q3UN35;Q8VDF0	1
0.644779	-0.656603				153270000	144290000	26	0.107062	0.157735	IPI00122594;IPI00928170;IPI00928421	IPI00122594	Embryonic large molecule derived from yolk sac;Protein ELYS;Protein MEL-28;Putative AT-hook-containing transcription factor 1	Ahctf1;Elys	Q8CJF7	3
-0.231854	0.0926134				77859000	139470000	13	0.66577	0.956617	IPI00122620	IPI00122620	Basophilic leukemia-expressed protein Bles03;Protein WF-3;UPF0696 protein C11orf68 homolog	Bles03	Q8VD62	1
-0.413845	0.234992				881760	3106300	4	0.522359	0.645555	IPI00122625;IPI00463859;IPI00930805	IPI00122625;IPI00463859;IPI00930805	Protein unc-93 homolog B1;Putative uncharacterized protein	Unc93b;Unc93b1	Q8VCW4-1;Q8VCW4;Q3TNR9;Q8VCW4-2	3
-0.939648	0.923568				29100000	70608000	8	0.0504703	0.046606	IPI00122628	IPI00122628	Abhydrolase domain-containing protein 4;Alpha/beta-hydrolase 4;Lyso-N-acylphosphatidylethanolamine lipase;Putative uncharacterized protein;Abhd4 protein	Abhd4	Q8VD66;Q3U7M5;Q8C0M2;Q99KW5	1
-0.178796	-0.0887456				157220000	309090000	26	0.734905	0.736489	IPI00122633;IPI00351472	IPI00122633;IPI00351472	Acyl-CoA synthetase family member 2, mitochondrial	Acsf2	Q8VCW8	2
0.406101	-0.578715				295720000	269920000	17	0.274987	0.205854	IPI00828412;IPI00122696	IPI00828412;IPI00122696	Retinoblastoma binding protein 4;Retinoblastoma binding protein 4, isoform CRA_a;Chromatin assembly factor 1 subunit C;Chromatin assembly factor I p48 subunit;Histone-binding protein RBBP4;Nucleosome-remodeling factor subunit RBAP48;Retinoblastoma-binding protein 4;Retinoblastoma-binding protein p48	mCG_12245;Rbbp4;RP23-391E6.3-001;Rbap48	A2A875;Q60972	2
0.734915	-0.793632				253700000	230140000	30	0.058691	0.059044	IPI00122698;IPI00776339;IPI00776143;IPI00828216;IPI00886070	IPI00122698;IPI00776339;IPI00776143;IPI00828216	Histone acetyltransferase type B subunit 2;Histone-binding protein RBBP7;Nucleosome-remodeling factor subunit RBAP46;Retinoblastoma-binding protein 7;Retinoblastoma-binding protein p46;Putative uncharacterized protein;Retinoblastoma binding protein 7	Rbap46;Rbbp7;RP23-436I3.1-003;RP23-436I3.1-002;RP23-436I3.1-005	Q60973;Q3UJI2;Q3UX53;Q8C5H3;A2AFJ1;A2AFI9;A2AFJ2	5
-0.86268	0.678793				5747000	18879000	5	0.176801	0.109839	IPI00122740	IPI00122740	MACRO domain-containing protein 1;Protein LRP16	Lrp16;Macrod1	Q922B1	1
-0.206978	0.278223				1889800000	2103700000	87	0.444133	0.479526	IPI00122743;IPI00222457;IPI00403416	IPI00122743;IPI00222457	Aspartate--tRNA ligase;Aspartyl-tRNA synthetase, cytoplasmic;Putative uncharacterized protein	Dars	Q922B2;Q3TF87;Q3TMC5;Q3U987;Q3UJQ3;Q8BK18	3
0.0661237	0.0149266				9468100000	7800300000	229	0.947159	0.956532	IPI00133522;IPI00122815	IPI00133522;IPI00122815	Cellular thyroid hormone-binding protein;Endoplasmic reticulum resident protein 59;p55;Prolyl 4-hydroxylase subunit beta;Protein disulfide-isomerase;Putative uncharacterized protein;Prolyl 4-hydroxylase, beta polypeptide	P4hb;Pdia1;RP23-84C12.2-001	P09103;Q3TF72;Q3TGS0;Q3THC3;Q3TIM0;Q3TIQ5;Q3TT76;Q3TWE3;Q3U738;Q3UA23;Q3UBY9;Q3UDR2;Q3UJA8;Q3URP6;Q922C8	2
0.357496	-0.422772				15272000	30651000	12	0.46916	0.484489	IPI00122845;IPI00653400	IPI00122845	Putative uncharacterized protein	Hbxap;Rsf1	Q3UJ04;Q3UK64;Q3V3T8	2
1.67319	-1.72896				4865200	8874100	5	0.00496294	0.00702592	IPI00122854	IPI00122854	Chromosome-associated protein G2;Condensin-2 complex subunit G2;Leucine zipper protein 5;More than blood protein;Non-SMC condensin II complex subunit G2;Putative uncharacterized protein	Luzp5;Mtb;Ncapg2	Q6DFV1;Q3UU24	1
0.360083	-0.264651				224680000	108460000	23	0.318869	0.514168	IPI00719971;IPI00122858;IPI00720007;IPI00720066	IPI00719971;IPI00122858;IPI00720007;IPI00720066	SAPS domain family member 3;Serine/threonine-protein phosphatase 6 regulatory subunit 3	D19Ertd703e;Kiaa1558;Pp6r3;Saps3	Q922D4-3;Q922D4;Q922D4-1;Q922D4-2;Q922D4-4	4
0.328492	-0.29168				421080000	634270000	64	0.364728	0.377857	IPI00122862;IPI00953783	IPI00122862;IPI00953783	C-1-tetrahydrofolate synthase, cytoplasmic;Formyltetrahydrofolate synthetase;Methenyltetrahydrofolate cyclohydrolase;Methylenetetrahydrofolate dehydrogenase;Putative uncharacterized protein;C1-tetrahydrofolate synthase	Mthfd1;Dcs	Q922D8;Q3TW74;Q3UZH3;Q8BXX7;Q8BY49;Q8R013	2
0.207893	-0.0571515				2204300000	2249700000	124	0.64428	0.823833	IPI00122928	IPI00122928	Tubulin beta-6 chain;Putative uncharacterized protein;Tubulin, beta 6	Tubb6;mCG_10510	Q922F4;Q3U9U3;Q3UMM1;Q9CUN8	1
-0.258615	0.0643311				64377000	96110000	17	0.618037	0.933989	IPI00122958	IPI00122958	Bcl-2-related protein EAT/mcl1;Induced myeloid leukemia cell differentiation protein Mcl-1 homolog	Mcl1	P97287	1
0.229588	-0.160202				8156100	7980000	2	0.613275	0.884053	IPI00122965;IPI00885980	IPI00122965;IPI00885980	Ras-related protein Rab-3A;Rab3A;RAB3A, member RAS oncogene family, isoform CRA_a	Rab3a;mCG_14795;Rab3A	P63011;Q0PD63	2
-1.7134	2.09004	+	+	+	54019000	52094000	8	0.000117983	3.31628e-06	IPI00122973;IPI00230702	IPI00122973;IPI00230702	Intercellular adhesion molecule 1;MALA-2;MyD10;Putative uncharacterized protein;Intercellular adhesion molecule;Icam1 protein	Icam1;Icam-1;mCG_14043	P13597-1;P13597;Q3TB10;Q3TB21;Q3THH5;Q3U7Q9;Q3U7T2;Q3U8M7;Q3UAU5;Q3UDC5;Q3UDJ5;Q3UE52;Q4FK06;Q922B3;P13597-2	2
-0.0560562	-0.666759				8248300	8193400	4	0.950951	0.383201	IPI00122992;IPI00755286	IPI00122992;IPI00755286	DRTF1-polypeptide 1;E2F dimerization partner 1;Transcription factor Dp-1;MCG3705, isoform CRA_c;Putative uncharacterized protein;Transcription factor Dp 1	Tfdp1;mCG_3705	Q08639;Q3V3X3;Q9CYZ7;Q9D297	2
-0.071588	0.0468402				188280000	196300000	28	0.969572	0.921675	IPI00123004	IPI00123004	[Pyruvate dehydrogenase [lipoamide]] kinase isozyme 3, mitochondrial;Pyruvate dehydrogenase kinase isoform 3;Putative uncharacterized protein;Pdk3 protein;Pyruvate dehydrogenase kinase, isoenzyme 3;Pyruvate dehydrogenase kinase, isoenzyme 3, isoform CRA_b	Pdk3;mCG_5461;RP23-369L6.2-001	Q922H2;Q3V250;Q4FJR4	1
0.582074	0.265077				3826500	22964000	4	0.318784	0.546709	IPI00123005;IPI00762808;IPI00762287;IPI00919253	IPI00123005;IPI00762808;IPI00762287;IPI00919253	Glutamate-rich WD repeat-containing protein 1;Protein A301;Grwd1 protein;Putative uncharacterized protein;Glutamate-rich WD repeat containing 1	A301;Grwd1	Q810D6;Q5XJZ3;Q8BIF7;Q8K335	4
-0.187773	0.355129				132210000	264940000	22	0.680176	0.428897	IPI00123006;IPI00761856;IPI00830705;IPI00830991;IPI00830890;IPI00830791;IPI00918315;IPI00831225;IPI00831123	IPI00123006;IPI00761856	GDP-mannose pyrophosphorylase A;GTP-mannose-1-phosphate guanylyltransferase alpha;Mannose-1-phosphate guanyltransferase alpha;Putative uncharacterized protein	Gmppa	Q922H4;Q3UNC0	9
0.314986	-0.285354				666010000	960040000	17	0.39179	0.385728	IPI00123007;IPI00677102;IPI00469629;IPI00466822;IPI00461413;IPI00625397	IPI00123007;IPI00677102;IPI00469629;IPI00466822	60S ribosomal protein L31;Rpl31 protein;MCG126194, isoform CRA_a;Putative uncharacterized protein;Ribosomal protein L31	Rpl31;mCG_126194	P62900;Q58DZ1;Q5M9K9;Q9CY93	6
0.231432	-0.44385				83363000	150550000	28	0.527853	0.317311	IPI00123010;IPI00856703;IPI00654224	IPI00123010;IPI00856703;IPI00654224	Protein misato homolog 1	Msto1	Q2YDW2-1;Q2YDW2;Q2YDW2-2	3
0.0962619	-0.147681				10172000	10942000	2	0.814146	0.89089	IPI00123012;IPI00457483;IPI00622185	IPI00123012;IPI00457483;IPI00622185	Nucleolar autoantigen 36;Nucleolar cysteine-rich protein;Zinc finger protein 330	Noa36;Zfp330;Znf330	Q922H9-1;Q922H9;Q922H9-2	3
-0.0642084	-0.438855				229940000	313890000	23	0.986067	0.317311	IPI00123039	IPI00123039	Protein-tyrosine phosphatase 1B;Protein-tyrosine phosphatase HA2;Tyrosine-protein phosphatase non-receptor type 1;Putative uncharacterized protein;MCG20092, isoform CRA_b;Protein tyrosine phosphatase, non-receptor type 1	Ptpn1;mCG_20092;RP23-58A8.1-001	P35821;Q3T9Y9;Q3TB93;Q3TZW9;Q3UCZ5	1
0.837459	-0.985045				35343000	33409000	14	0.0700004	0.102011	IPI00123040	IPI00123040	Receptor-type tyrosine-protein phosphatase kappa;Ptprk protein;Putative uncharacterized protein	Ptpk;Ptprk	P35822;B2RRF0;Q8C462;Q8C5G0;Q8C819;Q99KV5	1
0.0494913	0.070252				588550000	692200000	74	0.825458	0.956524	IPI00857273;IPI00857685;IPI00123063;IPI00761270;IPI00856800;IPI00404318;IPI00856350;IPI00857423;IPI00858011	IPI00857273;IPI00857685;IPI00123063;IPI00761270;IPI00856800	CAP-Gly domain-containing linker protein 1;Restin	Clip1;Kiaa4046;Rsn	Q922J3-1;Q922J3;Q922J3-2	9
0.134615	0.32239				14444000	20799000	10	0.754399	0.458872	IPI00123084;IPI00319371	IPI00123084;IPI00319371	24-hydroxycholesterol 7-alpha-hydroxylase;Cytochrome P450 39A1;Cyp39a1 protein;Cytochrome P450, family 39, subfamily a, polypeptide 1, isoform CRA_c;Putative uncharacterized protein	Cyp39a1;mCG_114883	Q9JKJ9;Q05CS3;Q544S6;Q8CFY8	2
0.794187	-0.988161				63703	371200	3	0.162275	0.138748	IPI00123119;IPI00762213;IPI00652064	IPI00123119;IPI00762213;IPI00652064	Ataxia telangiectasia and Rad3-related protein;Serine/threonine-protein kinase ATR;Putative uncharacterized protein	Atr;Kiaa4069	Q9JKK8;Q3TZM5;Q3TRL7;Q3UXJ0;Q3UR12	3
0.345056	-0.325268				3094900000	2992200000	170	0.398488	0.396458	IPI00123129	IPI00123129	100 kDa coactivator;p100 co-activator;Staphylococcal nuclease domain-containing protein 1;Putative uncharacterized protein	Snd1;AL033314	Q78PY7;Q3TJ56;Q3TRW3;Q3TW51;Q3UZI3	1
-0.16955	-0.494007				58104000	141420000	12	0.724571	0.272509	IPI00123138	IPI00123138	Leucine--tRNA ligase;Probable leucyl-tRNA synthetase, mitochondrial;Leucyl-tRNA synthetase, mitochondrial;Putative uncharacterized protein	Lars2	Q8VDC0;Q14DP3;Q14DS6;Q3V377;Q3V3U1	1
-0.205663	-0.00739111				309020000	241160000	30	0.610192	0.830707	IPI00123140	IPI00123140	FYVE and coiled-coil domain-containing protein 1	Fyco1	Q8VDC1	1
0.111298	0.387252				9889300	32642000	4	0.790572	0.435345	IPI00752534;IPI00123157;IPI00228759;IPI00118359	IPI00752534;IPI00123157;IPI00228759;IPI00118359	BTB/POZ domain-containing protein KCTD10;BTB/POZ domain-containing protein KCTD13;Polymerase delta-interacting protein 1;BTB/POZ domain-containing protein TNFAIP1;Tumor necrosis factor, alpha-induced protein 1, endothelial	Kctd10;Kctd13;Poldip1;Edp1;Tnfaip1	Q922M3;Q8BGV7;O70479	4
-0.205497	0.514804				17877000	17876000	9	0.680922	0.228576	IPI00123162	IPI00123162	Ashwin		Q922M7	1
0.244765	-0.11048				46514000000	45513000000	1042	0.572363	0.728592	IPI00123181;IPI00473597;IPI00776379;IPI00337900;IPI00830632;IPI00856780	IPI00123181	Cellular myosin heavy chain, type A;Myosin heavy chain 9;Myosin heavy chain, non-muscle IIa;Myosin-9;Non-muscle myosin heavy chain A;Non-muscle myosin heavy chain IIa;Nonmuscle myosin heavy chain-A;Putative uncharacterized protein;Myh9 protein	Myh9	Q8VDD5;O89055;Q3UFT0;Q7TQJ6;Q811J9;Q99JJ3	6
0.0719	0.103934				30496000	80798000	6	0.816505	0.864441	IPI00123191	IPI00123191	Proline-rich protein 14	Prr14	Q7TPN9	1
-0.633658	0.612211				523120000	570250000	65	0.0691144	0.0881261	IPI00123194;IPI00461874	IPI00123194	Biglycan;Bone/cartilage proteoglycan I;PG-S1;Putative uncharacterized protein	Bgn;mCG_3250;RP23-95K12.7-001	P28653;Q3TAF9;Q3TNY9;Q3UXK8;Q7TMW3	2
0.154194	-0.112506				42548000	29381000	9	0.760497	0.855139	IPI00123198	IPI00123198	Solute carrier family 30 member 7;Zinc transporter 7;Znt-like transporter 2	Slc30a7;Znt7;Zntl2	Q9JKN1	1
0.533264	-0.681354				1250500000	1152800000	42	0.170902	0.0932521	IPI00929813;IPI00123199	IPI00929813;IPI00123199	Brain protein DN38;NAP-1-related protein;Nucleosome assembly protein 1-like 1;Nucleosome assembly protein 1-like 1, isoform CRA_d;Putative uncharacterized protein;Nucleosome assembly protein 1-like 1, isoform CRA_b	Nap1l1;Nrp;mCG_21331	P28656;Q3TF41;Q8BSH9;Q9CSP8	2
-0.00307618	-0.0209551				808680000	962420000	78	0.924605	0.792547	IPI00123202	IPI00123202	Ataxin-10;Brain protein E46;Spinocerebellar ataxia type 10 protein homolog;Putative uncharacterized protein	Atxn10;Sca10	P28658;Q3TCF4;Q3TKP3;Q8BWX1	1
0.79585	-0.754383				191620000	205460000	12	0.0417717	0.071185	IPI00395213;IPI00753912;IPI00123205;IPI00229238;IPI00229237	IPI00395213;IPI00753912;IPI00123205;IPI00229238;IPI00229237	50 kDa nuclear polyadenylated RNA-binding protein;Brain protein F41;Bruno-like protein 2;CUG triplet repeat RNA-binding protein 1;CUG-BP- and ETR-3-like factor 1;CUGBP Elav-like family member 1;Deadenylation factor CUG-BP;Deadenylation factor EDEN-BP;Embryo deadenylation element-binding protein homolog;RNA-binding protein BRUNOL-2	Brunol2;Celf1;Cugbp;Cugbp1	P28659-4;P28659;P28659-1;P28659-3;P28659-2	5
-0.0681657	0.105544				61952000	99076000	19	0.902385	0.929944	IPI00876197;IPI00123259;IPI00466710;IPI00473794	IPI00876197;IPI00123259;IPI00466710;IPI00473794	MKIAA0428 protein;Putative uncharacterized protein;Muscleblind-like protein 1;Triplet-expansion RNA-binding protein;Mbnl1 protein;Muscleblind-like 1 (Drosophila), isoform CRA_e	Mbnl1;mKIAA0428;Exp;Mbnl;mCG_19416	Q8CHF5;Q3U581;Q9JKP5;Q4VA08;Q8CAQ1	4
-0.13481	-0.0405117				16760000	27480000	10	0.783596	0.949999	IPI00649456;IPI00123270	IPI00649456;IPI00123270	Putative uncharacterized protein;Platelet-activating factor acetylhydrolase 2, cytoplasmic;Serine-dependent phospholipase A2	Pafah2	Q3UNQ4;Q8VDG7;Q3U0K4	2
0.791606	-0.584133				648920000	734090000	62	0.0457327	0.121054	IPI00849982;IPI00850187;IPI00123274;IPI00654035;IPI00828289;IPI00850542;IPI00848883;IPI00850722;IPI00652166;IPI00653891	IPI00849982;IPI00850187;IPI00123274;IPI00654035;IPI00828289;IPI00850542;IPI00848883;IPI00850722;IPI00652166;IPI00653891	Androgen receptor-associated protein of 55 kDa;Hydrogen peroxide-inducible clone 5 protein;TGF beta-stimulated clone 5;Transforming growth factor beta-1-induced transcript 1 protein	Ara55;Tgfb1i1	Q62219-3;Q62219;Q62219-1;Q62219-2;Q62219-4;Q62219-5;Q62219-6;Q62219-8;Q62219-7;Q62219-9;Q62219-10	10
-0.321586	0.416732				120960000	155770000	23	0.445272	0.313903	IPI00123276	IPI00123276	MOSC domain-containing protein 2, mitochondrial	Mg87;Mosc2	Q922Q1	1
0.0780633	0.130536				384340000	177070000	32	0.757621	0.907088	IPI00123278	IPI00123278	Pyrroline-5-carboxylate reductase 2;Pyrroline-5-carboxylate reductase	Pycr2;mCG_19836	Q922Q4;Q3TJ21;Q3TMZ1	1
0.293841	-0.309699				2265100000	2920800000	47	0.483011	0.416991	IPI00123281;IPI00653744	IPI00123281;IPI00653744	Leucine-rich repeat-containing protein 59;Putative uncharacterized protein	Lrrc59;AA959742	Q922Q8;Q3UBL0;Q3TF84	2
1.04348	-0.791508				374220000	463400000	33	0.00897201	0.0952532	IPI00123292;IPI00467635;IPI00874931	IPI00123292;IPI00467635;IPI00874931	Far upstream element (FUSE) binding protein 1;Far upstream element (FUSE) binding protein 1, isoform CRA_c;Putative uncharacterized protein;Far upstream element-binding protein 1	Fubp1;mCG_115545;D3Ertd330e	Q0P6B2;Q3TIS5;Q3TUE1;Q3UUU2;Q91WJ8-2;Q91WJ8;Q91WJ8-1	3
-0.0681506	-0.314087				945220	6787500	5	0.935521	0.714039	IPI00123296;IPI00459045	IPI00123296;IPI00459045	F-box only protein 21	Fbx21;Fbxo21;Kiaa0875	Q8VDH1-1;Q8VDH1;Q8VDH1-2	2
0.067088	-0.0930324				4106200000	5035800000	189	0.945018	0.759372	IPI00123313	IPI00123313	Ubiquitin-activating enzyme E1;Ubiquitin-activating enzyme E1 X;Ubiquitin-like modifier-activating enzyme 1;Ubiquitin-like modifier-activating enzyme 1 X	Sbx;Uba1;Ube1;Ube1ax;Ube1x;mCG_126518	Q02053;B9EHN0	1
0.898247	-0.383003				4610400	1836300	3	0.12797	0.59168	IPI00123319	IPI00123319	Beta-tropomyosin;Tropomyosin beta chain;Tropomyosin-2;Tropomyosin 2 beta;Putative uncharacterized protein	Tpm2;Tpm-2;RP23-195K8.10-002	P58774-1;P58774;A2AIM4;Q9D1R6	1
0.663117	-0.515109				53253000	49518000	9	0.219824	0.294711	IPI00123333	IPI00123333	Splicing factor that interacts with PQBP-1 and PP1;WW domain-binding protein 11;Putative uncharacterized protein	Sipp1;Wbp11	Q923D5;Q3TXH8;Q3U521;Q3U6Q1;Q3UKQ3	1
-0.367508	0.536351				404500	3787500	3	0.572203	0.334278	IPI00387238;IPI00123335	IPI00387238;IPI00123335	Protein cereblon	Crbn	Q8C7D2-1;Q8C7D2;Q3TVC2;Q8C7D2-2	2
0.354001	-0.224402				1581600000	1565900000	111	0.384697	0.54007	IPI00123342	IPI00123342	140 kDa Ca(2+)-binding protein;Hypoxia up-regulated protein 1;Hyou1 protein	Grp170;Hyou1	Q9JKR6;Q8VCI2	1
0.0691523	0.00504059				2588900000	3231500000	125	0.940436	0.938175	IPI00123349	IPI00123349	Protein transport protein Sec23A;SEC23-related protein A;Putative uncharacterized protein	Sec23;Sec23a;Sec23r	Q01405;Q8C1E4	1
1.18796	-1.69554				32981000	40998000	10	0.0112376	0.00184235	IPI00123365;IPI00648327;IPI00667340	IPI00123365;IPI00648327	Kinesin-like protein KIF2C;Mitotic centromere-associated kinesin;Putative uncharacterized protein;Kinesin family member 2C	Kif2c;RP23-59L24.10-003	Q922S8;Q3UD72;Q8BU22;Q3TTL2	3
-0.522592	0.513895				173430000	105120000	31	0.192871	0.251656	IPI00123369;IPI00323030;IPI00656173;IPI00621572;IPI00403040;IPI00403041;IPI00625287	IPI00123369;IPI00323030;IPI00656173;IPI00621572;IPI00403040	LIM domain-binding protein 3;Protein cypher;Protein oracle;Z-band alternatively spliced PDZ-motif protein;Putative uncharacterized protein	Kiaa0613;Ldb3	Q9JKS4-3;Q9JKS4;Q9JKS4-1;Q9JKS4-4;Q3TRD4;Q9JKS4-2	7
-0.672474	0.27023				4049600	1275700	6	0.295336	0.603716	IPI00123374	IPI00123374	Intracellular hyaluronan-binding protein 4;Habp4 protein;Putative uncharacterized protein	Habp4	Q9JKS5;A7MAY6;Q3UJC1	1
0.36087	-0.543257				64779000	26901000	4	0.361167	0.368287	IPI00123376;IPI00850879	IPI00123376;IPI00850879	U1 small nuclear ribonucleoprotein C	Snrp1c;Snrpc;mCG_21696;RP24-258K7.1-001	Q62241;Q569X3	2
0.263635	-0.283281				2750000000	2820800000	142	0.537095	0.453233	IPI00123379;IPI00405603	IPI00123379;IPI00405603	High density lipoprotein-binding protein;Vigilin;Hdlbp protein;High density lipoprotein (HDL) binding protein, isoform CRA_d;Putative uncharacterized protein	Hdlbp;mCG_16583	Q8VDJ3;A0PJE9;Q3U4Z7;Q3V1M8;Q8BX68	2
0.108491	-0.049651				219310000	239520000	61	0.691433	0.7613	IPI00123410;IPI00752867	IPI00123410	Deubiquitinating enzyme 24;Ubiquitin carboxyl-terminal hydrolase 24;Ubiquitin thioesterase 24;Ubiquitin-specific-processing protease 24	Usp24	B1AY13-1;B1AY13	2
-0.119714	-0.0852212				270180000	52348000	18	0.82113	0.767846	IPI00123429;IPI00857095;IPI00651982	IPI00123429;IPI00857095;IPI00651982	Zinc finger protein GLI3;GLI-Kruppel family member GLI3;Putative uncharacterized protein	Gli3;mCG_4329	Q61602;B2RUG4;B7ZNV2;Q3UMJ8;Q3TYX7	3
-1.35845	1.11237				16193000	3242400	4	0.0083212	0.0533708	IPI00123458	IPI00123458	Cornifin-A;Small proline-rich protein 1A;Putative uncharacterized protein	Sprr1a;mCG_119412	Q62266;Q3UMN4	1
-0.157673	0.128557				272940000	332910000	19	0.725297	0.906035	IPI00317701;IPI00123465;IPI00856675;IPI00857701;IPI00856821	IPI00317701;IPI00123465;IPI00856675;IPI00857701	COP9 signalosome complex subunit 7a;JAB1-containing signalosome subunit 7a	Cops7a;Csn7a	Q9CZ04-2;Q9CZ04;Q9CZ04-1	5
-0.345271	0.31742				154530000	48254000	25	0.409106	0.587576	IPI00123474	IPI00123474	DNA-binding factor KBF2;Nuclear factor NF-kappa-B p100 subunit;Nuclear factor NF-kappa-B p52 subunit;Nuclear factor of kappa light polypeptide gene enhancer in B-cells 2;Putative uncharacterized protein;NF-kB2 splice variant 4;NF-kB2 splice variant 2;NF-kB2 splice variant 3;NF-kB2 splice variant 1	Nfkb2	Q9WTK5;Q3U5V4;Q3UG25;Q3ULT8;Q3UV15;Q4U105;Q4U106;Q4U108	1
-0.159928	0.390227				53610000	49913000	5	0.740981	0.477038	IPI00123476;IPI00652225;IPI00830727	IPI00123476;IPI00652225;IPI00830727	Serine/threonine-protein kinase 11;Serine/threonine-protein kinase LKB1;LKB1 short isoform;Putative uncharacterized protein;Protein kinase Lkb1;LKB1 serine/threonin kinase	Lkb1;Stk11	Q9WTK7-1;Q9WTK7;Q9WTK7-2;B3VBP0;Q3V4A1;Q9QZY4;Q9R0P1	3
-0.816063	-1.24284				65826000	7121700	3	0.0590986	0.0895346	IPI00123486	IPI00123486	Secretory carrier-associated membrane protein 4;Putative uncharacterized protein;Secretory carrier membrane protein 4, isoform CRA_e	Scamp4;mCG_13386	Q9JKV5;Q3TGX0;Q3U4R0	1
0.117163	-0.0580374				2924600000	3043800000	155	0.834727	0.822225	IPI00123494;IPI00675436	IPI00123494	26S proteasome non-ATPase regulatory subunit 2;26S proteasome regulatory subunit RPN1;26S proteasome regulatory subunit S2;26S proteasome subunit p97;Putative uncharacterized protein;MCG129789, isoform CRA_b;Psmd2 protein	Psmd2;mCG_129789	Q8VDM4;Q3TI61;Q3TIP0;Q3TKV1;Q3TW71;Q3TWL6;Q3TXV1;Q3U9Y8;Q80V77;Q99JX8;Q9CRK7	2
0.087327	-0.114426				10125000	10258000	4	0.828236	0.933556	IPI00123495;IPI00918465	IPI00123495;IPI00918465	Diastrophic dysplasia protein homolog;Solute carrier family 26 member 2;ST-OB;Sulfate transporter;Putative uncharacterized protein	Dtd;Dtdst;Slc26a2	Q62273;Q9CVN7	2
0.112633	-0.076402				378360000	297220000	41	0.695704	0.754194	IPI00123501;IPI00742433;IPI00269280	IPI00123501;IPI00742433	Heterogeneous nuclear ribonucleoprotein U-like protein 1	Hnrnpul1;Hnrpul1	Q8VDM6-1;Q8VDM6;Q8VDM6-2	3
0.0922074	-0.172539				2901900	2252800	2	0.849483	0.835173	IPI00655148;IPI00750373;IPI00123503	IPI00655148;IPI00750373;IPI00123503	Mediator complex subunit 22;Mediator of RNA polymerase II transcription subunit 22;Surfeit locus protein 5	Med22;Surf5;RP23-414L19.3-003	Q62276-1;Q62276;A2ALA4;Q62276-2	3
-0.0383323	0.124328				363490000	557340000	41	0.975458	0.920746	IPI00123510;IPI00648009;IPI00648283;IPI00649808	IPI00123510;IPI00648009	Pyrroline-5-carboxylate reductase 1, mitochondrial;Pyrroline-5-carboxylate reductase;Pyrroline-5-carboxylate reductase 1	Pycr1;mCG_2163;RP23-84C12.10-001;RP23-84C12.10-003	Q922W5;Q3UTR5;A2ABZ2	4
0.380286	-0.373477				55634000	47371000	12	0.474914	0.423785	IPI00896646;IPI00123516	IPI00896646;IPI00123516	Tyrosine-protein kinase receptor;Putative uncharacterized protein;Insulin receptor-related protein;Insulin receptor-related protein alpha chain;Insulin receptor-related protein beta chain;IR-related receptor	Insrr;mCG_3075;Irr	B2RQC5;Q3UQC8;Q3UWD6;Q8C4P9;Q9WTL4	2
-0.247645	0.323889				183330000	315120000	17	0.595027	0.485002	IPI00123518	IPI00123518	Acyl-protein thioesterase 2;Lysophospholipase 2;Lysophospholipase II;Lysophospholipase 2, isoform CRA_a	Lypla2;mCG_5483;RP23-161N17.9-001	Q9WTL7;B1AV56	1
-0.181231	-0.0640726				91048000	88823000	6	0.759727	0.863232	IPI00123519	IPI00123519	ADP-ribosylation factor-like protein 6-interacting protein 1;Protein TBX2;ADP-ribosylation factor-like 6 interacting protein 1;Putative uncharacterized protein;ADP-ribosylation factor-like 6 interacting protein 1, isoform CRA_a	Arl6ip;Arl6ip1;mCG_141493	Q9JKW0;B0LAE4;Q3THR3;Q3TIC7;Q3TQE3;Q3UBA1;Q80ZW9;Q8C1Y9	1
0.173255	-0.21337				4507400	10881000	4	0.750585	0.807649	IPI00123531	IPI00123531	Beta enolase repressor factor 1;G-rich box-binding protein;Transcription factor BFCOL1;Transcription factor ZBP-89;Zinc finger DNA-binding protein 89;Zinc finger protein 148;Putative uncharacterized protein;G-rich box-binding protein Berf-1;Zinc finger protein BERF-1	Zbp89;Zfp148;Znf148;mCG_130127	Q61624;Q3UJ69;Q548L0;Q8CB43;Q91XQ8;Q9CTQ8	1
0.116365	-0.132562				4406000	6744600	5	0.82325	0.915415	IPI00123537;IPI00648079;IPI00648908	IPI00123537	Nuclear transcription factor, X box-binding protein 1;Transcriptional repressor NF-X1;Putative uncharacterized protein	Nfx1	B1AY10-1;B1AY10;Q9D9E1	3
0.247928	-0.289598				193330000	59322000	25	0.465775	0.513745	IPI00123557;IPI00856697	IPI00123557	p47 protein;RuvB-like 2;Putative uncharacterized protein;RuvB-like protein 2	Ruvbl2;mCG_23165	Q9WTM5;Q3TXT7;Q3UXP2	2
1.10084	-1.03333				4612600	15085000	5	0.0630709	0.116386	IPI00123565;IPI00405346;IPI00409289	IPI00123565;IPI00405346;IPI00409289	Apoptosis-antagonizing transcription factor;Protein AATF;Rb-binding protein Che-1;Traube protein;Putative uncharacterized protein	Aatf;Che1;Trb	Q9JKX4-1;Q9JKX4;Q3URN5;Q9JKX4-3;Q9JKX4-2	3
0.568324	-0.140078				47075000	62198000	19	0.291319	0.695622	IPI00123570	IPI00123570	Putative uncharacterized protein;GTP-binding protein;Interferon gamma inducible protein;Interferon gamma inducible protein 47, isoform CRA_a;Interferon gamma inducible protein 47;Olfr56 protein	Ifi47;IRG-47;mCG_14415;RP23-54N20.3-001;Olfr56	Q3U0K0;Q61635;Q99M59	1
0.235727	0.097476				35585000	36024000	7	0.568591	0.841002	IPI00123572;IPI00754168	IPI00123572;IPI00754168	ADP-sugar pyrophosphatase;Nucleoside diphosphate-linked moiety X motif 5;Nudix (Nucleoside diphosphate linked moiety X)-type motif 5	Nudt5;RP23-307E15.2-003	Q9JKX6;A2ATT5	2
-0.569115	0.597221				10073000	17222000	14	0.352807	0.160768	IPI00123589	IPI00123589	Protein 2B28;SAPK substrate protein 1;UBA/UBX 33.3 kDa protein;UBX domain-containing protein 1	D19Ertd721e;Saks1;Ubxn1	Q922Y1	1
-0.320558	0.495388				41498000	42311000	8	0.487371	0.339693	IPI00123594;IPI00849928;IPI00462698	IPI00123594;IPI00849928	Dimethylallyltranstransferase;Farnesyltranstransferase;Geranylgeranyl diphosphate synthase;Geranylgeranyl pyrophosphate synthase;Geranyltranstransferase;Putative uncharacterized protein;Geranylgeranyl diphosphate synthase 1, isoform CRA_a;Ggps1 protein	Ggps1;mCG_18833	Q9WTN0;Q3UUC8;Q3V0T8;Q9CZZ6	3
0.264957	-0.368384				85301000	60857000	14	0.481254	0.42897	IPI00123602	IPI00123602	Cell differentiation protein RCD1 homolog;EPO-induced protein FL10	Rcd1;Rqcd1	Q9JKY0	1
0.420294	-0.460389				2351800000	3155100000	93	0.291795	0.244782	IPI00123604;IPI00622968;IPI00659629;IPI00606764	IPI00123604;IPI00622968;IPI00659629	37 kDa laminin receptor precursor;37 kDa oncofetal antigen;37/67 kDa laminin receptor;40S ribosomal protein SA;67 kDa laminin receptor;Laminin receptor 1;Laminin-binding protein precursor p40;OFA/iLRP;Laminin receptor	Lamr1;P40-8;Rpsa	P14206;B2CY77	4
0.266996	-0.441968				64756000	97022000	19	0.478492	0.375111	IPI00123624	IPI00123624	Protein KIAA1967 homolog		Q8VDP4	1
-1.35709	1.65695	+	+	+	278410000	231290000	23	1.6288e-05	1.14235e-06	IPI00123635	IPI00123635	Immunoglobulin superfamily containing leucine-rich repeat protein	Islr	Q6GU68	1
-0.0104104	0.0434844				2284100000	2829400000	85	0.871333	0.9878	IPI00123639	IPI00123639	Calregulin;Calreticulin;CRP55;Endoplasmic reticulum resident protein 60;HACBP;Putative uncharacterized protein	Calr	P14211;B2MWM9;Q3TVD2;Q3UWP8	1
0.00949053	-1.32858				23959000	24487000	6	0.996451	0.0320731	IPI00896668;IPI00123644	IPI00896668;IPI00123644	Solute carrier family 5 (Inositol transporters), member 3;Putative uncharacterized protein;Sodium/myo-inositol cotransporter;Solute carrier family 5 member 3	mCG_13562;Slc5a3	B2RU60;Q3UMR9;Q3UZU9;Q9JKZ2	2
0.105946	-0.132515				76693000	89479000	21	0.720319	0.762881	IPI00123651;IPI00889817;IPI00135420;IPI00759935	IPI00123651;IPI00889817	ATP-dependent RNA helicase DDX19A;DEAD box protein 19A;DEAD box RNA helicase DEAD5;Eukaryotic translation initiation factor 4A-related sequence 1;MCG132574;Putative uncharacterized protein	Ddx19;Ddx19a;Eif4a-rs1;mCG_132574	Q61655;Q543M2	4
-0.172571	0.347779				219870000	404170000	37	0.748088	0.441746	IPI00123689;IPI00279036	IPI00123689	Myotubularin-related protein 6	Mtmr6	Q8VE11	2
-0.338378	0.0113525				2556800000	3262000000	160	0.242605	0.949893	IPI00123709;IPI00867770;IPI00625462	IPI00123709;IPI00867770	A-kinase anchor protein 12;Germ cell lineage protein gercelin;Src-suppressed C kinase substrate;A kinase (PRKA) anchor protein (Gravin) 12;A kinase (PRKA) anchor protein (Gravin) 12, isoform CRA_b	Akap12;Gag12;Ssecks;mCG_140773	Q9WTQ5-1;Q9WTQ5;B2RRE0;Q9WTQ5-2	3
0.14991	-0.273692				13281000	13825000	6	0.730956	0.73306	IPI00849271;IPI00123712	IPI00849271;IPI00123712	Translocase of inner mitochondrial membrane 23 homolog (Yeast);MCG11298;MCG123328, isoform CRA_b;MCG125709;Putative uncharacterized protein;Mitochondrial import inner membrane translocase subunit Tim23	Timm23;mCG_11298;mCG_123328;mCG_125709;Tim23	Q8JZQ1;Q9CXU4;Q9WTQ8	2
0.244278	-0.878905				4439300	2559300	2	0.66295	0.190187	IPI00123724	IPI00123724	Cyclin-dependent kinase inhibitor 2B-related protein;p15INK4B-related protein;Regulation of nuclear pre-mRNA domain-containing protein 1A	Kiaa4077;P15rs;Rprd1a	Q8VDS4	1
-0.532178	0.501006				137880000	446930000	13	0.188217	0.220796	IPI00123744;IPI00752486	IPI00123744	Cystatin-3;Cystatin-C;Cystatin C;Cystatin C, isoform CRA_a;Putative uncharacterized protein	Cst3;mCG_18948;RP23-250M11.9-001	P21460;A2APX2;Q3U5K7;Q9EPX9	2
-2.75059	2.43909	+	+	+	229480000	125000000	15	4.47632e-14	8.44497e-10	IPI00775975;IPI00123746;IPI00458574	IPI00775975;IPI00123746;IPI00458574	Cadherin 13, isoform CRA_a;Putative uncharacterized protein;Cadherin 13;Cadherin-13;Heart cadherin;Truncated cadherin	Cdh13;mCG_141363	Q8BG11;Q8BT28;Q8CE18;Q8VDK4;Q9WTR5;Q8BS79	3
0.716596	-0.696821				50856000	81167000	10	0.185536	0.171023	IPI00123755	IPI00123755	Chromobox protein homolog 5;Heterochromatin protein 1 homolog alpha	Cbx5;Hp1a	Q61686	1
0.656908	-0.46909				1282100000	2093900000	112	0.0864917	0.236646	IPI00123758;IPI00918500	IPI00123758;IPI00918500	Lysyl hydroxylase 2;Procollagen-lysine,2-oxoglutarate 5-dioxygenase 2;Putative uncharacterized protein	Plod2	Q9R0B9;Q3U055;Q923L2;Q923L1	2
0.571337	-0.51021				224420000	114940000	20	0.13349	0.259009	IPI00123762;IPI00626402	IPI00123762;IPI00626402	Putative uncharacterized protein;Rcc1 protein;Regulator of chromosome condensation 1;Chromosome condensation protein 1;Regulator of chromosome condensation;Regulator of chromosome condensation 1, isoform CRA_d	Rcc1;Chc1;WI1-2643G14.3-002;mCG_16268;WI1-2643G14.3-001	Q3U6D2;Q6PFB2;Q8VE37;A2CER1	2
0.093425	0.266517				9385500	20927000	7	0.818613	0.544405	IPI00606219;IPI00123777	IPI00606219;IPI00123777	Alpha-(1,6)-fucosyltransferase;Fucosyltransferase 8;GDP-fucose--glycoprotein fucosyltransferase;GDP-L-Fuc:N-acetyl-beta-D-glucosaminide alpha1,6-fucosyltransferase;Glycoprotein 6-alpha-L-fucosyltransferase	Fut8;mCG_121407	Q3UYN7;Q543F5;Q9WTS2	2
0.923568	-1.03759				156790000	266030000	30	0.019268	0.0327879	IPI00123783;IPI00798466;IPI00830643	IPI00123783;IPI00798466;IPI00830643	Protein Odd Oz/ten-m homolog 3;Tenascin-M3;Teneurin-3;Odz3 protein	Kiaa1455;Odz3;Tnm3	Q9WTS6-1;Q9WTS6;Q9WTS6-2;B7ZNJ5	3
-0.567725	-1.2036				1978600	4223800	2	0.374295	0.100671	IPI00123791	IPI00123791	Ankyrin repeat domain-containing protein 49;Fetal globin-increasing factor;Fetal globin-inducing factor	Ankrd49;Fgif;Gbif	Q8VE42	1
0.57947	-0.275193				848580000	860340000	75	0.136277	0.398579	IPI00123802;IPI00224109;IPI00830204;IPI00830521	IPI00123802;IPI00224109;IPI00830204	42 degrees C-HSP;Heat shock 110 kDa protein;Heat shock protein 105 kDa;Heat shock-related 100 kDa protein E7I;Putative uncharacterized protein	Hsp105;Hsp110;Hsph1;Kiaa0201	Q61699-1;Q61699;Q61699-2;Q8C6H1	4
-0.358916	0.316957				10958000	193670000	9	0.56618	0.486011	IPI00123814	IPI00123814	Alpha-D-galactosidase A;Alpha-D-galactoside galactohydrolase;Alpha-galactosidase A;Melibiase;Putative uncharacterized protein;Galactosidase, alpha	Ags;Gla;RP23-26D22.3-001	P51569;Q3TLY5;Q3UM38;Q8BGZ6	1
-1.41404	2.2929		+		13819000	12142000	8	0.0183725	1.06461e-05	IPI00123829;IPI00653316;IPI00277355	IPI00123829;IPI00653316;IPI00277355	Integrin beta-like protein 1;Integrin, beta-like 1;Putative uncharacterized protein	Itgbl1;RP23-30A18.3-003	Q8VDV0-1;Q8VDV0;B1B1E3;Q3V364;Q8VDV0-2	3
-0.52137	0.107018				398850000	554350000	17	0.120684	0.966086	IPI00757771;IPI00123831;IPI00662285;IPI00762688;IPI00459329	IPI00757771;IPI00123831;IPI00662285;IPI00762688	Neuroplastin;Stromal cell-derived receptor 1	Nptn;Sdfr1;Sdr1	P97300-1;P97300;P97300-3	5
3.54942	0.783415	+			3192000	6905900	2	8.38002e-10	0.182184	IPI00785237;IPI00123845;IPI00874493;IPI00225469;IPI00225470;IPI00556898;IPI00652264	IPI00785237;IPI00123845;IPI00874493;IPI00225469;IPI00225470;IPI00556898;IPI00652264	Nuclear factor of activated T-cells c3 isoform IAL-deltaXa;Putative uncharacterized protein;Nuclear factor of activated T-cells c3 isoform IB-deltaXa;Nuclear factor of activated T-cells, cytoplasmic, calcineurin-dependent 3;Nuclear factor of activated T-cells, cytoplasmic, calcineurin-dependent 3, isoform CRA_b;NFATx;Nuclear factor of activated T-cells, cytoplasmic 3;T-cell transcription factor N…	Nfatc3;mCG_20471;Nfat4;mKIAA4144	B5B2U2;Q3TTU5;Q3UZ64;Q8C2J3;P97305-1;P97305;B5B2U1;B5B2U4;P97305-2;P97305-3;Q571K2;B5B2U3;Q3U2V2	7
-0.38163	0.476848				487240000	180700000	28	0.297122	0.232443	IPI00123852;IPI00553596	IPI00123852;IPI00553596	Stromal cell-derived factor 2;Stromal cell derived factor 2;Sdf2 protein	Sdf2;RP23-185A18.8-001	Q9DCT5;Q6P5I1;Q5I0W5	2
0.0292761	0.307778				34928000	22392000	3	0.885437	0.480485	IPI00227773;IPI00123862;IPI00752131;IPI00671690;IPI00753784	IPI00227773;IPI00123862	Protein phosphatase 1C catalytic subunit;Serine/threonine-protein phosphatase PP1-gamma catalytic subunit;Serine/threonine-protein phosphatase	Ppp1cc;mCG_126872;mCG_129661	P63087-2;P63087;Q3U7K1;P63087-1;Q6ZWM8	5
0.0610158	-0.139903				45093000	41912000	18	0.89183	0.695848	IPI00853982;IPI00123867;IPI00850824;IPI00874360	IPI00853982;IPI00123867;IPI00850824;IPI00874360	Inner nuclear membrane protein Man1;LEM domain-containing protein 3	Lemd3;Man1	Q9WU40-2;Q9WU40;Q9WU40-1	4
0.874994	-0.509594				2181800	1929100	2	0.124421	0.463016	IPI00123868	IPI00123868	GRC5;PHD finger protein 2;Putative uncharacterized protein;MKIAA0662 protein	Phf2;mKIAA0662	Q9WTU0;Q3UYU8;Q6A023	1
0.613909	-0.654354				193490000	224370000	36	0.109159	0.111539	IPI00123870;IPI00944715	IPI00123870;IPI00944715	Chromosome segregation protein SmcB;Sb1.8;Structural maintenance of chromosomes protein 1A;Smc1a protein;Structural maintenance of chromosomes 1A;MKIAA0178 protein	Sb1.8;Smc1;Smc1a;Smc1l1;Smcb;RP23-419G22.4-001;mKIAA0178	Q9CU62;A0JLM6;A2AFQ5;Q6A0B0;Q7TNG4	2
0.341189	-0.615066				287970000	343600000	51	0.348913	0.182224	IPI00123871;IPI00776361;IPI00626563;IPI00776290;IPI00222492;IPI00775967;IPI00775787;IPI00775925;IPI00776103	IPI00123871;IPI00776361;IPI00626563;IPI00776290;IPI00222492;IPI00775967	Nuclear receptor corepressor 2;Silencing mediator of retinoic acid and thyroid hormone receptor;T3 receptor-associating factor;Thyroid-, retinoic-acid-receptor-associated corepressor;Putative uncharacterized protein;Ncor2 protein	Ncor2;Smrt	Q9WU42-1;Q9WU42;Q9WU42-2;Q3TG88;Q3TZ10;Q80ZV7	9
1.51506	-1.53575				61417000	124400000	22	0.00559338	0.00181936	IPI00123878;IPI00856805;IPI00849059;IPI00553461	IPI00123878;IPI00856805	ATP-dependent RNA helicase DDX39;DEAD box protein 39;Putative uncharacterized protein	Ddx39	Q8VDW0-1;Q8VDW0;Q3T9L0;Q3TIE4;Q3TPL7;Q3U837;Q3UAF1;Q3UVN0	4
1.64681	-2.51771	+	+	+	117680000	155440000	26	6.2734e-05	2.71657e-08	IPI00123881	IPI00123881	DNA replication licensing factor MCM6;Mis5 homolog;Putative uncharacterized protein;Minichromosome maintenance deficient 6 (MIS5 homolog, S. pombe) (S. cerevisiae), isoform CRA_b	Mcm6;Mcmd6;Mis5;mCG_20050	P97311;Q3UC10;Q3ULG5;Q542I2;Q8C5L1	1
-0.155759	0.198243				100950000	221570000	15	0.742741	0.743404	IPI00858255;IPI00123882;IPI00816997;IPI00753270	IPI00858255;IPI00123882;IPI00816997;IPI00753270	Polyadenylate-binding protein-interacting protein 1	Paip1	Q8VE62	4
-0.125699	-0.294473				8103900	1350400	6	0.857712	0.690414	IPI00123886;IPI00742372	IPI00123886	DNA-dependent protein kinase catalytic subunit;p460;DNA dependent protein kinase, catalytic subunit	Prkdc;Xrcc7	P97313-1;P97313;Q91UZ3	2
0.104873	0.220454				4861700000	3871700000	114	0.861581	0.591392	IPI00123891	IPI00123891	Cysteine and glycine-rich protein 1;Cysteine-rich protein 1;Csrp1 protein;Cysteine and glycine-rich protein 1, isoform CRA_b;Putative uncharacterized protein	Crp1;Csrp;Csrp1;mCG_9161	P97315;Q4FJX4	1
0.665211	-0.87205				21471000	4236800	5	0.173843	0.24349	IPI00623093;IPI00621502;IPI00123912;IPI00653171;IPI00121744;IPI00857133	IPI00623093;IPI00621502;IPI00123912;IPI00653171	tRNA pseudouridine synthase A;tRNA pseudouridylate synthase I;tRNA-uridine isomerase I;Pseudouridylate synthase	MNCb-0873;Pus1	Q9WU56-3;Q9WU56;Q9WU56-1;Q3TT85;Q9WU56-2;Q9WU56-4	6
-1.53057	1.66975				2039600	5369000	3	0.0144896	0.00617095	IPI00123925;IPI00227000;IPI00227001	IPI00123925;IPI00227000;IPI00227001	Fibroblast activation protein alpha;Integral membrane serine protease;Seprase;Fibroblast activation protein	Fap;mCG_16801;RP23-343C17.4-001	P97321-1;P97321;A2AS87;P97321-2;P97321-3	3
0.782325	-1.36387				4835400	17438000	4	0.183651	0.0278211	IPI00123947	IPI00123947	Kinesin-like protein 174;Kinesin-like protein KIF20A;Rab6-interacting kinesin-like protein;Rabkinesin-6	Kif20a;Rab6kifl	P97329	1
-0.0749425	-0.502096				53816000	76867000	10	0.890238	0.316993	IPI00123949;IPI00857420;IPI00856761;IPI00856975;IPI00856611	IPI00123949;IPI00857420;IPI00856761;IPI00856975;IPI00856611	THO complex subunit 6 homolog;WD repeat-containing protein 58	Thoc6;Wdr58	Q5U4D9	5
-0.299791	0.483983				4606500	9158600	3	0.652363	0.306655	IPI00123968	IPI00123968	Heme-binding protein 2;Protein SOUL	Hebp2;Soul	Q9WU63	1
0.152768	-0.759332				3080500	992280	2	0.768784	0.26123	IPI00124015;IPI00856157;IPI00857160	IPI00124015;IPI00856157;IPI00857160	Mitochondrial intramembrane-cleaving protease PARL;P-beta;Presenilins-associated rhomboid-like protein, mitochondrial	Parl;Psarl	Q5XJY4	3
0.55031	-0.283246				2014300	1506600	2	0.328126	0.703367	IPI00124046;IPI00314316	IPI00124046;IPI00314316	Dlgh4 protein;MAGUK p55 subfamily member 6;P55T protein;Protein associated with Lin-7 2;Putative uncharacterized protein;Membrane protein, palmitoylated 6 (MAGUK p55 subfamily member 6), isoform CRA_b;Mpp6 protein;Membrane protein, palmitoylated 6 (MAGUK p55 subfamily member 6);Membrane protein, palmitoylated 6 (MAGUK p55 subfamily member 6), isoform CRA_a	Dlgh4;Mpp6;Pals2;mCG_119906	Q9JLB0-1;Q9JLB0;Q3TPA2;Q3UN60;Q9JLB0-2;B9EHZ5;Q6NSS8;Q811G2;Q8BP37	2
0.131985	-0.0103378				375600000	109340000	34	0.66188	0.873665	IPI00124047;IPI00831694;IPI00830175	IPI00124047;IPI00831694	Cullin-1;Cul1 protein;Putative uncharacterized protein	Cul1	Q9WTX6;Q05DR6;Q3UIA5;Q3TPM3	3
-1.90023	1.46362	+			27283000	38288000	4	5.2177e-05	0.00336244	IPI00124049	IPI00124049	Activator of cAMP-responsive element modulator in testis;Four and a half LIM domains protein 5;Four and a half LIM domains 5	Act;Fhl5;mCG_8955;RP23-86J22.4-001	Q9WTX7;B1AWL9	1
-0.0646609	0.148739				25508000	17065000	18	0.958154	0.747028	IPI00124051	IPI00124051	MAGUK p55 subfamily member 5;Protein associated with Lin-7 1;Membrane protein, palmitoylated 5 (MAGUK p55 subfamily member 5)	Mpp5;Pals1;mCG_5801	Q9JLB2;B2RRY4	1
0.336169	-0.284177				23735000	32224000	8	0.496656	0.639523	IPI00124052;IPI00281031;IPI00652246	IPI00124052;IPI00281031	Mitotic arrest deficient 1-like protein 1;Mitotic spindle assembly checkpoint protein MAD1	Mad1;Mad1l1	Q9WTX8-1;Q9WTX8;Q9WTX8-2	3
0.86845	-1.01505				65869000	138150000	25	0.0435464	0.0350215	IPI00124057;IPI00918400	IPI00124057	Transducin beta-like protein 3;Tbl3 protein;Putative uncharacterized protein	Tbl3	Q8C4J7;A0JLN6;Q8CE86	2
-0.486105	0.0536674				35779000	14374000	7	0.332396	0.827515	IPI00124064;IPI00467627;IPI00874976	IPI00124064;IPI00467627;IPI00874976	Probable palmitoyltransferase ZDHHC5;Zinc finger DHHC domain-containing protein 5;Membrane-associated DHHC5 zinc finger protein	Kiaa1748;Zdhhc5	Q8VDZ4-1;Q8VDZ4;Q2TGE8;Q8VDZ4-2	3
0.0193461	0.254957				371830000	420040000	38	0.866234	0.621648	IPI00124073;IPI00622070;IPI00853897	IPI00124073;IPI00622070;IPI00853897	Nucleoredoxin;Protein Red-1	Gn25;Nxn	P97346-1;P97346;P97346-2	3
-0.323137	0.15043				26123000	24399000	4	0.538706	0.743947	IPI00124078	IPI00124078	B7 homolog 3;CD276 antigen;Costimulatory molecule	B7h3;Cd276	Q8VE98;A6MDC5	1
-0.52224	0.545079				48700000	46925000	11	0.249548	0.284653	IPI00124081;IPI00881625	IPI00124081;IPI00881625	Rho-related GTP-binding protein RhoD;Putative uncharacterized protein;Ras homolog gene family, member D, isoform CRA_c;GTP-binding protein RHO	Arhd;Rhod;Rhom;mCG_8405	P97348;Q545H8;Q99JI5	2
-0.153591	0.0196308				1684200	1539800	2	0.826639	0.921427	IPI00124082	IPI00124082	Coiled-coil domain-containing protein 115;Putative uncharacterized protein	Ccdc115	Q8VE99;Q9D6T3	1
0.213129	-0.0318871				18044000	77619000	21	0.670537	0.911306	IPI00124093;IPI00403194;IPI00754945	IPI00124093	Mannosidase alpha class 1B member 1;Mannosidase, alpha, class 1B, member 1;Putative uncharacterized protein;Man1b1 protein	Man1b1;mCG_20295;RP23-47P18.1-001	A2AJ15;Q8BTW7;Q8R3F8;Q923C1	3
-0.740312	0.171591				1384500000	2355000000	74	0.0163041	0.694451	IPI00124096;IPI00918751	IPI00124096;IPI00918751	Metastasin;Metastatic cell protein;PEL98;Placental calcium-binding protein;Protein 18A2;Protein Mts1;Protein S100-A4;S100 calcium-binding protein A4;Putative uncharacterized protein;S100 calcium binding protein A4	Capl;Mts1;S100a4;mCG_1040509	P07091;Q545V2	2
-0.824009	0.606442				455610000	445300000	26	0.010745	0.124142	IPI00124115	IPI00124115	Protein S100-A13;S100 calcium-binding protein A13;Putative uncharacterized protein;S100 calcium binding protein A13	S100a13;mCG_22233	P97352;Q545H7	1
0.132248	-0.021819				90131000	89792000	38	0.677918	0.926419	IPI00124120;IPI00816925;IPI00876424;IPI00816906;IPI00625580;IPI00885508;IPI00885257	IPI00124120;IPI00816925;IPI00876424;IPI00816906	DnaJ homolog subfamily C member 29;Sacsin	Kiaa0730;Sacs	Q9JLC8-3;Q9JLC8;Q9JLC8-1;Q9JLC8-2	7
-0.0926324	-0.117584				2795700	13157000	4	0.904107	0.929494	IPI00124149	IPI00124149	Nuclear transport factor 2;Putative uncharacterized protein	Ntf2;Nutf2	P61971;Q3U8H8	1
-0.426238	0.525468				38196000	59401000	10	0.401435	0.30561	IPI00124154;IPI00225031;IPI00620325;IPI00882206	IPI00124154;IPI00225031	Protein Ndr4;Protein NDRG4	Kiaa1180;Ndr4;Ndrg4	Q8BTG7-2;Q8BTG7;Q8BTG7-1	4
0.204767	-0.46899				223170000	185390000	20	0.531011	0.231448	IPI00124178	IPI00124178	Long chain base biosynthesis protein 2;Long chain base biosynthesis protein 2a;Serine palmitoyltransferase 2;Serine-palmitoyl-CoA transferase 2;Putative uncharacterized protein;Serine palmitoyltransferase, long chain base subunit 2, isoform CRA_a;MKIAA0526 protein	Lcb2;Sptlc2;mCG_17474;mKIAA0526	P97363;Q3UT78;Q3UZQ0;Q542D6;Q6A053;Q8BNV0;Q8C9F8	1
0.413594	-0.0638766				9688700	4556500	5	0.379681	0.993819	IPI00124181	IPI00124181	Selenide, water dikinase 2;Selenium donor protein 2;Selenophosphate synthase 2	Sephs2;Sps2	P97364	1
-0.228436	0.200253				1527900000	1181900000	39	0.405925	0.633156	IPI00124221	IPI00124221	Sodium/potassium-dependent ATPase subunit beta-3;Sodium/potassium-transporting ATPase subunit beta-3;Atp1b3 protein;Putative uncharacterized protein;ATPase, Na+/K+ transporting, beta 3 polypeptide;MCG21656, isoform CRA_b;Na,K-ATPase beta-3 subunit;Na K-ATPase beta-3 subunit	Atp1b3;mCG_21656;atp1b3	P97370;Q1WWL1;Q3U9D4;Q3UFH4;Q544Q7;Q71VC6	1
-0.263179	0.27965				437900000	557890000	45	0.484145	0.541374	IPI00124223	IPI00124223	11S regulator complex subunit alpha;Activator of multicatalytic protease subunit 1;Proteasome activator 28 subunit alpha;Proteasome activator complex subunit 1;Proteasome (Prosome, macropain) 28 subunit, alpha;Proteasome (Prosome, macropain) 28 subunit, alpha, isoform CRA_b;Putative uncharacterized protein	Psme1;mCG_22049	P97371;Q5HZK3	1
-0.300893	0.400866				140610000	181940000	27	0.478308	0.33821	IPI00649986;IPI00124225	IPI00649986;IPI00124225	Psme2 protein;11S regulator complex subunit beta;Activator of multicatalytic protease subunit 2;Proteasome activator 28 subunit beta;Proteasome activator complex subunit 2;MCG22048, isoform CRA_c;PA28 beta subunit;Protease (Prosome, macropain) 28 subunit beta B, pseudogene;Proteasome activator PA28 beta subunit;Putative uncharacterized protein	Psme2;Pa28b1;mCG_22048;PSME2b;Psme2b-ps;RP23-269N23.4-001	Q99LN3;P97372;Q5SVP3	2
1.01863	-1.10504				43812000	43859000	7	0.0613181	0.0374621	IPI00124240;IPI00225350	IPI00124240;IPI00225350	Cell division protein kinase 2;Putative uncharacterized protein;Cyclin-dependent kinase 2, isoform CRA_b	Cdk2;mCG_18668	P97377-1;P97377;Q3U307;Q3UGB9;P97377-2;Q3U6X7	2
0.49057	-0.491186				663800000	1334000000	29	0.201641	0.216851	IPI00124245;IPI00331295	IPI00124245;IPI00331295	GAP SH3 domain-binding protein 2;Ras GTPase-activating protein-binding protein 2;Putative uncharacterized protein;RIKEN cDNA E430034L04, isoform CRA_b;GTPase activating protein (SH3 domain) binding protein 2;RIKEN cDNA E430034L04, isoform CRA_a;MKIAA0660 protein	G3bp2;mCG_12534;mKIAA0660	P97379-1;P97379;Q3U541;Q3U6B1;P97379-2;Q3TEL4;Q3U931;Q542W3;Q5DU21	2
0.320311	-0.311882				217350000	55040000	55	0.36708	0.488917	IPI00124248;IPI00117947	IPI00124248;IPI00117947	Chloride channel regulator;Chloride channel, nucleotide-sensitive, 1A;Chloride channel, nucleotide-sensitive, 1A, isoform CRA_b;Putative uncharacterized protein;Chloride channel, nucleotide sensitive 1A;Chloride conductance regulatory protein ICln;Chloride ion current inducer protein;Methylosome subunit pICln	Clns1a;Icln;mCG_7058;Clci;Clcni	P97506;Q923F1;Q61189	2
-0.0567312	0.316609				413220000	708790000	31	0.985485	0.463931	IPI00124264;IPI00877240;IPI00830921;IPI00848382;IPI00849293	IPI00124264;IPI00877240;IPI00830921	Annexin A11;Annexin XI;Annexin-11;Calcyclin-associated annexin 50;Annexin A11, isoform CRA_e;Anxa11 protein;Putative uncharacterized protein	Anx11;Anxa11;mCG_17919	P97384;Q921F1	5
-0.692245	0.042084				10083000	16646000	8	0.255377	0.947586	IPI00896739;IPI00170216;IPI00399512;IPI00124265;IPI00895507	IPI00896739;IPI00170216;IPI00399512;IPI00124265;IPI00895507	Latent transforming growth factor beta binding protein 4;Latent-transforming growth factor beta-binding protein 4;Putative uncharacterized protein	Ltbp4	B2RU79;Q8K4G1-1;Q8K4G1;Q8K4G1-3;Q8K4G1-2;Q3UGU1	5
0.662023	-0.840758				16133000	31611000	13	0.175938	0.163024	IPI00124272;IPI00874294;IPI00624787;IPI00475313;IPI00230471	IPI00124272;IPI00874294;IPI00624787;IPI00475313;IPI00230471	DNA ligase 3;DNA ligase III;Polydeoxyribonucleotide synthase [ATP] 3;Putative uncharacterized protein;DNA ligase	Lig3;mCG_8187;RP23-316C11.6-001;RP23-316C11.6-002	P97386-1;P97386;Q3U0I5;Q3U1F0;Q3UC82;Q80ZH7;B1AT03;Q3TJN5;P97386-2	5
-0.0399332	0.206393				785090000	1011300000	83	0.994922	0.711672	IPI00408215;IPI00124281;IPI00720223;IPI00720185;IPI00751896	IPI00408215;IPI00124281;IPI00720223;IPI00720185	MIH-L;Myosin I alpha;Myosin-Ib;Myo1b protein;Putative uncharacterized protein;Myosin IB;Myosin-1b	Myo1b;mCG_123680	P46735-1;P46735;Q7TQD7;Q3UEQ4;Q80VD8;P46735-2;Q3TEP4;Q3TTZ3;Q91ZI6	5
-0.190767	0.514905				90351000	52075000	6	0.741705	0.317311	IPI00124282	IPI00124282	Ras-related protein Ral-A;V-ral simian leukemia viral oncogene homolog A (Ras related);V-ral simian leukemia viral oncogene homolog A (Ras related), isoform CRA_b;Putative uncharacterized protein	Ral;Rala;Ral-a;mCG_16557;RP23-5P19.1-001	P63321;A2CG14;Q9CXY0	1
-0.498566	0.659833				24015000	20185000	10	0.32836	0.120361	IPI00124286	IPI00124286	Adapter-related protein complex 3 mu-2 subunit;AP-3 complex subunit mu-2;Clathrin assembly protein assembly protein complex 1 medium chain homolog 2;Clathrin coat assembly protein AP47 homolog 2;Clathrin coat-associated protein AP47 homolog 2;Golgi adaptor AP-1 47 kDa protein homolog 2;HA1 47 kDa subunit homolog 2;Mu3B-adaptin;P47B;Putative uncharacterized protein	Ap3m2	Q8R2R9;Q3TRH5	1
0.353662	-0.429304				2083800000	2775700000	109	0.385213	0.275443	IPI00124287;IPI00331552;IPI00137145;IPI00120954;IPI00830910;IPI00756383;IPI00226644;IPI00356035	IPI00124287;IPI00331552	Polyadenylate-binding protein 1;Pabpc1 protein;Putative uncharacterized protein;Poly A binding protein, cytoplasmic 1;Poly(A) binding protein, cytoplasmic 1	Pabp1;Pabpc1;mCG_2657	P29341;Q05DT1;Q3U8U8;Q8BN32;Q99KL3;Q99L36;Q9DBE3	8
-0.302991	0.321004				119220000	92675000	30	0.474897	0.514078	IPI00124291	IPI00124291	Vacuolar protein sorting-associated protein 45;Putative uncharacterized protein	Vps45;Vps45a	P97390;Q3THX4	1
-0.150001	0.843421				2127300	6418000	5	0.831163	0.152962	IPI00124292;IPI00848729;IPI00918701	IPI00124292;IPI00848729;IPI00918701	Brain protein 44-like protein;Putative uncharacterized protein;Brain protein 44-like;Brain protein 44-like, isoform CRA_e	Brp44l;mCG_8579	P63030;Q3TCV4;Q3UX28	3
0.289716	-0.0946183				240980000	266220000	45	0.407099	0.728114	IPI00124298;IPI00923685	IPI00124298;IPI00923685	Rho GTPase activating protein 5;Putative uncharacterized protein;p190-B;Rho GTPase-activating protein 5;Rho-type GTPase-activating protein 5	Arhgap5;mCG_14971;Rhogap5	B9EKC3;Q3TQ76;P97393	2
-0.0835081	-0.0264254				233270000	266160000	20	0.942958	0.827115	IPI00124372	IPI00124372	4-trimethylaminobutyraldehyde dehydrogenase;Aldehyde dehydrogenase family 9 member A1;Gamma-aminobutyraldehyde dehydrogenase;Putative uncharacterized protein	Aldh9a1;ABALDH	Q9JLJ2;A7VL18;Q3TG52;Q3THE7;Q3TMT4;Q3U367;Q3UDG0;Q3V1N7;Q9CRH9	1
0.554834	-0.250406				32671000	102210000	8	0.219198	0.532151	IPI00124382;IPI00648941	IPI00124382;IPI00648941	Elongation of very long chain fatty acids protein 1;Elongation of very long chain fatty acids (FEN1/Elo2, SUR4/Elo3, yeast)-like 1;Elongation of very long chain fatty acids (FEN1/Elo2, SUR4/Elo3, yeast)-like 1, isoform CRA_b;Putative uncharacterized protein;SSC1;MUEL protein	Elovl1;Ssc1;mCG_8867;RP23-145E1.4-001;RP23-145E1.4-002	Q9JLJ5;Q548M4;Q4V9V3;Q9WU14	2
-0.645548	0.636451				25553000	3023800	2	0.188121	0.257017	IPI00124411	IPI00124411	Protein-tyrosine phosphatase-like member B	Ptplb	Q9D3B1	1
1.44636	-1.82669				35436000	31181000	14	0.00215146	0.00239443	IPI00124412	IPI00124412	IQ motif containing GTPase activating protein 3;Putative uncharacterized protein	Iqgap3	B9EKT6;Q3UQP1	1
-0.249582	-0.59861				19030000	17564000	5	0.619627	0.327707	IPI00124426;IPI00222181;IPI00466044;IPI00875432;IPI00282089;IPI00918157;IPI00222182;IPI00222187;IPI00918746;IPI00222191;IPI00918814;IPI00222183;IPI00230505;IPI00131148;IPI00894855	IPI00124426;IPI00222181;IPI00466044;IPI00875432;IPI00282089;IPI00918157;IPI00222182;IPI00222187;IPI00918746;IPI00222191;IPI00918814;IPI00222183;IPI00230505;IPI00131148;IPI00894855	Acute myeloid leukemia 3 protein;Core-binding factor subunit alpha-1;Oncogene AML-3;Osteoblast-specific transcription factor 2;Polyomavirus enhancer-binding protein 2 alpha A subunit;Runt-related transcription factor 2;SL3/AKV core-binding factor alpha A subunit;SL3-3 enhancer factor 1 alpha A subunit;Core binding factor alpha1 subunit isoform;Acute myeloid leukemia 2 protein;Core-binding factor …	Aml3;Cbfa1;Osf2;Pebp2a;Runx2;Cbfa-1;Aml2;Cbfa3;Pebp2a3;Runx3;RP23-167O21.1-001;mCG_17461;RP23-167O21.1-002	Q08775-1;Q08775;Q08775-2;Q08775-8;Q08775-6;Q08775-5;Q9Z2T9;Q08775-3;Q08775-7;Q08775-9;Q08775-4;Q64131-2;Q64131;Q64131-1;Q3U1Q3;B2FDG4;O88674;Q8BPJ1;Q921B7	15
-0.522406	0.779974				320640000	163000000	19	0.119868	0.0325891	IPI00124428	IPI00124428	1-O-acylceramide synthase;Group XV phospholipase A2;LCAT-like lysophospholipase;Lysophospholipase 3;Lysosomal phospholipase A2	Lypla3;Pla2g15	Q8VEB4	1
0.254715	0.0882773				16997000	20285000	7	0.609087	0.859532	IPI00124434	IPI00124434	G-protein coupled receptor AGR9;Probable G-protein coupled receptor 176;G protein-coupled receptor 176	Agr9;Gm1012;Gpr176;RP23-450P9.1-001	Q80WT4;A2ARX5	1
0.012068	-0.0152284				612120000	884970000	59	0.895851	0.802654	IPI00927975;IPI00124444;IPI00661241;IPI00928462	IPI00927975;IPI00124444;IPI00661241	Putative uncharacterized protein;6-phosphofructokinase type C;Phosphofructo-1-kinase isozyme C;Phosphofructokinase 1;Phosphohexokinase	Pfkp;Pfkc	Q8C605;Q9WUA3-1;Q9WUA3;Q8C8E8;Q9D255;Q9WUA3-2	4
-0.0801031	-0.00332206				31825000	15590000	7	0.931415	0.91133	IPI00124450;IPI00228306	IPI00124450;IPI00228306	Protein kinase Akt-3;Protein kinase B gamma;RAC-gamma serine/threonine-protein kinase;RAC-PK-gamma;Thymoma viral proto-oncogene 3;Putative uncharacterized protein	Akt3	Q9WUA6-1;Q9WUA6;Q6NXW0;Q8C6X4;Q9WUA6-2	2
0.469573	-0.0468764				59880000	77002000	10	0.380869	0.888866	IPI00124453	IPI00124453	Cysteine-rich motor neuron 1 protein;Putative uncharacterized protein	Crim1	Q9JLL0;Q3TWP4;Q8BS96	1
-0.163817	0.171975				117830000	121170000	22	0.726812	0.794786	IPI00124479;IPI00127135;IPI00881982;IPI00350032;IPI00136775	IPI00124479;IPI00127135;IPI00881982	Kinesin-2;Kinesin-like protein KIF2A	Kif2;Kif2a;Kns2	P28740-1;P28740;P28740-3	5
0.172231	-1.03386				2428800	3857800	2	0.743327	0.120717	IPI00124492;IPI00885482;IPI00885239;IPI00885986;IPI00885397;IPI00886392;IPI00656306	IPI00124492;IPI00885482;IPI00885239;IPI00885986;IPI00885397;IPI00886392;IPI00656306	DXHXS6673E protein;Zinc finger MYM-type protein 3;Zinc finger protein 261;Zinc finger, MYM-type 3;Zinc finger, MYM-type 3, isoform CRA_b;Zmym3 protein	Kiaa0385;Zfp261;Zmym3;Znf261;mCG_119678;RP23-312D15.1-001;RP23-312D15.1-003;RP23-312D15.1-013;RP23-312D15.1-002;RP23-312D15.1-004;RP23-312D15.1-005;RP23-312D15.1-006	Q9JLM4;B1AXS5;B1AXS7;B1AXS8;B1AXS6;Q8CG95;B0R077;Q32P02	7
-0.071012	0.864493				10190000	9823700	7	0.930827	0.0829995	IPI00124497;IPI00551339;IPI00119072	IPI00124497;IPI00551339;IPI00119072	Embryonic receptor kinase 2;Fms-like tyrosine kinase 1;Tyrosine-protein kinase receptor FLT;Vascular endothelial growth factor receptor 1;FLT1;Flt1 protein;Putative uncharacterized protein;SFlt-1;FLT-1 protein	Emrk2;Flt;Flt1;FLT-1	P35969;Q5GRG7;Q8K1H4;Q9CW58;O55095;Q3TJC1;Q78ZF4;Q9CSC8;Q9DAV2	3
-0.86691	1.5757		+		638710000	983830000	53	0.0112455	1.07874e-06	IPI00124513;IPI00459384	IPI00124513;IPI00459384	LIM and cysteine-rich domains protein 1;LIM and cysteine-rich domains 1;Putative uncharacterized protein	Lmcd1;mCG_128970	Q8VEE1;Q3TVW6;Q8BVZ6	2
0.623399	-0.849908				45639000	13465000	10	0.248079	0.202894	IPI00515393;IPI00124520	IPI00515393;IPI00124520	Putative uncharacterized protein;Replication protein A1;Replication factor A protein 1;Replication protein A 70 kDa DNA-binding subunit	Rpa1;RP23-113D4.1-002	Q3U8B3;Q5SWN2;Q8VEE4	2
-0.693598	-0.00497146				4130200	5259100	2	0.280022	0.932437	IPI00890905;IPI00673016;IPI00124530	IPI00890905;IPI00673016;IPI00124530	Fas apoptotic inhibitory molecule 1	Faim;Faim1	Q9WUD8	3
0.184217	-0.00610107				23959000	21486000	10	0.714632	0.973416	IPI00124534;IPI00761341;IPI00845779	IPI00124534;IPI00761341;IPI00845779	GRAM domain-containing protein 1A	D7Bwg0611e;Gramd1a;Kiaa1533	Q8VEF1-1;Q8VEF1;Q8VEF1-3;Q8VEF1-2	3
-0.178029	-5.23569		+		98164000	82813000	4	0.699011	2.44992e-23	IPI00124551	IPI00124551	Cytochrome b561 domain-containing protein 2;Putative tumor suppressor protein 101F6	101f6;Cyb561d2	Q9WUE3	1
0.0958569	0.559443				386070	606490	2	0.844566	0.315247	IPI00124552	IPI00124552	Gene 21 protein;NPR2-like protein;Tumor suppressor candidate 4	Nprl2;Tusc4	Q9WUE4	1
0.427284	-0.297715				25739000	17975000	6	0.334324	0.618041	IPI00124568	IPI00124568	Exonuclease 3-5 domain-containing protein 2;Exonuclease 3-5 domain-like-containing protein 2;Putative uncharacterized protein	Exd2;Exdl2	Q8VEG4;Q3TPJ5;Q3TS84;Q3UIJ1;Q3UUE2	1
0.20389	1.54562				5259100	2535200	2	0.71231	0.00784246	IPI00124569;IPI00227844	IPI00124569;IPI00227844	TGF-beta receptor type-2;TGF-beta type II receptor;Transforming growth factor-beta receptor type II;Putative uncharacterized protein;Transforming growth factor, beta receptor II, isoform CRA_b;TGF-beta receptor II;Transforming growth factor, beta receptor II	Tgfbr2;mCG_6467	Q62312-1;Q62312;Q3UG22;Q543C0;Q8BQS9;Q8BRS2;Q91ZR8;Q62312-2;Q9JLZ4	2
0.683472	-0.871152				3276200	121870	3	0.227437	0.19431	IPI00124573	IPI00124573	MKIAA0947 protein;BC018507 protein;cDNA sequence BC018507	BC018507;mKIAA0947	Q6ZQ20;Q8VEG5	1
-0.459596	0.495593				58211000	83884000	24	0.312728	0.298343	IPI00752500;IPI00124597;IPI00757111;IPI00225262;IPI00753048;IPI00653482;IPI00753577;IPI00755320;IPI00875648;IPI00749678	IPI00752500;IPI00124597;IPI00757111;IPI00225262;IPI00753048	ARF GTPase-activating protein GIT2;Cool-interacting tyrosine-phosphorylated protein 2;G protein-coupled receptor kinase-interactor 2;GRK-interacting protein 2;MKIAA0148 protein	Git2;mKIAA0148	Q9JLQ2;Q5DU47;Q80XR8	10
-0.278864	0.377401				472390000	792480000	44	0.467474	0.351085	IPI00124610;IPI00885811	IPI00124610;IPI00885811	ADP-ribosylation factor-like protein 10B;ADP-ribosylation factor-like protein 8A;Novel small G protein indispensable for equal chromosome segregation 2	Arl10b;Arl8a;Gie2	Q8VEH3	2
0.140517	-0.0472043				297330000	149320000	17	0.647178	0.817684	IPI00124614	IPI00124614	EPM2A-interacting protein 1;Laforin-interacting protein	Epm2aip1;Kiaa0766	Q8VEH5	1
0.0387171	0.251083				122590000	25500000	8	0.868523	0.611608	IPI00124636;IPI00882209;IPI00880425	IPI00124636	Rab5 GDP/GTP exchange factor;Rabex-5	Rabex5;Rabgef1	Q9JM13	3
-0.766799	0.421479				53493000	131000000	15	0.088092	0.364512	IPI00124639;IPI00648626	IPI00124639;IPI00648626	5(3)-deoxyribonucleotidase, cytosolic type;Cytosolic 5,3-pyrimidine nucleotidase;Deoxy-5-nucleotidase 1;5,3-nucleotidase, cytosolic	Dnt1;Nt5c;mCG_6614;RP23-392H19.7-001;RP23-392H19.7-003	Q9JM14;A2A9X6;A2A9X5	2
[truncated: 4,767 more rows]
